# Supplementary material for: A polyphasic study of Hypoxylaceae (Xylariales, Ascomycota) in Iran: new species and records from Hyrcanian forests
Source: MycoKeys. 2026 Apr 8;131:1–40. doi: 10.3897/mycokeys.131.186541 (PMC13084264; doi:10.3897/mycokeys.131.186541)
Supplement: XML Treatment for Annulohypoxylon annulatum [file mycokeys.131.186541-treatment1.xml]

<!DOCTYPE tp:taxon-treatment
  PUBLIC "-//TaxonX//DTD Taxonomic Treatment Publishing DTD v0 20100105//EN" "tax-treatment-NSO.dtd">
<tp:taxon-treatment xmlns:tp="http://www.plazi.org/taxpub"><tp:treatment-meta><kwd-group><label>Taxon classification</label><kwd>
                <named-content content-type="kingdom">Fungi</named-content>
              </kwd><kwd>
                <named-content content-type="order">Xylariales</named-content>
              </kwd><kwd>
                <named-content content-type="family">Hypoxylaceae</named-content>
              </kwd></kwd-group><mixed-citation publication-type="journal"><person-group><name><surname>Pourmoghaddam</surname><given-names>Mohammad Javad</given-names></name><name><surname>Lambert</surname><given-names>Christopher</given-names></name><name><surname>Voglmayr</surname><given-names>Hermann</given-names></name><name><surname>Khodaparast</surname><given-names>Seyed Akbar</given-names></name><name><surname>Stadler</surname><given-names>Marc</given-names></name></person-group><article-title>A polyphasic study of <tp:taxon-name><tp:taxon-name-part taxon-name-part-type="family" reg="Hypoxylaceae">Hypoxylaceae</tp:taxon-name-part></tp:taxon-name> (<tp:taxon-name><tp:taxon-name-part taxon-name-part-type="order" reg="Xylariales">Xylariales</tp:taxon-name-part></tp:taxon-name>, <tp:taxon-name><tp:taxon-name-part taxon-name-part-type="phylum" reg="Ascomycota">Ascomycota</tp:taxon-name-part></tp:taxon-name>) in Iran: new species and records from Hyrcanian forests</article-title><source>MycoKeys</source><day>08</day><month>04</month><year>2026</year><volume>131</volume><fpage>1</fpage><lpage>40</lpage><pub-id pub-id-type="doi">10.3897/mycokeys.131.186541</pub-id></mixed-citation></tp:treatment-meta><tp:nomenclature><tp:taxon-name><object-id xmlns:xlink="http://www.w3.org/1999/xlink" content-type="arpha" xlink:type="simple">0ECB9B68-2551-5FAC-871D-64609EB7A616</object-id>
                    		<tp:taxon-name-part taxon-name-part-type="genus" reg="Annulohypoxylon">Annulohypoxylon</tp:taxon-name-part> <tp:taxon-name-part taxon-name-part-type="species" reg="annulatum">annulatum</tp:taxon-name-part>
                    	</tp:taxon-name><tp:taxon-authority>(Schwein.) Y.M. Ju, J.D. Rogers &amp; H.M. Hsieh, Mycologia 97(4): 857. 2005</tp:taxon-authority><xref ref-type="fig" rid="F1">Fig. 2</xref></tp:nomenclature><tp:treatment-sec sec-type="Teleomorph"><title>Teleomorph.</title><p>Stromata superficial, hemispherical, up to 2 cm long × 0.2–0.8 cm wide, with inconspicuous perithecial mounds; surface Olivaceous (48) to brown when young, becoming Brown Vinaceous (84); blackish granules immediately beneath surface; with KOH-extractable pigments Yellowish Green (18) or Green (20). Perithecia spherical to obovoid 0.5–0.75 mm high × 0.25–0.65 mm wide; ostioles coarsely papillate, encircled with a convex <tp:taxon-name><tp:taxon-name-part taxon-name-part-type="genus" reg="Annulohypoxylon"/><tp:taxon-name-part taxon-name-part-type="species">truncatum</tp:taxon-name-part></tp:taxon-name>-type disc 0.3–0.5 mm diam. Asci 8-spored, cylindrical, with weakly amyloid, discoid apical apparatus, 0.5 µm high × 1–1.5 µm wide, stipe up to 50 µm, and spore-bearing portion 60–70 × 4–5 µm. Ascospores brown to dark brown, unicellular, ellipsoid-inequilateral, with narrowly rounded ends, (7–)8.0–11.0(–12) × 3–4 µm, with straight germ slit spore-length on the convex side; perispore dehiscent in 10% KOH, smooth with a thickening on the convex side; epispore smooth.</p><fig id="F1" position="float" orientation="portrait"><object-id xmlns:xlink="http://www.w3.org/1999/xlink" content-type="doi" xlink:type="simple">10.3897/mycokeys.131.186541.figure2</object-id><object-id xmlns:xlink="http://www.w3.org/1999/xlink" content-type="arpha" xlink:type="simple">C0F8AF08-B3E0-587D-8A64-40E8FA547F96</object-id><label>Figure 2.</label><caption><p><italic><tp:taxon-name><tp:taxon-name-part taxon-name-part-type="genus" reg="Annulohypoxylon">Annulohypoxylon</tp:taxon-name-part> <tp:taxon-name-part taxon-name-part-type="species" reg="annulatum">annulatum</tp:taxon-name-part></tp:taxon-name></italic> (<named-content xmlns:xlink="http://www.w3.org/1999/xlink" content-type="dwc:institutional_code" xlink:title="University of Guilan" xlink:href="https://scientific-collections.gbif.org/institution/3442b218-36c4-408c-9a6b-e6d3880c36db" xlink:type="simple">GUM</named-content> 1614). <bold>A, B</bold>. Old and young stromatal habit; <bold>C</bold>. Close-up view of stroma surface; <bold>D</bold>. Close-up view of stroma surface with KOH-extractable pigments from stroma; <bold>E, F</bold>. Close-up view of ostiolar discs; <bold>G</bold>. Stroma in vertical section showing perithecia; <bold>H</bold>. Mature ascus in water; <bold>I</bold>. Ascus tip in Melzer’s reagent (black arrow); <bold>J</bold>. Ascospore in water; <bold>K</bold>. Ascospores in 10% KOH with dehiscent perispore showing thickening. Scale bars: 2 mm (<bold>C</bold>); 1.5 mm (<bold>D</bold>); 0.5 mm (<bold>E, F</bold>); 1 mm (<bold>G</bold>); 20 µm (<bold>H</bold>); 10 µm (<bold>I–K</bold>).</p></caption><graphic xmlns:xlink="http://www.w3.org/1999/xlink" xlink:href="mycokeys-131-001-g002.jpg" id="oo_1586718.jpg" position="float" orientation="portrait" xlink:type="simple"><uri content-type="original_file" xlink:type="simple">https://binary.pensoft.net/fig/1586718</uri></graphic></fig></tp:treatment-sec><tp:treatment-sec sec-type="Secondary metabolites"><title>Secondary metabolites.</title><p>Not observed.</p></tp:treatment-sec><tp:treatment-sec sec-type="Specimens examined"><title>Specimens examined.</title><p>Iran • Guilan Province, Rasht County, Saravan forest, <named-content xmlns:xlink="http://www.w3.org/1999/xlink" content-type="dwc:verbatimCoordinates" xlink:type="simple">37°04'26"N, 49°38'13"E</named-content>, 183 m elev., on fallen branch of <italic><tp:taxon-name><tp:taxon-name-part taxon-name-part-type="genus" reg="Quercus">Quercus</tp:taxon-name-part> <tp:taxon-name-part taxon-name-part-type="species" reg="castaneifolia">castaneifolia</tp:taxon-name-part></tp:taxon-name></italic>, 9 October 2016, M.J. Pourmoghaddam (<named-content xmlns:xlink="http://www.w3.org/1999/xlink" content-type="dwc:institutional_code" xlink:title="University of Guilan" xlink:href="https://scientific-collections.gbif.org/institution/3442b218-36c4-408c-9a6b-e6d3880c36db" xlink:type="simple">GUM</named-content> 1614; living culture <named-content xmlns:xlink="http://www.w3.org/1999/xlink" content-type="dwc:collectionCode" xlink:title="BCCM/MUCL Agro-food &amp; Environmental Fungal Collection" xlink:href="https://scientific-collections.gbif.org/collection/72e5ccb9-e435-4279-a1f5-edb3c9df9d6b" xlink:type="simple">MUCL</named-content> 57733; IRAN 3726C); • Guilan Province, Siahkal County, Ziaratgah forest, <named-content xmlns:xlink="http://www.w3.org/1999/xlink" content-type="dwc:verbatimCoordinates" xlink:type="simple">37°08'07.34"N, 49°55'36.14"E</named-content>, 260 m elev., on dead branches (host unknown), 14 October 2016, M.J. Pourmoghaddam.</p></tp:treatment-sec><tp:treatment-sec sec-type="Notes"><title>Notes.</title><p><italic><tp:taxon-name><tp:taxon-name-part taxon-name-part-type="genus" reg="Annulohypoxylon">Annulohypoxylon</tp:taxon-name-part> <tp:taxon-name-part taxon-name-part-type="species" reg="annulatum">annulatum</tp:taxon-name-part></tp:taxon-name></italic> and <italic><tp:taxon-name><tp:taxon-name-part taxon-name-part-type="genus" reg="Annulohypoxylon">A.</tp:taxon-name-part> <tp:taxon-name-part taxon-name-part-type="species" reg="truncatum">truncatum</tp:taxon-name-part></tp:taxon-name></italic> share stromatic features, such as <tp:taxon-name><tp:taxon-name-part taxon-name-part-type="genus" reg="Annulohypoxylon"/><tp:taxon-name-part taxon-name-part-type="species">truncatum</tp:taxon-name-part></tp:taxon-name>-type ostiolar discs and KOH-extractable pigments. <italic><tp:taxon-name><tp:taxon-name-part taxon-name-part-type="genus" reg="Annulohypoxylon">Annulohypoxylon</tp:taxon-name-part> <tp:taxon-name-part taxon-name-part-type="species" reg="annulatum">annulatum</tp:taxon-name-part></tp:taxon-name></italic> can be differentiated from <italic><tp:taxon-name><tp:taxon-name-part taxon-name-part-type="genus" reg="Annulohypoxylon">A.</tp:taxon-name-part> <tp:taxon-name-part taxon-name-part-type="species" reg="truncatum">truncatum</tp:taxon-name-part></tp:taxon-name></italic> by the shape of its stromata (hemispherical or massively pulvinate in <italic><tp:taxon-name><tp:taxon-name-part taxon-name-part-type="genus" reg="Annulohypoxylon">A.</tp:taxon-name-part> <tp:taxon-name-part taxon-name-part-type="species" reg="annulatum">annulatum</tp:taxon-name-part></tp:taxon-name></italic> and hemispherical, glomerate, pulvinate, or effused-pulvinate in <italic><tp:taxon-name><tp:taxon-name-part taxon-name-part-type="genus" reg="Annulohypoxylon">A.</tp:taxon-name-part> <tp:taxon-name-part taxon-name-part-type="species" reg="truncatum">truncatum</tp:taxon-name-part></tp:taxon-name></italic>), stromatal secondary metabolites (hypoxylonols C and F in <italic><tp:taxon-name><tp:taxon-name-part taxon-name-part-type="genus" reg="Annulohypoxylon">A.</tp:taxon-name-part> <tp:taxon-name-part taxon-name-part-type="species" reg="annulatum">annulatum</tp:taxon-name-part></tp:taxon-name></italic> and truncatone A and truncaquinones A and B in <italic><tp:taxon-name><tp:taxon-name-part taxon-name-part-type="genus" reg="Annulohypoxylon">A.</tp:taxon-name-part> <tp:taxon-name-part taxon-name-part-type="species" reg="truncatum">truncatum</tp:taxon-name-part></tp:taxon-name></italic>), and molecular phylogeny (<xref ref-type="bibr" rid="B35">Kuhnert et al. 2017</xref>; <xref ref-type="bibr" rid="B40">Li et al. 2025</xref>). Most of the characters of the Iranian specimens are in accordance with the type description (<xref ref-type="bibr" rid="B28">Ju and Rogers 1996</xref>; <xref ref-type="bibr" rid="B35">Kuhnert et al. 2017</xref>), aside from insignificant variations in the size of ascospores [(7–)8.0–11.0(–12) × 3–4 vs. 7.5–10.5(–11) × 3.5–5(–6) µm].</p></tp:treatment-sec><ref-list><ref id="B35"><mixed-citation xmlns:xlink="http://www.w3.org/1999/xlink" xlink:type="simple">Kuhnert E, Sir EB, Lambert C, Hyde KD, Hladki AI, Romero AI, Rohde M, Stadler M (2017) Phylogenetic and chemotaxonomic resolution of the genus <italic><tp:taxon-name><tp:taxon-name-part taxon-name-part-type="genus">Annulohypoxylon</tp:taxon-name-part></tp:taxon-name></italic> (<tp:taxon-name><tp:taxon-name-part taxon-name-part-type="family">Xylariaceae</tp:taxon-name-part></tp:taxon-name>) including four new species. Fungal Diversity 85(1): 1–43. <ext-link xlink:href="10.1007/s13225-016-0377-6" ext-link-type="doi" xlink:type="simple">https://doi.org/10.1007/s13225-016-0377-6</ext-link></mixed-citation></ref><ref id="B40"><mixed-citation xmlns:xlink="http://www.w3.org/1999/xlink" xlink:type="simple">Li Q, Pi Y, Charria-Girón E, Habib K, Hu H, Wongkanoun S, Stadler M, Liu L, Shen X, Kang J (2025) Polyphasic taxonomy and chemical diversity of <italic><tp:taxon-name><tp:taxon-name-part taxon-name-part-type="genus">Annulohypoxylon</tp:taxon-name-part></tp:taxon-name></italic> (<tp:taxon-name><tp:taxon-name-part taxon-name-part-type="phylum">Ascomycota</tp:taxon-name-part></tp:taxon-name>, <tp:taxon-name><tp:taxon-name-part taxon-name-part-type="family">Hypoxylaceae</tp:taxon-name-part></tp:taxon-name>): New species from China’s tropical forest. Persoonia 55: 159–201. <ext-link xlink:href="10.3114/persoonia.2025.55.05" ext-link-type="doi" xlink:type="simple">https://doi.org/10.3114/persoonia.2025.55.05</ext-link></mixed-citation></ref><ref id="B28"><mixed-citation xmlns:xlink="http://www.w3.org/1999/xlink" xlink:type="simple">Ju Y, Rogers JD (1996) A revision of the genus <italic><tp:taxon-name><tp:taxon-name-part taxon-name-part-type="genus">Hypoxylon</tp:taxon-name-part></tp:taxon-name></italic>. Mycologia Memoir No.° 20 American Phytopathological Society, APS Press.</mixed-citation></ref></ref-list></tp:taxon-treatment>
