# Supplementary material for: A polyphasic study of Hypoxylaceae (Xylariales, Ascomycota) in Iran: new species and records from Hyrcanian forests
Source: MycoKeys. 2026 Apr 8;131:1–40. doi: 10.3897/mycokeys.131.186541 (PMC13084264; doi:10.3897/mycokeys.131.186541)
Supplement: XML Treatment for Hypomontagnella submonticulosa [file mycokeys.131.186541-treatment2.xml]

<!DOCTYPE tp:taxon-treatment
  PUBLIC "-//TaxonX//DTD Taxonomic Treatment Publishing DTD v0 20100105//EN" "tax-treatment-NSO.dtd">
<tp:taxon-treatment xmlns:tp="http://www.plazi.org/taxpub"><tp:treatment-meta><kwd-group><label>Taxon classification</label><kwd>
                <named-content content-type="kingdom">Fungi</named-content>
              </kwd><kwd>
                <named-content content-type="order">Xylariales</named-content>
              </kwd><kwd>
                <named-content content-type="family">Hypoxylaceae</named-content>
              </kwd></kwd-group><mixed-citation publication-type="journal"><person-group><name><surname>Pourmoghaddam</surname><given-names>Mohammad Javad</given-names></name><name><surname>Lambert</surname><given-names>Christopher</given-names></name><name><surname>Voglmayr</surname><given-names>Hermann</given-names></name><name><surname>Khodaparast</surname><given-names>Seyed Akbar</given-names></name><name><surname>Stadler</surname><given-names>Marc</given-names></name></person-group><article-title>A polyphasic study of <tp:taxon-name><tp:taxon-name-part taxon-name-part-type="family" reg="Hypoxylaceae">Hypoxylaceae</tp:taxon-name-part></tp:taxon-name> (<tp:taxon-name><tp:taxon-name-part taxon-name-part-type="order" reg="Xylariales">Xylariales</tp:taxon-name-part></tp:taxon-name>, <tp:taxon-name><tp:taxon-name-part taxon-name-part-type="phylum" reg="Ascomycota">Ascomycota</tp:taxon-name-part></tp:taxon-name>) in Iran: new species and records from Hyrcanian forests</article-title><source>MycoKeys</source><day>08</day><month>04</month><year>2026</year><volume>131</volume><fpage>1</fpage><lpage>40</lpage><pub-id pub-id-type="doi">10.3897/mycokeys.131.186541</pub-id></mixed-citation></tp:treatment-meta><tp:nomenclature><tp:taxon-name><object-id xmlns:xlink="http://www.w3.org/1999/xlink" content-type="arpha" xlink:type="simple">276E4CB0-DCD4-5DF9-A5B7-C7D695AD92D3</object-id>
                    		<tp:taxon-name-part taxon-name-part-type="genus" reg="Hypomontagnella">Hypomontagnella</tp:taxon-name-part> <tp:taxon-name-part taxon-name-part-type="species" reg="submonticulosa">submonticulosa</tp:taxon-name-part>
                    	</tp:taxon-name><tp:taxon-authority>(Y.M. Ju &amp; J.D. Rogers) Sir, L. Wendt &amp; C. Lamb., 2019</tp:taxon-authority><xref ref-type="fig" rid="F3">Fig. 4</xref></tp:nomenclature><tp:treatment-sec sec-type="Teleomorph"><title>Teleomorph.</title><p>Stromata superficial, pulvinate to effused-pulvinate, up to 5 cm long × 0.4–2.5 cm wide, with inconspicuous perithecial mounds; surface Rust (39) to Bay (6) in young stromata, Brown Vinaceous (84) to blackish in mature stromata, shiny; blackish woody to carbonaceous tissue immediately beneath surface and between perithecia, KOH-extractable pigments pale Livid Violet (79) in young stromata, without apparent KOH-extractable pigments in mature stromata. Perithecia obovoid to spherical, 0.3–0.4 mm high × 0.25–0.35 mm wide. Ostioles higher than the stromatal surface, minutely conical papillate, surrounded by a black disc 100–152 μm diam. Asci 8-spored, cylindrical, with amyloid, discoid apical apparatus, 1–2 µm high × 2.5–3 µm wide, stipe up to 50 µm long, and spore-bearing portion 70–85 × 6–10 µm. Ascospores brown, unicellular, ellipsoid-inequilateral, with broadly to less frequently narrowly rounded ends, 10–13(–14) × 4–5.5 µm, with straight germ slit less than spore-length on convex side; perispore indehiscent in 10% KOH.</p><fig id="F2" position="float" orientation="portrait"><object-id xmlns:xlink="http://www.w3.org/1999/xlink" content-type="doi" xlink:type="simple">10.3897/mycokeys.131.186541.figure3</object-id><object-id xmlns:xlink="http://www.w3.org/1999/xlink" content-type="arpha" xlink:type="simple">BBA05C95-484B-53E3-B9E8-8ACD74AF64FC</object-id><label>Figure 3.</label><caption><p>Left: HPLC-UV chromatogram (210 nm) of a stromatal acetone extract of <named-content xmlns:xlink="http://www.w3.org/1999/xlink" content-type="dwc:institutional_code" xlink:title="University of Guilan" xlink:href="https://scientific-collections.gbif.org/institution/3442b218-36c4-408c-9a6b-e6d3880c36db" xlink:type="simple">GUM</named-content> 1612. Right: UV-Vis spectrum of designated peaks. The stromatal extract contains a compound resembling hinnulin A (1) and traces of BNT (2).</p></caption><graphic xmlns:xlink="http://www.w3.org/1999/xlink" xlink:href="mycokeys-131-001-g003.jpg" id="oo_1586719.jpg" position="float" orientation="portrait" xlink:type="simple"><uri content-type="original_file" xlink:type="simple">https://binary.pensoft.net/fig/1586719</uri></graphic></fig><fig id="F3" position="float" orientation="portrait"><object-id xmlns:xlink="http://www.w3.org/1999/xlink" content-type="doi" xlink:type="simple">10.3897/mycokeys.131.186541.figure4</object-id><object-id xmlns:xlink="http://www.w3.org/1999/xlink" content-type="arpha" xlink:type="simple">249FD6CA-CC63-5404-B20B-C574C4AC6461</object-id><label>Figure 4.</label><caption><p><italic><tp:taxon-name><tp:taxon-name-part taxon-name-part-type="genus" reg="Hypomontagnella">Hypomontagnella</tp:taxon-name-part> <tp:taxon-name-part taxon-name-part-type="species" reg="submonticulosa">submonticulosa</tp:taxon-name-part></tp:taxon-name></italic> (<named-content xmlns:xlink="http://www.w3.org/1999/xlink" content-type="dwc:institutional_code" xlink:title="University of Guilan" xlink:href="https://scientific-collections.gbif.org/institution/3442b218-36c4-408c-9a6b-e6d3880c36db" xlink:type="simple">GUM</named-content> 1612). <bold>A</bold>. Stromatal habit; <bold>B</bold>. Close-up view of stromatal surface with KOH-extractable pigments in young stromata; <bold>C</bold>. Stromatal surface showing papillate ostiolar disc; <bold>D</bold>. Close-up view of stromatal surface without KOH-extractable pigments in mature stromata; <bold>E</bold>. Stroma in vertical section showing perithecia; <bold>F</bold>. Immature and mature asci and paraphyses in water; <bold>G</bold>. Immature and mature asci in Melzer’s reagent; <bold>H, I</bold>. Ascus in Melzer’s reagent; <bold>J</bold>. Ascus in water; <bold>K–M</bold>. Ascospores in water, with straight germ slit less than spore-length. Scale bars: 5 mm (<bold>A</bold>); 1 mm (<bold>B</bold>); 0.5 mm (<bold>C–E</bold>); 20 µm (<bold>F–G</bold>); 10 µm (<bold>H, K–M</bold>).</p></caption><graphic xmlns:xlink="http://www.w3.org/1999/xlink" xlink:href="mycokeys-131-001-g004.jpg" id="oo_1586720.jpg" position="float" orientation="portrait" xlink:type="simple"><uri content-type="original_file" xlink:type="simple">https://binary.pensoft.net/fig/1586720</uri></graphic></fig></tp:treatment-sec><tp:treatment-sec sec-type="Cultures and anamorph"><title>Cultures and anamorph.</title><p>Colonies on OA covering a 9 cm Petri dish in 2 weeks, at first whitish, becoming Pale Luteous (11) with sporulation, velvety, azonate to faintly zonate, with diffuse margins. Conidiogenous structure branching virgariella-like as defined by <xref ref-type="bibr" rid="B28">Ju and Rogers (1996)</xref>. Conidiophores hyaline, smooth to finely roughened. Conidiogenous cell hyaline, smooth, 16–30 × 1.5–2 µm. Conidia hyaline, smooth to finely roughened, ellipsoid, 4–5.5 × 2.5–3.5 µm.</p></tp:treatment-sec><tp:treatment-sec sec-type="Secondary metabolites"><title>Secondary metabolites.</title><p>Traces of the binaphthyls hinnulin A (1) and BNT (2) in young stroma of <named-content xmlns:xlink="http://www.w3.org/1999/xlink" content-type="dwc:institutional_code" xlink:title="University of Guilan" xlink:href="https://scientific-collections.gbif.org/institution/3442b218-36c4-408c-9a6b-e6d3880c36db" xlink:type="simple">GUM</named-content> 1612 (see Fig. <xref ref-type="fig" rid="F2">3</xref>). No detectable secondary metabolites in <named-content xmlns:xlink="http://www.w3.org/1999/xlink" content-type="dwc:institutional_code" xlink:title="University of Guilan" xlink:href="https://scientific-collections.gbif.org/institution/3442b218-36c4-408c-9a6b-e6d3880c36db" xlink:type="simple">GUM</named-content> 1613.</p></tp:treatment-sec><tp:treatment-sec sec-type="Specimens examined"><title>Specimens examined.</title><p>Iran • Guilan Province, Shaft County, Babarekab forest, <named-content xmlns:xlink="http://www.w3.org/1999/xlink" content-type="dwc:verbatimCoordinates" xlink:type="simple">37°00'27"N, 49°20'23"E</named-content>, 289 m elev., on dead branches (host unknown), 15 September 2016, M.J. Pourmoghaddam (<named-content xmlns:xlink="http://www.w3.org/1999/xlink" content-type="dwc:institutional_code" xlink:title="University of Guilan" xlink:href="https://scientific-collections.gbif.org/institution/3442b218-36c4-408c-9a6b-e6d3880c36db" xlink:type="simple">GUM</named-content> 1612; living culture <named-content xmlns:xlink="http://www.w3.org/1999/xlink" content-type="dwc:collectionCode" xlink:title="BCCM/MUCL Agro-food &amp; Environmental Fungal Collection" xlink:href="https://scientific-collections.gbif.org/collection/72e5ccb9-e435-4279-a1f5-edb3c9df9d6b" xlink:type="simple">MUCL</named-content> 57732); • Guilan Province, Talesh County, Gisoom forest, <named-content xmlns:xlink="http://www.w3.org/1999/xlink" content-type="dwc:verbatimCoordinates" xlink:type="simple">37°39'41"N, 49°00'31"E</named-content>, 500 m elev., on fallen branch of <italic><tp:taxon-name><tp:taxon-name-part taxon-name-part-type="genus" reg="Quercus">Quercus</tp:taxon-name-part> <tp:taxon-name-part taxon-name-part-type="species" reg="castaneifolia">castaneifolia</tp:taxon-name-part></tp:taxon-name></italic>, 20 October 2016, M.J. Pourmoghaddam (<named-content xmlns:xlink="http://www.w3.org/1999/xlink" content-type="dwc:institutional_code" xlink:title="University of Guilan" xlink:href="https://scientific-collections.gbif.org/institution/3442b218-36c4-408c-9a6b-e6d3880c36db" xlink:type="simple">GUM</named-content> 1613).</p></tp:treatment-sec><tp:treatment-sec sec-type="Notes"><title>Notes.</title><p>This specimen from our collection shares characters with the type specimen (<xref ref-type="bibr" rid="B28">Ju and Rogers 1996</xref>; <xref ref-type="bibr" rid="B36">Lambert et al. 2019</xref>), aside from insignificant variations in the size of ascospores [10–13(–14) × 4–5.5 vs. 9–13.5 × 4–5.8 µm]. <italic><tp:taxon-name><tp:taxon-name-part taxon-name-part-type="genus" reg="Hypomontagnella">Hypomontagnella</tp:taxon-name-part> <tp:taxon-name-part taxon-name-part-type="species" reg="submonticulosa">submonticulosa</tp:taxon-name-part></tp:taxon-name></italic> was previously accommodated in <italic><tp:taxon-name><tp:taxon-name-part taxon-name-part-type="genus" reg="Hypoxylon">Hypoxylon</tp:taxon-name-part></tp:taxon-name></italic> and recently segregated into a new genus (<xref ref-type="bibr" rid="B36">Lambert et al. 2019</xref>). It can be differentiated from <italic><tp:taxon-name><tp:taxon-name-part taxon-name-part-type="genus" reg="Hypomontagnella">Hypomontagnella</tp:taxon-name-part> <tp:taxon-name-part taxon-name-part-type="species" reg="barbarensis">barbarensis</tp:taxon-name-part></tp:taxon-name></italic> by its much smaller ascospores [10–13(–14) × 4–5.5 vs. 13–19.3 × 6.9–9.4 µm] and germ slit (straight to slightly oblique germ slit less than spore-length vs. straight, spore-length).</p></tp:treatment-sec><ref-list><ref id="B28"><mixed-citation xmlns:xlink="http://www.w3.org/1999/xlink" xlink:type="simple">Ju Y, Rogers JD (1996) A revision of the genus <italic><tp:taxon-name><tp:taxon-name-part taxon-name-part-type="genus">Hypoxylon</tp:taxon-name-part></tp:taxon-name></italic>. Mycologia Memoir No.° 20 American Phytopathological Society, APS Press.</mixed-citation></ref><ref id="B36"><mixed-citation xmlns:xlink="http://www.w3.org/1999/xlink" xlink:type="simple">Lambert C, Wendt L, Hladki AI, Stadler M, Sir EB (2019) <italic><tp:taxon-name><tp:taxon-name-part taxon-name-part-type="genus">Hypomontagnella</tp:taxon-name-part></tp:taxon-name></italic> (<tp:taxon-name><tp:taxon-name-part taxon-name-part-type="family">Hypoxylaceae</tp:taxon-name-part></tp:taxon-name>): A new genus segregated from <italic><tp:taxon-name><tp:taxon-name-part taxon-name-part-type="genus">Hypoxylon</tp:taxon-name-part></tp:taxon-name></italic> by a polyphasic taxonomic approach. Mycological Progress 18: 187–201. <ext-link xlink:href="10.1007/s11557-018-1452-z" ext-link-type="doi" xlink:type="simple">https://doi.org/10.1007/s11557-018-1452-z</ext-link></mixed-citation></ref></ref-list></tp:taxon-treatment>
