# Supplementary material for: A polyphasic study of Hypoxylaceae (Xylariales, Ascomycota) in Iran: new species and records from Hyrcanian forests
Source: MycoKeys. 2026 Apr 8;131:1–40. doi: 10.3897/mycokeys.131.186541 (PMC13084264; doi:10.3897/mycokeys.131.186541)
Supplement: XML Treatment for Hypoxylon crocopeplum [file mycokeys.131.186541-treatment3.xml]

<!DOCTYPE tp:taxon-treatment
  PUBLIC "-//TaxonX//DTD Taxonomic Treatment Publishing DTD v0 20100105//EN" "tax-treatment-NSO.dtd">
<tp:taxon-treatment xmlns:tp="http://www.plazi.org/taxpub"><tp:treatment-meta><kwd-group><label>Taxon classification</label><kwd>
                <named-content content-type="kingdom">Fungi</named-content>
              </kwd><kwd>
                <named-content content-type="order">Xylariales</named-content>
              </kwd><kwd>
                <named-content content-type="family">Hypoxylaceae</named-content>
              </kwd></kwd-group><mixed-citation publication-type="journal"><person-group><name><surname>Pourmoghaddam</surname><given-names>Mohammad Javad</given-names></name><name><surname>Lambert</surname><given-names>Christopher</given-names></name><name><surname>Voglmayr</surname><given-names>Hermann</given-names></name><name><surname>Khodaparast</surname><given-names>Seyed Akbar</given-names></name><name><surname>Stadler</surname><given-names>Marc</given-names></name></person-group><article-title>A polyphasic study of <tp:taxon-name><tp:taxon-name-part taxon-name-part-type="family" reg="Hypoxylaceae">Hypoxylaceae</tp:taxon-name-part></tp:taxon-name> (<tp:taxon-name><tp:taxon-name-part taxon-name-part-type="order" reg="Xylariales">Xylariales</tp:taxon-name-part></tp:taxon-name>, <tp:taxon-name><tp:taxon-name-part taxon-name-part-type="phylum" reg="Ascomycota">Ascomycota</tp:taxon-name-part></tp:taxon-name>) in Iran: new species and records from Hyrcanian forests</article-title><source>MycoKeys</source><day>08</day><month>04</month><year>2026</year><volume>131</volume><fpage>1</fpage><lpage>40</lpage><pub-id pub-id-type="doi">10.3897/mycokeys.131.186541</pub-id></mixed-citation></tp:treatment-meta><tp:nomenclature><tp:taxon-name><object-id xmlns:xlink="http://www.w3.org/1999/xlink" content-type="arpha" xlink:type="simple">6754AF5A-66B1-5812-85FB-816A34268EA0</object-id>
                    		<tp:taxon-name-part taxon-name-part-type="genus" reg="Hypoxylon">Hypoxylon</tp:taxon-name-part> <tp:taxon-name-part taxon-name-part-type="species" reg="crocopeplum">crocopeplum</tp:taxon-name-part>
                    	</tp:taxon-name><tp:taxon-authority>Berk. &amp; M.A. Curtis, Grevillea 4(no. 30): 49. 1875</tp:taxon-authority><xref ref-type="fig" rid="F5">Fig. 6</xref></tp:nomenclature><tp:treatment-sec sec-type="Teleomorph"><title>Teleomorph.</title><p>Stromata superficial, effused-pulvinate, up to 8 cm long × 0.4–2 cm wide, with conspicuous perithecial mounds; surface Orange (7), Sienna (8), Apricot (42) in young stromata, Bay (6) to Sepia (63) in mature stromata; orange red granules immediately beneath surface and between perithecia, with KOH-extractable pigments Orange (7). Perithecia obovoid to slightly tubular, 0.2–0.5 mm high × 0.2–0.4 mm wide. Ostioles lower than or at the same level as the stromatal surface. Asci 8-spored, cylindrical, with discoid apical apparatus lightly bluing or bluing in Melzer’s iodine reagent, 0.5–1 µm high × 2–2.5 µm wide, stipe up to 100 µm, and spore-bearing portion 70–96 × 7–9 µm. Ascospores smooth, unicellular, brown to dark brown, ellipsoid-inequilateral, with narrowly rounded ends, 11–15(–15.8) × 5–6.8 µm, with straight to slightly sigmoid germ slit spore-length on convex side; perispore dehiscent in 10% KOH, inconspicuously to conspicuously striated; epispore smooth.</p></tp:treatment-sec><tp:treatment-sec sec-type="Secondary metabolites"><title>Secondary metabolites</title><p><bold>(see Fig. <xref ref-type="fig" rid="F4">5</xref>)</bold>. Mitorubrinol (3), mitorubrinol acetate (4), rutilin D (5) and an unidentified compound with a mass of 458 Da (UC 1).</p><fig id="F4" position="float" orientation="portrait"><object-id xmlns:xlink="http://www.w3.org/1999/xlink" content-type="doi" xlink:type="simple">10.3897/mycokeys.131.186541.figure5</object-id><object-id xmlns:xlink="http://www.w3.org/1999/xlink" content-type="arpha" xlink:type="simple">13749914-ABBB-5915-B7DB-FF5ECFF257BC</object-id><label>Figure 5.</label><caption><p>Left: HPLC-UV chromatogram (210 nm) of a stromatal acetone extract of <named-content xmlns:xlink="http://www.w3.org/1999/xlink" content-type="dwc:institutional_code" xlink:title="University of Guilan" xlink:href="https://scientific-collections.gbif.org/institution/3442b218-36c4-408c-9a6b-e6d3880c36db" xlink:type="simple">GUM</named-content> 1611. Right: UV-Vis spectra of designated peaks, revealing mitrobrinol (3), mitorubrinol acetate (4), rutilin D (5), and an unidentified compound (UC 1).</p></caption><graphic xmlns:xlink="http://www.w3.org/1999/xlink" xlink:href="mycokeys-131-001-g005.jpg" id="oo_1586721.jpg" position="float" orientation="portrait" xlink:type="simple"><uri content-type="original_file" xlink:type="simple">https://binary.pensoft.net/fig/1586721</uri></graphic></fig><fig id="F5" position="float" orientation="portrait"><object-id xmlns:xlink="http://www.w3.org/1999/xlink" content-type="doi" xlink:type="simple">10.3897/mycokeys.131.186541.figure6</object-id><object-id xmlns:xlink="http://www.w3.org/1999/xlink" content-type="arpha" xlink:type="simple">E1DF8C8C-C22F-5A4D-A394-C73768BEC512</object-id><label>Figure 6.</label><caption><p><italic><tp:taxon-name><tp:taxon-name-part taxon-name-part-type="genus" reg="Hypoxylon">Hypoxylon</tp:taxon-name-part> <tp:taxon-name-part taxon-name-part-type="species" reg="crocopeplum">crocopeplum</tp:taxon-name-part></tp:taxon-name></italic> (<named-content xmlns:xlink="http://www.w3.org/1999/xlink" content-type="dwc:institutional_code" xlink:title="University of Guilan" xlink:href="https://scientific-collections.gbif.org/institution/3442b218-36c4-408c-9a6b-e6d3880c36db" xlink:type="simple">GUM</named-content> 1611). <bold>A</bold>. Stromatal habit; <bold>B</bold>. Close-up view of stromatal surface, with stromatal pigments in 10% KOH; <bold>C</bold>. Section of stroma showing conspicuous perithecial mounds; <bold>D</bold>. Stroma in horizontal section showing perithecia, granules beneath the surface and between perithecia and ostioles; <bold>E</bold>. Immature and mature asci in 10% KOH; <bold>F</bold>. Ascus in water; <bold>G</bold>. Immature ascus tip in Melzer’s reagent; <bold>H</bold>. Mature ascus tip in Melzer’s reagent; <bold>I</bold>. Ascospores in 10% KOH with straight to slightly sigmoid germ slit spore-length on convex side; <bold>J</bold>. Ascospores in 10% KOH with dehiscent perispore; <bold>K</bold>. Detail of striated perispore. Scale bars: 5 mm (<bold>A</bold>); 2 mm (<bold>B</bold>); 0.5 mm (<bold>C</bold>); 0.25 mm (<bold>D</bold>); 20 µm (<bold>E, F</bold>); 10 µm (<bold>G–K</bold>).</p></caption><graphic xmlns:xlink="http://www.w3.org/1999/xlink" xlink:href="mycokeys-131-001-g006.jpg" id="oo_1586722.jpg" position="float" orientation="portrait" xlink:type="simple"><uri content-type="original_file" xlink:type="simple">https://binary.pensoft.net/fig/1586722</uri></graphic></fig></tp:treatment-sec><tp:treatment-sec sec-type="Specimen examined"><title>Specimen examined.</title><p>USA • South Carolina, on corticated wood of oak?, as <italic><tp:taxon-name><tp:taxon-name-part taxon-name-part-type="genus" reg="Sphaeria">Sphaeria</tp:taxon-name-part> <tp:taxon-name-part taxon-name-part-type="species" reg="crocopepla">crocopepla</tp:taxon-name-part></tp:taxon-name></italic>, H. W. Ravenel, Car. Inf. 1906 Berk. &amp; M. A. Curtis, ined. (K, holotype); Iran • Guilan Province, Chaboksar County, Sarvelat forest, <named-content xmlns:xlink="http://www.w3.org/1999/xlink" content-type="dwc:verbatimCoordinates" xlink:type="simple">36°57'23"N, 50°32'56"E</named-content>, 590 m elev., on dead branches (host unknown), 23 September 2016, M.J. Pourmoghaddam (<named-content xmlns:xlink="http://www.w3.org/1999/xlink" content-type="dwc:institutional_code" xlink:title="University of Guilan" xlink:href="https://scientific-collections.gbif.org/institution/3442b218-36c4-408c-9a6b-e6d3880c36db" xlink:type="simple">GUM</named-content> 1611).</p></tp:treatment-sec><tp:treatment-sec sec-type="Notes"><title>Notes.</title><p>With thin, effused, dull orange-brown stromata, orange-yellow stromatal pigments, and dense orange KOH-extractable pigments, combined with dark brown inequilateral ascospores with a straight germ slit, this <italic><tp:taxon-name><tp:taxon-name-part taxon-name-part-type="genus" reg="Hypoxylon">Hypoxylon</tp:taxon-name-part></tp:taxon-name></italic> specimen keys out to <italic><tp:taxon-name><tp:taxon-name-part taxon-name-part-type="genus" reg="Hypoxylon">H.</tp:taxon-name-part> <tp:taxon-name-part taxon-name-part-type="species" reg="crocopeplum">crocopeplum</tp:taxon-name-part></tp:taxon-name></italic> or <italic><tp:taxon-name><tp:taxon-name-part taxon-name-part-type="genus" reg="Hypoxylon">H.</tp:taxon-name-part> <tp:taxon-name-part taxon-name-part-type="species" reg="subgilvum">subgilvum</tp:taxon-name-part></tp:taxon-name></italic>. <italic><tp:taxon-name><tp:taxon-name-part taxon-name-part-type="genus" reg="Hypoxylon">H.</tp:taxon-name-part> <tp:taxon-name-part taxon-name-part-type="species" reg="crocopeplum">crocopeplum</tp:taxon-name-part></tp:taxon-name></italic> differs from the latter by the ostioles being lower than or at the same level as the stromatal surface vs. ostioles umbilicate and inconspicuous, the size of ascospores [(13.4–)13.8–17.1(–17.5) × (7.1–)7.3–8.3(–8.6) vs. (8.9–)9.1–9.9(–10.6) × (4.2–)4.5–5.0(–5.1) μm], and the anamorphic structure [a virgariella-like conidiogenous structure was observed in culture on YMG (unpublished data) and on JF-03233, vs. on the natural substrate with a virgariella- to nodulisporium-like conidiogenous structure, in culture on OA nodulisporium-like] (<xref ref-type="bibr" rid="B16">Fournier et al. 2015</xref>).</p><p>The salient microscopic features of the European <italic><tp:taxon-name><tp:taxon-name-part taxon-name-part-type="genus" reg="Hypoxylon">H.</tp:taxon-name-part> <tp:taxon-name-part taxon-name-part-type="species" reg="crocopeplum">crocopeplum</tp:taxon-name-part></tp:taxon-name></italic> are the rather broad ascospores (11.4–14.4 × 6–7.2 μm) with narrowly rounded ends and their conspicuously sigmoid germ slit. Such a sigmoid germ slit is known only from <italic><tp:taxon-name><tp:taxon-name-part taxon-name-part-type="genus" reg="Hypoxylon">H.</tp:taxon-name-part> <tp:taxon-name-part taxon-name-part-type="species" reg="fuscum">fuscum</tp:taxon-name-part></tp:taxon-name></italic> among European species of <italic><tp:taxon-name><tp:taxon-name-part taxon-name-part-type="genus" reg="Hypoxylon">Hypoxylon</tp:taxon-name-part></tp:taxon-name></italic> (<ext-link xmlns:xlink="http://www.w3.org/1999/xlink" xlink:href="http://pyrenomycetes.free.fr/hypoxylon/html/Hypoxylon_crocopeplum.htm" ext-link-type="uri" xlink:type="simple">http://pyrenomycetes.free.fr/hypoxylon/html/Hypoxylon_crocopeplum.htm</ext-link>).</p><p><italic><tp:taxon-name><tp:taxon-name-part taxon-name-part-type="genus" reg="Hypoxylon">Hypoxylon</tp:taxon-name-part> <tp:taxon-name-part taxon-name-part-type="species" reg="crocopeplum">crocopeplum</tp:taxon-name-part></tp:taxon-name></italic> was originally described from the southeastern USA and is widespread in the tropics and subtropics and highly variable in the size of ascospores and in the shape of perithecia (<xref ref-type="bibr" rid="B28">Ju and Rogers 1996</xref>). Based on molecular data, the species concept of <italic><tp:taxon-name><tp:taxon-name-part taxon-name-part-type="genus" reg="Hypoxylon">H.</tp:taxon-name-part> <tp:taxon-name-part taxon-name-part-type="species" reg="crocopeplum">crocopeplum</tp:taxon-name-part></tp:taxon-name></italic> defined by <xref ref-type="bibr" rid="B28">Ju and Rogers (1996)</xref> was restricted by <xref ref-type="bibr" rid="B23">Hsieh et al. (2005)</xref> by accommodating specimens with thick stromata and long tubular perithecia in <italic><tp:taxon-name><tp:taxon-name-part taxon-name-part-type="genus" reg="Hypoxylon">H.</tp:taxon-name-part> <tp:taxon-name-part taxon-name-part-type="species" reg="polyporoideum">polyporoideum</tp:taxon-name-part></tp:taxon-name></italic>. However, the wide ascospore size range of <italic><tp:taxon-name><tp:taxon-name-part taxon-name-part-type="genus" reg="Hypoxylon">H.</tp:taxon-name-part> <tp:taxon-name-part taxon-name-part-type="species" reg="crocopeplum">crocopeplum</tp:taxon-name-part></tp:taxon-name></italic> remained unchanged, making it difficult to discriminate the two species without data on the anamorph or without molecular data (<xref ref-type="bibr" rid="B16">Fournier et al. 2015</xref>). We have found that the material from France and Iran has the same HPLC profile as the old type specimen from the USA housed in Kew, with rubiginosin-like azaphilones being prevalent.</p><p>Our phylogenetic analysis showed that <italic><tp:taxon-name><tp:taxon-name-part taxon-name-part-type="genus" reg="Hypoxylon">H.</tp:taxon-name-part> <tp:taxon-name-part taxon-name-part-type="species" reg="crocopeplum">crocopeplum</tp:taxon-name-part></tp:taxon-name></italic> is currently polyphyletic, as specimens morphologically identified as <italic><tp:taxon-name><tp:taxon-name-part taxon-name-part-type="genus" reg="Hypoxylon">H.</tp:taxon-name-part> <tp:taxon-name-part taxon-name-part-type="species" reg="crocopeplum">crocopeplum</tp:taxon-name-part></tp:taxon-name></italic> phylogenetically fall into three separate clades (see Fig. <xref ref-type="fig" rid="F19">1</xref>). Given the lack of further phenotypic evidence, this issue is currently unresolvable. Fresh North American material needs to be studied in detail and compared to a significant number of materials from other geographic areas. Moreover, it would be desirable to select an epitype that can be cultured and studied for its anamorphic morphology and molecular data.</p></tp:treatment-sec><tp:treatment-sec><!--Section generated to contain objects referenced in tp:taxon-treatment.--><fig id="F19" position="float" orientation="portrait"><object-id xmlns:xlink="http://www.w3.org/1999/xlink" content-type="doi" xlink:type="simple">10.3897/mycokeys.131.186541.figure1</object-id><object-id xmlns:xlink="http://www.w3.org/1999/xlink" content-type="arpha" xlink:type="simple">A0E699B5-FCBF-5760-812E-B23380E17759</object-id><label>Figure 1.</label><caption><p>Phylogram of the best <abbrev xmlns:xlink="http://www.w3.org/1999/xlink" xlink:title="Maximum likelihood" xlink:type="simple">ML</abbrev> tree (lnL = –130,791.8061) revealed by RAxML from an analysis of the combined ITS–LSU–<italic>rpb2</italic>–<italic>tub2</italic> matrix of selected <tp:taxon-name><tp:taxon-name-part taxon-name-part-type="family" reg="Hypoxylaceae">Hypoxylaceae</tp:taxon-name-part></tp:taxon-name>. Strains in bold were sequenced in the current study. <abbrev xmlns:xlink="http://www.w3.org/1999/xlink" xlink:title="Maximum likelihood" xlink:type="simple">ML</abbrev> and <abbrev xmlns:xlink="http://www.w3.org/1999/xlink" xlink:title="Maximum parsimony" xlink:type="simple">MP</abbrev> BS support values above 50% are given at the first and second positions, respectively, above or below the branches. “T” indicates type material.</p></caption><graphic xmlns:xlink="http://www.w3.org/1999/xlink" xlink:href="mycokeys-131-001-g001.jpg" id="oo_1586717.jpg" position="float" orientation="portrait" xlink:type="simple"><uri content-type="original_file" xlink:type="simple">https://binary.pensoft.net/fig/1586717</uri></graphic></fig></tp:treatment-sec><ref-list><ref id="B16"><mixed-citation xmlns:xlink="http://www.w3.org/1999/xlink" xlink:type="simple">Fournier J, Lechat C, Courtecuisse R (2015) The genus <italic><tp:taxon-name><tp:taxon-name-part taxon-name-part-type="genus">Hypoxylon</tp:taxon-name-part></tp:taxon-name></italic> (<tp:taxon-name><tp:taxon-name-part taxon-name-part-type="family">Xylariaceae</tp:taxon-name-part></tp:taxon-name>) in Guadeloupe and Martinique (French West Indies). Ascomycete.Org: Revue Internationale pour la Taxinomie des <tp:taxon-name><tp:taxon-name-part taxon-name-part-type="phylum">Ascomycota</tp:taxon-name-part></tp:taxon-name> 7: 145–212.</mixed-citation></ref><ref id="B28"><mixed-citation xmlns:xlink="http://www.w3.org/1999/xlink" xlink:type="simple">Ju Y, Rogers JD (1996) A revision of the genus <italic><tp:taxon-name><tp:taxon-name-part taxon-name-part-type="genus">Hypoxylon</tp:taxon-name-part></tp:taxon-name></italic>. Mycologia Memoir No.° 20 American Phytopathological Society, APS Press.</mixed-citation></ref><ref id="B23"><mixed-citation xmlns:xlink="http://www.w3.org/1999/xlink" xlink:type="simple">Hsieh H-M, Ju Y-M, Rogers JD (2005) Molecular phylogeny of <italic><tp:taxon-name><tp:taxon-name-part taxon-name-part-type="genus">Hypoxylon</tp:taxon-name-part></tp:taxon-name></italic> and closely related genera. Mycologia 97(4): 844–865. <ext-link xlink:href="10.1080/15572536.2006.11832776" ext-link-type="doi" xlink:type="simple">https://doi.org/10.1080/15572536.2006.11832776</ext-link></mixed-citation></ref></ref-list></tp:taxon-treatment>
