# Supplementary material for: A polyphasic study of Hypoxylaceae (Xylariales, Ascomycota) in Iran: new species and records from Hyrcanian forests
Source: MycoKeys. 2026 Apr 8;131:1–40. doi: 10.3897/mycokeys.131.186541 (PMC13084264; doi:10.3897/mycokeys.131.186541)
Supplement: XML Treatment for Hypoxylon howeanum [file mycokeys.131.186541-treatment4.xml]

<!DOCTYPE tp:taxon-treatment
  PUBLIC "-//TaxonX//DTD Taxonomic Treatment Publishing DTD v0 20100105//EN" "tax-treatment-NSO.dtd">
<tp:taxon-treatment xmlns:tp="http://www.plazi.org/taxpub"><tp:treatment-meta><kwd-group><label>Taxon classification</label><kwd>
                <named-content content-type="kingdom">Fungi</named-content>
              </kwd><kwd>
                <named-content content-type="order">Xylariales</named-content>
              </kwd><kwd>
                <named-content content-type="family">Hypoxylaceae</named-content>
              </kwd></kwd-group><mixed-citation publication-type="journal"><person-group><name><surname>Pourmoghaddam</surname><given-names>Mohammad Javad</given-names></name><name><surname>Lambert</surname><given-names>Christopher</given-names></name><name><surname>Voglmayr</surname><given-names>Hermann</given-names></name><name><surname>Khodaparast</surname><given-names>Seyed Akbar</given-names></name><name><surname>Stadler</surname><given-names>Marc</given-names></name></person-group><article-title>A polyphasic study of <tp:taxon-name><tp:taxon-name-part taxon-name-part-type="family" reg="Hypoxylaceae">Hypoxylaceae</tp:taxon-name-part></tp:taxon-name> (<tp:taxon-name><tp:taxon-name-part taxon-name-part-type="order" reg="Xylariales">Xylariales</tp:taxon-name-part></tp:taxon-name>, <tp:taxon-name><tp:taxon-name-part taxon-name-part-type="phylum" reg="Ascomycota">Ascomycota</tp:taxon-name-part></tp:taxon-name>) in Iran: new species and records from Hyrcanian forests</article-title><source>MycoKeys</source><day>08</day><month>04</month><year>2026</year><volume>131</volume><fpage>1</fpage><lpage>40</lpage><pub-id pub-id-type="doi">10.3897/mycokeys.131.186541</pub-id></mixed-citation></tp:treatment-meta><tp:nomenclature><tp:taxon-name><object-id xmlns:xlink="http://www.w3.org/1999/xlink" content-type="arpha" xlink:type="simple">621B23A0-D8D2-51A0-8536-134971E1C71E</object-id>
                    		<tp:taxon-name-part taxon-name-part-type="genus" reg="Hypoxylon">Hypoxylon</tp:taxon-name-part> <tp:taxon-name-part taxon-name-part-type="species" reg="howeanum">howeanum</tp:taxon-name-part>
                    	</tp:taxon-name><tp:taxon-authority>Peck, Ann. Rep. N.Y. St. Mus. 24: 98. 1872</tp:taxon-authority></tp:nomenclature><tp:treatment-sec sec-type="Teleomorph"><title>Teleomorph.</title><p>Stromata superficial, hemispherical to spherical, sessile, up to 0.5 cm long × 0.1–0.4 cm wide, with inconspicuous to conspicuous perithecial mounds; surface Fulvous (43), Rust (39), or Dark Brick (60); orange red granules immediately beneath surface, with KOH-extractable pigments Orange (7) to Rust (39); white granules between perithecia. Perithecia spherical to obovoid, 0.3–0.5 mm high × 0.15–0.35 mm wide. Ostioles lower than or at the same level as the stromatal surface. Asci 8-spored, cylindrical, with amyloid, discoid apical apparatus, 0.5–1 µm high × 1.5–2 µm wide, stipe up to 70 µm long, and spore-bearing portion 50–65 × 4.5–6 µm. Ascospores brown to dark brown, unicellular, ellipsoid-inequilateral, with narrowly rounded ends, 6.5–8 × 3–4 µm, with straight to slight sigmoid germ slit spore-length on convex side; perispore dehiscent in 10% KOH, smooth; epispore smooth.</p></tp:treatment-sec><tp:treatment-sec sec-type="Secondary metabolites"><title>Secondary metabolites</title><p><bold>(see Fig. <xref ref-type="fig" rid="F6">7</xref>)</bold>. Contains mitorubrinol (3), mitorubrinic acid (6) and several unidentified compounds resembling cytochalasins (UC 7–11).</p><fig id="F6" position="float" orientation="portrait"><object-id xmlns:xlink="http://www.w3.org/1999/xlink" content-type="doi" xlink:type="simple">10.3897/mycokeys.131.186541.figure7</object-id><object-id xmlns:xlink="http://www.w3.org/1999/xlink" content-type="arpha" xlink:type="simple">7C2CFC83-D504-5B14-97F5-F20098F21B2E</object-id><label>Figure 7.</label><caption><p>Left: HPLC-UV chromatogram (210 nm) of a stromatal acetone extract of <named-content xmlns:xlink="http://www.w3.org/1999/xlink" content-type="dwc:institutional_code" xlink:title="University of Guilan" xlink:href="https://scientific-collections.gbif.org/institution/3442b218-36c4-408c-9a6b-e6d3880c36db" xlink:type="simple">GUM</named-content> 1608. Right: UV-Vis spectrum of designated peaks. Stromatal extracts contained mitorubrinol and mitorubrinic acid (3, 6), as well as several unidentifiable compounds resembling cytochalasins (UC 7–11; see the structure of fragiformin A, 13, for an example).</p></caption><graphic xmlns:xlink="http://www.w3.org/1999/xlink" xlink:href="mycokeys-131-001-g007.jpg" id="oo_1586723.jpg" position="float" orientation="portrait" xlink:type="simple"><uri content-type="original_file" xlink:type="simple">https://binary.pensoft.net/fig/1586723</uri></graphic></fig></tp:treatment-sec><tp:treatment-sec sec-type="Specimens examined"><title>Specimens examined.</title><p>Iran • Guilan Province, Siahkal County, Ziaratgah forest, <named-content xmlns:xlink="http://www.w3.org/1999/xlink" content-type="dwc:verbatimCoordinates" xlink:type="simple">37°08'07.34"N, 49°55'36.14"E</named-content>, 260 m elev., on fallen branch of <italic><tp:taxon-name><tp:taxon-name-part taxon-name-part-type="genus" reg="Parrotia">Parrotia</tp:taxon-name-part> <tp:taxon-name-part taxon-name-part-type="species" reg="persica">persica</tp:taxon-name-part></tp:taxon-name></italic>, 14 October 2016, M.J. Pourmoghaddam (<named-content xmlns:xlink="http://www.w3.org/1999/xlink" content-type="dwc:institutional_code" xlink:title="University of Guilan" xlink:href="https://scientific-collections.gbif.org/institution/3442b218-36c4-408c-9a6b-e6d3880c36db" xlink:type="simple">GUM</named-content> 1608; living culture <named-content xmlns:xlink="http://www.w3.org/1999/xlink" content-type="dwc:collectionCode" xlink:title="BCCM/MUCL Agro-food &amp; Environmental Fungal Collection" xlink:href="https://scientific-collections.gbif.org/collection/72e5ccb9-e435-4279-a1f5-edb3c9df9d6b" xlink:type="simple">MUCL</named-content> 57730); • Guilan Province, Siahkal County, Ziaratgah forest, <named-content xmlns:xlink="http://www.w3.org/1999/xlink" content-type="dwc:verbatimCoordinates" xlink:type="simple">37°08'07.34"N, 49°55'36.14"E</named-content>, 260 m elev., on fallen branch of <italic><tp:taxon-name><tp:taxon-name-part taxon-name-part-type="genus" reg="Parrotia">Parrotia</tp:taxon-name-part> <tp:taxon-name-part taxon-name-part-type="species" reg="persica">persica</tp:taxon-name-part></tp:taxon-name></italic>, 14 October 2016, M.J. Pourmoghaddam (<named-content xmlns:xlink="http://www.w3.org/1999/xlink" content-type="dwc:institutional_code" xlink:title="University of Guilan" xlink:href="https://scientific-collections.gbif.org/institution/3442b218-36c4-408c-9a6b-e6d3880c36db" xlink:type="simple">GUM</named-content> 1609); • Guilan Province, Astaneh-ye Ashrafiyeh County, SafraBasteh forest, <named-content xmlns:xlink="http://www.w3.org/1999/xlink" content-type="dwc:verbatimCoordinates" xlink:type="simple">37°20'19"N, 49°58'26"E</named-content>, 14 m elev., on fallen branch of <italic><tp:taxon-name><tp:taxon-name-part taxon-name-part-type="genus" reg="Quercus">Quercus</tp:taxon-name-part> <tp:taxon-name-part taxon-name-part-type="species" reg="castaneifolia">castaneifolia</tp:taxon-name-part></tp:taxon-name></italic>, 3 October 2016, M.J. Pourmoghaddam.</p></tp:treatment-sec><tp:treatment-sec sec-type="Notes"><title>Notes.</title><p><italic><tp:taxon-name><tp:taxon-name-part taxon-name-part-type="genus" reg="Hypoxylon">Hypoxylon</tp:taxon-name-part> <tp:taxon-name-part taxon-name-part-type="species" reg="howeanum">howeanum</tp:taxon-name-part></tp:taxon-name></italic> is morphologically and phylogenetically close to <italic><tp:taxon-name><tp:taxon-name-part taxon-name-part-type="genus" reg="Hypoxylon">H.</tp:taxon-name-part> <tp:taxon-name-part taxon-name-part-type="species" reg="fragiforme">fragiforme</tp:taxon-name-part></tp:taxon-name></italic> and commonly shares stromatal secondary metabolites of the mitorubrin type, but not the rubiginosin-type family (<xref ref-type="bibr" rid="B64">Stadler and Fournier 2006</xref>). They are the only two species characterized by having two colors of granules: orange-red granules immediately beneath the stromatal surface and white granules between perithecia (<xref ref-type="bibr" rid="B28">Ju and Rogers 1996</xref>). <italic><tp:taxon-name><tp:taxon-name-part taxon-name-part-type="genus" reg="Hypoxylon">Hypoxylon</tp:taxon-name-part> <tp:taxon-name-part taxon-name-part-type="species" reg="howeanum">howeanum</tp:taxon-name-part></tp:taxon-name></italic> differs from the latter in having smaller ascospores [6.5–8 × 3–4 vs. (10.5–)11–15 × 5–6.5(–7) µm] and by a broader geographical and host range. Most of the features of the Iranian specimens are in accordance with previous descriptions (<xref ref-type="bibr" rid="B28">Ju and Rogers 1996</xref>); however, the ascospores were slightly smaller [6.5–8 × 3–4 vs. 7–9.5(–10) × 3–4.5 µm].</p></tp:treatment-sec><ref-list><ref id="B64"><mixed-citation xmlns:xlink="http://www.w3.org/1999/xlink" xlink:type="simple">Stadler M, Fournier J (2006) Pigment chemistry, taxonomy and phylogeny of the Hypoxyloideae (<tp:taxon-name><tp:taxon-name-part taxon-name-part-type="family">Xylariaceae</tp:taxon-name-part></tp:taxon-name>). Revista Iberoamericana de Micología 23: 160–170. <ext-link xlink:href="10.1016/S1130-1406(06)70037-7" ext-link-type="doi" xlink:type="simple">https://doi.org/10.1016/S1130-1406(06)70037-7</ext-link></mixed-citation></ref><ref id="B28"><mixed-citation xmlns:xlink="http://www.w3.org/1999/xlink" xlink:type="simple">Ju Y, Rogers JD (1996) A revision of the genus <italic><tp:taxon-name><tp:taxon-name-part taxon-name-part-type="genus">Hypoxylon</tp:taxon-name-part></tp:taxon-name></italic>. Mycologia Memoir No.° 20 American Phytopathological Society, APS Press.</mixed-citation></ref></ref-list></tp:taxon-treatment>
