# Supplementary material for: A polyphasic study of Hypoxylaceae (Xylariales, Ascomycota) in Iran: new species and records from Hyrcanian forests
Source: MycoKeys. 2026 Apr 8;131:1–40. doi: 10.3897/mycokeys.131.186541 (PMC13084264; doi:10.3897/mycokeys.131.186541)
Supplement: XML Treatment for Hypoxylon hyrcanense [file mycokeys.131.186541-treatment5.xml]

<!DOCTYPE tp:taxon-treatment
  PUBLIC "-//TaxonX//DTD Taxonomic Treatment Publishing DTD v0 20100105//EN" "tax-treatment-NSO.dtd">
<tp:taxon-treatment xmlns:tp="http://www.plazi.org/taxpub"><tp:treatment-meta><kwd-group><label>Taxon classification</label><kwd>
                <named-content content-type="kingdom">Fungi</named-content>
              </kwd><kwd>
                <named-content content-type="order">Xylariales</named-content>
              </kwd><kwd>
                <named-content content-type="family">Hypoxylaceae</named-content>
              </kwd></kwd-group><mixed-citation publication-type="journal"><person-group><name><surname>Pourmoghaddam</surname><given-names>Mohammad Javad</given-names></name><name><surname>Lambert</surname><given-names>Christopher</given-names></name><name><surname>Voglmayr</surname><given-names>Hermann</given-names></name><name><surname>Khodaparast</surname><given-names>Seyed Akbar</given-names></name><name><surname>Stadler</surname><given-names>Marc</given-names></name></person-group><article-title>A polyphasic study of <tp:taxon-name><tp:taxon-name-part taxon-name-part-type="family" reg="Hypoxylaceae">Hypoxylaceae</tp:taxon-name-part></tp:taxon-name> (<tp:taxon-name><tp:taxon-name-part taxon-name-part-type="order" reg="Xylariales">Xylariales</tp:taxon-name-part></tp:taxon-name>, <tp:taxon-name><tp:taxon-name-part taxon-name-part-type="phylum" reg="Ascomycota">Ascomycota</tp:taxon-name-part></tp:taxon-name>) in Iran: new species and records from Hyrcanian forests</article-title><source>MycoKeys</source><day>08</day><month>04</month><year>2026</year><volume>131</volume><fpage>1</fpage><lpage>40</lpage><pub-id pub-id-type="doi">10.3897/mycokeys.131.186541</pub-id></mixed-citation></tp:treatment-meta><tp:nomenclature><tp:taxon-name><object-id xmlns:xlink="http://www.w3.org/1999/xlink" content-type="arpha" xlink:type="simple">191119F2-FF36-525D-A039-6CE994A4C4E0</object-id>
                    		<tp:taxon-name-part taxon-name-part-type="genus" reg="Hypoxylon">Hypoxylon</tp:taxon-name-part> <tp:taxon-name-part taxon-name-part-type="species" reg="hyrcanense">hyrcanense</tp:taxon-name-part>
                    	
                    		<object-id xmlns:xlink="http://www.w3.org/1999/xlink" content-type="mycobank" xlink:type="simple">862211</object-id>
                    	</tp:taxon-name><tp:taxon-authority>Pourmoghaddam</tp:taxon-authority><tp:taxon-status xmlns:xlink="http://www.w3.org/1999/xlink" xlink:type="simple">sp. nov.</tp:taxon-status><xref ref-type="fig" rid="F8">Fig. 9</xref></tp:nomenclature><tp:treatment-sec sec-type="Holotype"><title>Holotype.</title><p>Iran • Guilan Province, Siahkal County, <named-content xmlns:xlink="http://www.w3.org/1999/xlink" content-type="dwc:verbatimCoordinates" xlink:type="simple">37°57'17"N, 48°52'16"E</named-content>, 1160 m elev., on fallen wood of <italic><tp:taxon-name><tp:taxon-name-part taxon-name-part-type="genus" reg="Quercus">Quercus</tp:taxon-name-part> <tp:taxon-name-part taxon-name-part-type="species" reg="castaneifolia">castaneifolia</tp:taxon-name-part></tp:taxon-name></italic>, 3 October 2016, M.J. Pourmoghaddam, (<named-content xmlns:xlink="http://www.w3.org/1999/xlink" content-type="dwc:institutional_code" xlink:title="University of Guilan" xlink:href="https://scientific-collections.gbif.org/institution/3442b218-36c4-408c-9a6b-e6d3880c36db" xlink:type="simple">GUM</named-content> 1601; living culture <named-content xmlns:xlink="http://www.w3.org/1999/xlink" content-type="dwc:collectionCode" xlink:title="BCCM/MUCL Agro-food &amp; Environmental Fungal Collection" xlink:href="https://scientific-collections.gbif.org/collection/72e5ccb9-e435-4279-a1f5-edb3c9df9d6b" xlink:type="simple">MUCL</named-content> 57719).</p></tp:treatment-sec><tp:treatment-sec sec-type="Etymology"><title>Etymology.</title><p>The epithet is derived from “Hyrcania,” an ancient biogeographical region, located in the south of the Caspian Sea where the specimen was collected.</p></tp:treatment-sec><tp:treatment-sec sec-type="Teleomorph"><title>Teleomorph.</title><p>Stromata superficial, effused-pulvinate, up to 3 cm long × 0.5–1.5 cm wide, with conspicuous perithecial mounds; surface Red (2) to Brick (59); Scarlet (5) to Orange (7) granules beneath the surface and between the perithecia, with KOH-extractable pigments Luteous (12). Perithecia obovoid to cylindrical, 0.15–0.2 mm high × 0.1–0.16 mm wide. Ostioles umbilicate, inconspicuous. Asci 8-spored, cylindrical, with amyloid, discoid apical apparatus, 0.5–1 µm high × 1.5–2.5 µm wide, stipe up to 200 µm, and spore-bearing portion 58–80 × 4.5–6.5 µm. Ascospores smooth, unicellular, brown to dark brown, ellipsoid, inequilateral with narrowly rounded ends, 13–15 × 5.5–6.5 µm, with straight germ slit spore-length on convex side; perispore dehiscent in 10% KOH, conspicuous coil-like ornamentation in SEM; epispore smooth.</p></tp:treatment-sec><tp:treatment-sec sec-type="Cultures and anamorph"><title>Cultures and anamorph.</title><p>Colonies on OA covering a 9 cm Petri dish in 4 weeks, at first white, becoming pale Luteous (11) and Smoke Gray (105), felty, azonate with diffuse margins, finally becoming Isabelline (65) to Honey (64). Conidiophores and conidiogenous cells in culture not observed. Conidia hyaline, smooth, ellipsoid to cylindrical, 5–6 × 2–3 µm.</p></tp:treatment-sec><tp:treatment-sec sec-type="Secondary metabolites"><title>Secondary metabolites</title><p><bold>(see Fig. <xref ref-type="fig" rid="F7">8</xref>)</bold>. BNT (2), a compound resembling daldinal B (7) and unknown secondary metabolites (UC 1–UC 4).</p><fig id="F7" position="float" orientation="portrait"><object-id xmlns:xlink="http://www.w3.org/1999/xlink" content-type="doi" xlink:type="simple">10.3897/mycokeys.131.186541.figure8</object-id><object-id xmlns:xlink="http://www.w3.org/1999/xlink" content-type="arpha" xlink:type="simple">72A6C72F-060D-5E77-9970-E0F996F5DF57</object-id><label>Figure 8.</label><caption><p>Left: HPLC-UV chromatogram (210 nm) of a stromatal acetone extract of <named-content xmlns:xlink="http://www.w3.org/1999/xlink" content-type="dwc:institutional_code" xlink:title="University of Guilan" xlink:href="https://scientific-collections.gbif.org/institution/3442b218-36c4-408c-9a6b-e6d3880c36db" xlink:type="simple">GUM</named-content> 1601. Right: UV-Vis spectrum of designated peaks. The stromatal extract contains BNT (2), a compound resembling daldinal B (7), and unknown secondary metabolites (UC 1–4). Mass numbers are given in Da to facilitate assignment in future studies.</p></caption><graphic xmlns:xlink="http://www.w3.org/1999/xlink" xlink:href="mycokeys-131-001-g008.jpg" id="oo_1586724.jpg" position="float" orientation="portrait" xlink:type="simple"><uri content-type="original_file" xlink:type="simple">https://binary.pensoft.net/fig/1586724</uri></graphic></fig><fig id="F8" position="float" orientation="portrait"><object-id xmlns:xlink="http://www.w3.org/1999/xlink" content-type="doi" xlink:type="simple">10.3897/mycokeys.131.186541.figure9</object-id><object-id xmlns:xlink="http://www.w3.org/1999/xlink" content-type="arpha" xlink:type="simple">15CC304D-D793-59AA-ABBC-677AB19B978B</object-id><label>Figure 9.</label><caption><p><italic><tp:taxon-name><tp:taxon-name-part taxon-name-part-type="genus" reg="Hypoxylon">Hypoxylon</tp:taxon-name-part> <tp:taxon-name-part taxon-name-part-type="species" reg="hyrcanense">hyrcanense</tp:taxon-name-part></tp:taxon-name></italic> (holotype <named-content xmlns:xlink="http://www.w3.org/1999/xlink" content-type="dwc:institutional_code" xlink:title="University of Guilan" xlink:href="https://scientific-collections.gbif.org/institution/3442b218-36c4-408c-9a6b-e6d3880c36db" xlink:type="simple">GUM</named-content> 1601). <bold>A–C</bold>. Stromatal habit; <bold>D, E</bold>. Close-up view of stromatal surface, with stromatal pigments in 10% KOH; <bold>F</bold>. Stroma in horizontal section showing perithecia and granules; <bold>G</bold>. Immature and mature asci in Melzer’s reagent; <bold>H</bold>. Ascus tip in Melzer’s reagent; <bold>I</bold>. Ascospores in water; <bold>J</bold>. Ascospores in 10% KOH with dehiscent perispore; <bold>K, L</bold>. Ascospore under SEM. Scale bars: 5 mm (<bold>C</bold>); 1.25 mm (<bold>D</bold>); 0.5 mm (<bold>E</bold>); 0.25 mm (<bold>F</bold>); 20 µm (<bold>G</bold>); 10 µm (<bold>H–J</bold>); 4 µm (<bold>K</bold>); 3 µm (<bold>L</bold>).</p></caption><graphic xmlns:xlink="http://www.w3.org/1999/xlink" xlink:href="mycokeys-131-001-g009.jpg" id="oo_1586725.jpg" position="float" orientation="portrait" xlink:type="simple"><uri content-type="original_file" xlink:type="simple">https://binary.pensoft.net/fig/1586725</uri></graphic></fig></tp:treatment-sec><tp:treatment-sec sec-type="Notes"><title>Notes.</title><p><italic><tp:taxon-name><tp:taxon-name-part taxon-name-part-type="genus" reg="Hypoxylon">Hypoxylon</tp:taxon-name-part> <tp:taxon-name-part taxon-name-part-type="species" reg="ochraceum">ochraceum</tp:taxon-name-part></tp:taxon-name></italic> and <italic><tp:taxon-name><tp:taxon-name-part taxon-name-part-type="genus" reg="Hypoxylon">H.</tp:taxon-name-part> <tp:taxon-name-part taxon-name-part-type="species" reg="chionostomum">chionostomum</tp:taxon-name-part></tp:taxon-name></italic> are phylogenetically close to this new taxon, but both species can be easily differentiated from the new species. <italic><tp:taxon-name><tp:taxon-name-part taxon-name-part-type="genus" reg="Hypoxylon">Hypoxylon</tp:taxon-name-part> <tp:taxon-name-part taxon-name-part-type="species" reg="ochraceum">ochraceum</tp:taxon-name-part></tp:taxon-name></italic> can be differentiated by its different stromatal shape (glomerate, frequently confluent), larger ascospores [12–16(–18) × 5.5–7.5(–8) vs. 13–15 × 5–6.5 µm], with a straight germ slit less than spore-length, and an indehiscent perispore in KOH. Moreover, it lacks mitorubrin-type derivatives present in <italic><tp:taxon-name><tp:taxon-name-part taxon-name-part-type="genus" reg="Hypoxylon">H.</tp:taxon-name-part> <tp:taxon-name-part taxon-name-part-type="species" reg="ochraceum">ochraceum</tp:taxon-name-part></tp:taxon-name></italic> (<xref ref-type="bibr" rid="B33">Kuhnert et al. 2014a</xref>). <italic><tp:taxon-name><tp:taxon-name-part taxon-name-part-type="genus" reg="Hypoxylon">Hypoxylon</tp:taxon-name-part> <tp:taxon-name-part taxon-name-part-type="species" reg="chionostomum">chionostomum</tp:taxon-name-part></tp:taxon-name></italic> can be differentiated by its major BNT (2), stromatal shape (glomerate), larger perithecia (1–1.4 mm), and larger ascospores (25–31 × 14–18 µm). In addition, this fungus seems to be endemic to the Neotropics (<xref ref-type="bibr" rid="B60">Sir et al. 2016</xref>).</p></tp:treatment-sec><ref-list><ref id="B33"><mixed-citation xmlns:xlink="http://www.w3.org/1999/xlink" xlink:type="simple">Kuhnert E, Fournier J, Peršoh D, Luangsa-ard JJ, Stadler M (2014a) New <italic><tp:taxon-name><tp:taxon-name-part taxon-name-part-type="genus">Hypoxylon</tp:taxon-name-part></tp:taxon-name></italic> species from Martinique and new evidence on the molecular phylogeny of <tp:taxon-name><tp:taxon-name-part taxon-name-part-type="genus">Hypoxylon</tp:taxon-name-part></tp:taxon-name> based on ITS rDNA and β-tubulin data. Fungal Diversity 64: 181–203. <ext-link xlink:href="10.1007/s13225-013-0264-3" ext-link-type="doi" xlink:type="simple">https://doi.org/10.1007/s13225-013-0264-3</ext-link></mixed-citation></ref><ref id="B60"><mixed-citation xmlns:xlink="http://www.w3.org/1999/xlink" xlink:type="simple">Sir EB, Kuhnert E, Lambert C, Hladki AI, Romero AI, Stadler M (2016) New species and reports of <italic><tp:taxon-name><tp:taxon-name-part taxon-name-part-type="genus">Hypoxylon</tp:taxon-name-part></tp:taxon-name></italic> from Argentina recognized by a polyphasic approach. Mycological Progress 15: 42. <ext-link xlink:href="10.1007/s11557-016-1182-z" ext-link-type="doi" xlink:type="simple">https://doi.org/10.1007/s11557-016-1182-z</ext-link></mixed-citation></ref></ref-list></tp:taxon-treatment>
