# Supplementary material for: A polyphasic study of Hypoxylaceae (Xylariales, Ascomycota) in Iran: new species and records from Hyrcanian forests
Source: MycoKeys. 2026 Apr 8;131:1–40. doi: 10.3897/mycokeys.131.186541 (PMC13084264; doi:10.3897/mycokeys.131.186541)
Supplement: XML Treatment for Hypoxylon larissae [file mycokeys.131.186541-treatment6.xml]

<!DOCTYPE tp:taxon-treatment
  PUBLIC "-//TaxonX//DTD Taxonomic Treatment Publishing DTD v0 20100105//EN" "tax-treatment-NSO.dtd">
<tp:taxon-treatment xmlns:tp="http://www.plazi.org/taxpub"><tp:treatment-meta><kwd-group><label>Taxon classification</label><kwd>
                <named-content content-type="kingdom">Fungi</named-content>
              </kwd><kwd>
                <named-content content-type="order">Xylariales</named-content>
              </kwd><kwd>
                <named-content content-type="family">Hypoxylaceae</named-content>
              </kwd></kwd-group><mixed-citation publication-type="journal"><person-group><name><surname>Pourmoghaddam</surname><given-names>Mohammad Javad</given-names></name><name><surname>Lambert</surname><given-names>Christopher</given-names></name><name><surname>Voglmayr</surname><given-names>Hermann</given-names></name><name><surname>Khodaparast</surname><given-names>Seyed Akbar</given-names></name><name><surname>Stadler</surname><given-names>Marc</given-names></name></person-group><article-title>A polyphasic study of <tp:taxon-name><tp:taxon-name-part taxon-name-part-type="family" reg="Hypoxylaceae">Hypoxylaceae</tp:taxon-name-part></tp:taxon-name> (<tp:taxon-name><tp:taxon-name-part taxon-name-part-type="order" reg="Xylariales">Xylariales</tp:taxon-name-part></tp:taxon-name>, <tp:taxon-name><tp:taxon-name-part taxon-name-part-type="phylum" reg="Ascomycota">Ascomycota</tp:taxon-name-part></tp:taxon-name>) in Iran: new species and records from Hyrcanian forests</article-title><source>MycoKeys</source><day>08</day><month>04</month><year>2026</year><volume>131</volume><fpage>1</fpage><lpage>40</lpage><pub-id pub-id-type="doi">10.3897/mycokeys.131.186541</pub-id></mixed-citation></tp:treatment-meta><tp:nomenclature><tp:taxon-name><object-id xmlns:xlink="http://www.w3.org/1999/xlink" content-type="arpha" xlink:type="simple">2033A628-BD6D-571A-893A-126C91008378</object-id>
                    		<tp:taxon-name-part taxon-name-part-type="genus" reg="Hypoxylon">Hypoxylon</tp:taxon-name-part> <tp:taxon-name-part taxon-name-part-type="species" reg="larissae">larissae</tp:taxon-name-part>
                    	</tp:taxon-name><tp:taxon-authority>Hai X. Ma &amp; Z. K. Song, Phytotaxa 538(3): 219 (2022)</tp:taxon-authority><xref ref-type="fig" rid="F10">Figs 11</xref><xref ref-type="fig" rid="F11">, 12</xref></tp:nomenclature><tp:treatment-sec sec-type="Teleomorph"><title>Teleomorph.</title><p>Stromata superficial, effused-pulvinate to pulvinate, up to 6 cm long × 0.3–2 cm wide, with conspicuous perithecial mounds; surface Scarlet (5) to Rust (39); Orange (7) granules beneath the surface and between the perithecia, with KOH-extractable pigments Orange (7) to Scarlet (5). Perithecia cylindrical to obovoid, 0.25–0.45 mm high × 0.22–0.33 mm wide. Ostioles umbilicate, inconspicuous. Asci 8-spored, cylindrical, with amyloid, discoid apical apparatus, 1–1.5 µm high × 2–3 µm wide, stipe up to 80 µm, and spore-bearing portion 80–100 × 9–12 µm. Ascospores smooth, unicellular, brown to dark brown, ellipsoid, inequilateral with narrowly rounded ends, 14–18 × 5.5–8.5 µm, with straight germ slit spore-length on convex side; perispore dehiscent in 10% KOH; epispore smooth.</p></tp:treatment-sec><tp:treatment-sec sec-type="Cultures and anamorph"><title>Cultures and anamorph.</title><p>Colonies on OA covering a 9 cm Petri dish in 2 weeks, at first white, becoming Pale Luteous (11), felty, azonate with diffuse margins, finally becoming Umber (9). Conidiogenous structure approaching a virgariella-like branching pattern as defined by <xref ref-type="bibr" rid="B28">Ju and Rogers (1996)</xref>, (Fig. <xref ref-type="fig" rid="F11">12C–G</xref>). Conidiophores hyaline, smooth to finely roughened. Up to three conidiogenous cells at the end of each terminus; hyaline, smooth to finely roughened, 14–26 × 2–3 µm. Conidia hyaline, smooth, ellipsoid to obovoid, 4–5 × 2.5–3 µm.</p></tp:treatment-sec><tp:treatment-sec sec-type="Secondary metabolites"><title>Secondary metabolites</title><p><bold>(see Fig. <xref ref-type="fig" rid="F9">10</xref>)</bold>. Mitorubrinol (3), mitorubrinol acetate (4), and mitorubrinic acid (6).</p><fig id="F9" position="float" orientation="portrait"><object-id xmlns:xlink="http://www.w3.org/1999/xlink" content-type="doi" xlink:type="simple">10.3897/mycokeys.131.186541.figure10</object-id><object-id xmlns:xlink="http://www.w3.org/1999/xlink" content-type="arpha" xlink:type="simple">8225A0BF-AF28-5AAF-8226-CC3F916C36A2</object-id><label>Figure 10.</label><caption><p>Left: HPLC-UV chromatogram (210 nm) of a stromatal acetone extract of <named-content xmlns:xlink="http://www.w3.org/1999/xlink" content-type="dwc:institutional_code" xlink:title="University of Guilan" xlink:href="https://scientific-collections.gbif.org/institution/3442b218-36c4-408c-9a6b-e6d3880c36db" xlink:type="simple">GUM</named-content> 1602. Right: UV-Vis spectrum of designated peaks. The stromatal extract contains mitorubrinol, mitorubrinol acetate, and mitorubrinic acid (3–4, 6).</p></caption><graphic xmlns:xlink="http://www.w3.org/1999/xlink" xlink:href="mycokeys-131-001-g010.jpg" id="oo_1586726.jpg" position="float" orientation="portrait" xlink:type="simple"><uri content-type="original_file" xlink:type="simple">https://binary.pensoft.net/fig/1586726</uri></graphic></fig><fig id="F10" position="float" orientation="portrait"><object-id xmlns:xlink="http://www.w3.org/1999/xlink" content-type="doi" xlink:type="simple">10.3897/mycokeys.131.186541.figure11</object-id><object-id xmlns:xlink="http://www.w3.org/1999/xlink" content-type="arpha" xlink:type="simple">C2023B7C-4F44-5232-A600-51CF344567C1</object-id><label>Figure 11.</label><caption><p><italic><tp:taxon-name><tp:taxon-name-part taxon-name-part-type="genus" reg="Hypoxylon">Hypoxylon</tp:taxon-name-part> <tp:taxon-name-part taxon-name-part-type="species" reg="larissae">larissae</tp:taxon-name-part></tp:taxon-name></italic> (<named-content xmlns:xlink="http://www.w3.org/1999/xlink" content-type="dwc:institutional_code" xlink:title="University of Guilan" xlink:href="https://scientific-collections.gbif.org/institution/3442b218-36c4-408c-9a6b-e6d3880c36db" xlink:type="simple">GUM</named-content> 1602). <bold>A</bold>. Stromatal habit; <bold>B, C</bold>. Close-up view of stromatal surface; <bold>D</bold>. Stroma in vertical section showing perithecia; <bold>E</bold>. KOH-extractable pigments from stroma; <bold>F</bold>. Immature ascus in water; <bold>G</bold>. Immature ascus in Melzer’s reagent; <bold>H</bold>. Mature ascus in Melzer’s reagent; <bold>I</bold>. Ascus tip in Melzer’s reagent; <bold>J</bold>. Ascospore in Melzer’s reagent with straight germ slit; <bold>K, L</bold>. Ascospores in 10% KOH with dehiscent perispore. Scale bars: 4 mm (<bold>A</bold>); 1 mm (<bold>B, C</bold>); 0.5 mm (<bold>D</bold>); 20 µm (<bold>F–H</bold>); 10 µm (<bold>I–L</bold>).</p></caption><graphic xmlns:xlink="http://www.w3.org/1999/xlink" xlink:href="mycokeys-131-001-g011.jpg" id="oo_1586727.jpg" position="float" orientation="portrait" xlink:type="simple"><uri content-type="original_file" xlink:type="simple">https://binary.pensoft.net/fig/1586727</uri></graphic></fig><fig id="F11" position="float" orientation="portrait"><object-id xmlns:xlink="http://www.w3.org/1999/xlink" content-type="doi" xlink:type="simple">10.3897/mycokeys.131.186541.figure12</object-id><object-id xmlns:xlink="http://www.w3.org/1999/xlink" content-type="arpha" xlink:type="simple">EC7515E9-32F8-5D5C-8E65-B71B4C53B56B</object-id><label>Figure 12.</label><caption><p>Culture and anamorphic structures of <italic><tp:taxon-name><tp:taxon-name-part taxon-name-part-type="genus" reg="Hypoxylon">Hypoxylon</tp:taxon-name-part> <tp:taxon-name-part taxon-name-part-type="species" reg="larissae">larissae</tp:taxon-name-part></tp:taxon-name></italic> (IRAN 4833C) on OA. <bold>A, B</bold>. Surface of colony after 1 and 10 weeks of incubation (left to right); <bold>C–H, K</bold>. General view of anamorph structure with virgariella-like branching patterns; <bold>I, J</bold>. Conidiogenous cells with immature conidia; <bold>L</bold>. Mature conidia. Scale bars: 20 µm (<bold>C–H</bold>); 10 µm (<bold>I–L</bold>).</p></caption><graphic xmlns:xlink="http://www.w3.org/1999/xlink" xlink:href="mycokeys-131-001-g012.jpg" id="oo_1586728.jpg" position="float" orientation="portrait" xlink:type="simple"><uri content-type="original_file" xlink:type="simple">https://binary.pensoft.net/fig/1586728</uri></graphic></fig></tp:treatment-sec><tp:treatment-sec sec-type="Specimens examined"><title>Specimens examined.</title><p>Iran • Rasht County, Saravan forest, <named-content xmlns:xlink="http://www.w3.org/1999/xlink" content-type="dwc:verbatimCoordinates" xlink:type="simple">37°04'26"N, 49°38'13"E</named-content>, 183 m elev., on fallen branch of <italic><tp:taxon-name><tp:taxon-name-part taxon-name-part-type="genus" reg="Quercus">Quercus</tp:taxon-name-part> <tp:taxon-name-part taxon-name-part-type="species" reg="castaneifolia">castaneifolia</tp:taxon-name-part></tp:taxon-name></italic>, 12 October 2021, M.J. Pourmoghaddam (<named-content xmlns:xlink="http://www.w3.org/1999/xlink" content-type="dwc:institutional_code" xlink:title="University of Guilan" xlink:href="https://scientific-collections.gbif.org/institution/3442b218-36c4-408c-9a6b-e6d3880c36db" xlink:type="simple">GUM</named-content> 1648; living culture IRAN 4833C); • Guilan Province, Rasht County, Saravan forest, <named-content xmlns:xlink="http://www.w3.org/1999/xlink" content-type="dwc:verbatimCoordinates" xlink:type="simple">37°04'26"N, 49°38'13"E</named-content>, 183 m elev., on fallen branch of <italic><tp:taxon-name><tp:taxon-name-part taxon-name-part-type="genus" reg="Quercus">Quercus</tp:taxon-name-part> <tp:taxon-name-part taxon-name-part-type="species" reg="castaneifolia">castaneifolia</tp:taxon-name-part></tp:taxon-name></italic>, 11 November 2021, M.J. Pourmoghaddam (<named-content xmlns:xlink="http://www.w3.org/1999/xlink" content-type="dwc:institutional_code" xlink:title="University of Guilan" xlink:href="https://scientific-collections.gbif.org/institution/3442b218-36c4-408c-9a6b-e6d3880c36db" xlink:type="simple">GUM</named-content> 1649; living culture IRAN 4834C); • Guilan Province, Rasht County, Saravan forest, <named-content xmlns:xlink="http://www.w3.org/1999/xlink" content-type="dwc:verbatimCoordinates" xlink:type="simple">37°04'26"N, 49°38'13"E</named-content>, 183 m elev., on fallen branch of <italic><tp:taxon-name><tp:taxon-name-part taxon-name-part-type="genus" reg="Quercus">Quercus</tp:taxon-name-part> <tp:taxon-name-part taxon-name-part-type="species" reg="castaneifolia">castaneifolia</tp:taxon-name-part></tp:taxon-name></italic>, 9 October 2016, M.J. Pourmoghaddam (<named-content xmlns:xlink="http://www.w3.org/1999/xlink" content-type="dwc:institutional_code" xlink:title="University of Guilan" xlink:href="https://scientific-collections.gbif.org/institution/3442b218-36c4-408c-9a6b-e6d3880c36db" xlink:type="simple">GUM</named-content> 1602); Mazandaran Province, Chalous County, Saravan forest, <named-content xmlns:xlink="http://www.w3.org/1999/xlink" content-type="dwc:verbatimCoordinates" xlink:type="simple">36°38'15"N, 51°24'47"E</named-content>, 344 m elev., on fallen branch of <italic><tp:taxon-name><tp:taxon-name-part taxon-name-part-type="genus" reg="Quercus">Quercus</tp:taxon-name-part> <tp:taxon-name-part taxon-name-part-type="species" reg="castaneifolia">castaneifolia</tp:taxon-name-part></tp:taxon-name></italic>, 30 October 2017, M.J. Pourmoghaddam (<named-content xmlns:xlink="http://www.w3.org/1999/xlink" content-type="dwc:institutional_code" xlink:title="University of Guilan" xlink:href="https://scientific-collections.gbif.org/institution/3442b218-36c4-408c-9a6b-e6d3880c36db" xlink:type="simple">GUM</named-content> 1650).</p></tp:treatment-sec><tp:treatment-sec sec-type="Notes"><title>Notes.</title><p>Most of the characters of the Iranian specimens are in accordance with the type specimen (<xref ref-type="bibr" rid="B62">Song et al. 2022a</xref>), aside from the size of ascospores [14–18 × 5.5–8.5 vs. 15.5–23(–23.6) × 7.3–10.6 µm]. The anamorphic structure of <italic><tp:taxon-name><tp:taxon-name-part taxon-name-part-type="genus" reg="Hypoxylon">H.</tp:taxon-name-part> <tp:taxon-name-part taxon-name-part-type="species" reg="larissae">larissae</tp:taxon-name-part></tp:taxon-name></italic> was not described by <xref ref-type="bibr" rid="B62">Song et al. (2022a)</xref>. In the present study, we report for the first time a virgariella-like conidiogenous structure in culture for this species. <italic><tp:taxon-name><tp:taxon-name-part taxon-name-part-type="genus" reg="Hypoxylon">Hypoxylon</tp:taxon-name-part> <tp:taxon-name-part taxon-name-part-type="species" reg="fendleri">fendleri</tp:taxon-name-part></tp:taxon-name></italic> is phylogenetically close to <italic><tp:taxon-name><tp:taxon-name-part taxon-name-part-type="genus" reg="Hypoxylon">H.</tp:taxon-name-part> <tp:taxon-name-part taxon-name-part-type="species" reg="larissae">larissae</tp:taxon-name-part></tp:taxon-name></italic> but differs by its smaller ascospores [(8–)9–12 × 4–5.5 µm] and a sigmoid germ slit spore-length on the convex side. In addition, it was originally described from Venezuela and is commonly found throughout the tropics (<xref ref-type="bibr" rid="B28">Ju and Rogers 1996</xref>; <xref ref-type="bibr" rid="B61">Sir et al. 2019</xref>). The HPLC analyses showed no detectable differences between reports for <italic><tp:taxon-name><tp:taxon-name-part taxon-name-part-type="genus" reg="Hypoxylon">H.</tp:taxon-name-part> <tp:taxon-name-part taxon-name-part-type="species" reg="fendleri">fendleri</tp:taxon-name-part></tp:taxon-name></italic> collected in the USA and <italic><tp:taxon-name><tp:taxon-name-part taxon-name-part-type="genus" reg="Hypoxylon">H.</tp:taxon-name-part> <tp:taxon-name-part taxon-name-part-type="species" reg="larissae">larissae</tp:taxon-name-part></tp:taxon-name></italic> collected in Iran.</p></tp:treatment-sec><ref-list><ref id="B28"><mixed-citation xmlns:xlink="http://www.w3.org/1999/xlink" xlink:type="simple">Ju Y, Rogers JD (1996) A revision of the genus <italic><tp:taxon-name><tp:taxon-name-part taxon-name-part-type="genus">Hypoxylon</tp:taxon-name-part></tp:taxon-name></italic>. Mycologia Memoir No.° 20 American Phytopathological Society, APS Press.</mixed-citation></ref><ref id="B62"><mixed-citation xmlns:xlink="http://www.w3.org/1999/xlink" xlink:type="simple">Song ZK, Zhu AH, Liu ZD, Qu Z, Li Y, Ma HX (2022a) Three new species of <italic><tp:taxon-name><tp:taxon-name-part taxon-name-part-type="genus">Hypoxylon</tp:taxon-name-part></tp:taxon-name></italic> (<tp:taxon-name><tp:taxon-name-part taxon-name-part-type="order">Xylariales</tp:taxon-name-part></tp:taxon-name>, <tp:taxon-name><tp:taxon-name-part taxon-name-part-type="phylum">Ascomycota</tp:taxon-name-part></tp:taxon-name>) on a multigene phylogeny from Medog in Southwest China. Journal of Fungi 8: 500. <ext-link xlink:href="10.3390/jof8050500" ext-link-type="doi" xlink:type="simple">https://doi.org/10.3390/jof8050500</ext-link></mixed-citation></ref><ref id="B61"><mixed-citation xmlns:xlink="http://www.w3.org/1999/xlink" xlink:type="simple">Sir EB, Becker K, Lambert C, Bills GF, Kuhnert E (2019) Observations on Texas hypoxylons, including two new <italic><tp:taxon-name><tp:taxon-name-part taxon-name-part-type="genus">Hypoxylon</tp:taxon-name-part></tp:taxon-name></italic> species and widespread environmental isolates of the <italic><tp:taxon-name><tp:taxon-name-part taxon-name-part-type="genus">H.</tp:taxon-name-part> <tp:taxon-name-part taxon-name-part-type="species">croceum</tp:taxon-name-part></tp:taxon-name></italic> complex identified by a polyphasic approach. Mycologia 111(5): 832–856. <ext-link xlink:href="10.1080/00275514.2019.1637705" ext-link-type="doi" xlink:type="simple">https://doi.org/10.1080/00275514.2019.1637705</ext-link></mixed-citation></ref></ref-list></tp:taxon-treatment>
