# Supplementary material for: A polyphasic study of Hypoxylaceae (Xylariales, Ascomycota) in Iran: new species and records from Hyrcanian forests
Source: MycoKeys. 2026 Apr 8;131:1–40. doi: 10.3897/mycokeys.131.186541 (PMC13084264; doi:10.3897/mycokeys.131.186541)
Supplement: XML Treatment for Hypoxylon perforatum [file mycokeys.131.186541-treatment7.xml]

<!DOCTYPE tp:taxon-treatment
  PUBLIC "-//TaxonX//DTD Taxonomic Treatment Publishing DTD v0 20100105//EN" "tax-treatment-NSO.dtd">
<tp:taxon-treatment xmlns:tp="http://www.plazi.org/taxpub"><tp:treatment-meta><kwd-group><label>Taxon classification</label><kwd>
                <named-content content-type="kingdom">Fungi</named-content>
              </kwd><kwd>
                <named-content content-type="order">Xylariales</named-content>
              </kwd><kwd>
                <named-content content-type="family">Hypoxylaceae</named-content>
              </kwd></kwd-group><mixed-citation publication-type="journal"><person-group><name><surname>Pourmoghaddam</surname><given-names>Mohammad Javad</given-names></name><name><surname>Lambert</surname><given-names>Christopher</given-names></name><name><surname>Voglmayr</surname><given-names>Hermann</given-names></name><name><surname>Khodaparast</surname><given-names>Seyed Akbar</given-names></name><name><surname>Stadler</surname><given-names>Marc</given-names></name></person-group><article-title>A polyphasic study of <tp:taxon-name><tp:taxon-name-part taxon-name-part-type="family" reg="Hypoxylaceae">Hypoxylaceae</tp:taxon-name-part></tp:taxon-name> (<tp:taxon-name><tp:taxon-name-part taxon-name-part-type="order" reg="Xylariales">Xylariales</tp:taxon-name-part></tp:taxon-name>, <tp:taxon-name><tp:taxon-name-part taxon-name-part-type="phylum" reg="Ascomycota">Ascomycota</tp:taxon-name-part></tp:taxon-name>) in Iran: new species and records from Hyrcanian forests</article-title><source>MycoKeys</source><day>08</day><month>04</month><year>2026</year><volume>131</volume><fpage>1</fpage><lpage>40</lpage><pub-id pub-id-type="doi">10.3897/mycokeys.131.186541</pub-id></mixed-citation></tp:treatment-meta><tp:nomenclature><tp:taxon-name><object-id xmlns:xlink="http://www.w3.org/1999/xlink" content-type="arpha" xlink:type="simple">BBCD56C2-61C0-5D13-BC52-02B65DD3C063</object-id>
                    		<tp:taxon-name-part taxon-name-part-type="genus" reg="Hypoxylon">Hypoxylon</tp:taxon-name-part> <tp:taxon-name-part taxon-name-part-type="species" reg="perforatum">perforatum</tp:taxon-name-part>
                    	</tp:taxon-name><tp:taxon-authority>(Schwein.) Fr., Summa veg. Scand., Section Post. (Stockholm): 384. 1849</tp:taxon-authority><xref ref-type="fig" rid="F13">Fig. 14</xref></tp:nomenclature><tp:treatment-sec sec-type="Teleomorph"><title>Teleomorph.</title><p>Stromata superficial, pulvinate to effused-pulvinate, up to 12 cm long × 0.1–0.5 cm wide, with inconspicuous to conspicuous perithecial mounds; surface Brown Vinaceous (84); dark brown granules immediately beneath surface and between perithecia, with KOH-extractable pigments Amber (47) to Citrine (13). Perithecia spherical, 0.2–0.35 mm high × 0.2–0.3 mm wide. Ostioles lower than the stromatal surface, mainly covered with white substances. Asci 8-spored, cylindrical, with amyloid, discoid apical apparatus, 0.5–1.5 µm high × 1.5–2.5 µm wide, stipe up to 60 µm long and spore-bearing portion 60–80 × 5–8.5 µm. Ascospores brown to dark brown, unicellular, ellipsoid-inequilateral, with narrowly rounded ends, 10–13 × 4–5.5 µm, with straight to slight sigmoid germ slit spore-length on convex side; perispore dehiscent in 10% KOH, smooth; epispore smooth.</p></tp:treatment-sec><tp:treatment-sec sec-type="Secondary metabolites"><title>Secondary metabolites</title><p><bold>(see Fig. <xref ref-type="fig" rid="F12">13</xref>)</bold>. Contains hypomiltin as major metabolite (8).</p><fig id="F12" position="float" orientation="portrait"><object-id xmlns:xlink="http://www.w3.org/1999/xlink" content-type="doi" xlink:type="simple">10.3897/mycokeys.131.186541.figure13</object-id><object-id xmlns:xlink="http://www.w3.org/1999/xlink" content-type="arpha" xlink:type="simple">67996F79-3629-55F8-8BE3-6EC0A48DD0CD</object-id><label>Figure 13.</label><caption><p>Left: HPLC-UV chromatogram (210 nm) of a stromatal acetone extract of <named-content xmlns:xlink="http://www.w3.org/1999/xlink" content-type="dwc:institutional_code" xlink:title="University of Guilan" xlink:href="https://scientific-collections.gbif.org/institution/3442b218-36c4-408c-9a6b-e6d3880c36db" xlink:type="simple">GUM</named-content> 1610. Right: UV-Vis spectrum of designated peaks. The stromatal extract contains hypomiltin as the major metabolite (8).</p></caption><graphic xmlns:xlink="http://www.w3.org/1999/xlink" xlink:href="mycokeys-131-001-g013.jpg" id="oo_1586729.jpg" position="float" orientation="portrait" xlink:type="simple"><uri content-type="original_file" xlink:type="simple">https://binary.pensoft.net/fig/1586729</uri></graphic></fig><fig id="F13" position="float" orientation="portrait"><object-id xmlns:xlink="http://www.w3.org/1999/xlink" content-type="doi" xlink:type="simple">10.3897/mycokeys.131.186541.figure14</object-id><object-id xmlns:xlink="http://www.w3.org/1999/xlink" content-type="arpha" xlink:type="simple">0B79FDE2-D183-57BB-809E-E0EF2988BDE1</object-id><label>Figure 14.</label><caption><p><italic><tp:taxon-name><tp:taxon-name-part taxon-name-part-type="genus" reg="Hypoxylon">Hypoxylon</tp:taxon-name-part> <tp:taxon-name-part taxon-name-part-type="species" reg="perforatum">perforatum</tp:taxon-name-part></tp:taxon-name></italic> (<named-content xmlns:xlink="http://www.w3.org/1999/xlink" content-type="dwc:institutional_code" xlink:title="University of Guilan" xlink:href="https://scientific-collections.gbif.org/institution/3442b218-36c4-408c-9a6b-e6d3880c36db" xlink:type="simple">GUM</named-content> 1610). <bold>A, B</bold>. Stromatal habit; <bold>C, D</bold>. Close-up view of stromatal surface; <bold>E</bold>. Stroma in vertical section showing perithecia; <bold>F</bold>. KOH-extractable pigments from stroma; <bold>G</bold>. Immature ascus in water; <bold>H, I</bold>. Mature ascus in water; <bold>J</bold>. Immature and mature asci in Melzer’s reagent; <bold>K, L</bold>. Ascospores in 10% KOH with dehiscent perispore (red arrows: immature ascospores; black arrow: dehiscent perispore). Scale bars: 1 cm (<bold>A, B</bold>); 1 mm (<bold>C–E</bold>); 20 µm (<bold>G–J</bold>); 10 µm (<bold>K, L</bold>).</p></caption><graphic xmlns:xlink="http://www.w3.org/1999/xlink" xlink:href="mycokeys-131-001-g014.jpg" id="oo_1586730.jpg" position="float" orientation="portrait" xlink:type="simple"><uri content-type="original_file" xlink:type="simple">https://binary.pensoft.net/fig/1586730</uri></graphic></fig></tp:treatment-sec><tp:treatment-sec sec-type="Specimen examined"><title>Specimen examined.</title><p>Iran • Mazandaran Province, Sisangan County, <named-content xmlns:xlink="http://www.w3.org/1999/xlink" content-type="dwc:verbatimCoordinates" xlink:type="simple">36°34'36.89"N, 51°48'37.17"E</named-content>, 71 m elev., on fallen branch of <italic><tp:taxon-name><tp:taxon-name-part taxon-name-part-type="genus" reg="Zelkova">Zelkova</tp:taxon-name-part> <tp:taxon-name-part taxon-name-part-type="species" reg="carpinifolia">carpinifolia</tp:taxon-name-part></tp:taxon-name></italic>, 29 October 2016, M.J. Pourmoghaddam (<named-content xmlns:xlink="http://www.w3.org/1999/xlink" content-type="dwc:institutional_code" xlink:title="University of Guilan" xlink:href="https://scientific-collections.gbif.org/institution/3442b218-36c4-408c-9a6b-e6d3880c36db" xlink:type="simple">GUM</named-content> 1610; living culture <named-content xmlns:xlink="http://www.w3.org/1999/xlink" content-type="dwc:collectionCode" xlink:title="BCCM/MUCL Agro-food &amp; Environmental Fungal Collection" xlink:href="https://scientific-collections.gbif.org/collection/72e5ccb9-e435-4279-a1f5-edb3c9df9d6b" xlink:type="simple">MUCL</named-content> 57728); • Guilan Province, Chaboksar County, Sarvelat forest, <named-content xmlns:xlink="http://www.w3.org/1999/xlink" content-type="dwc:verbatimCoordinates" xlink:type="simple">36°57'23"N, 50°32'56"E</named-content>, 590 m elev., on fallen branch of <italic><tp:taxon-name><tp:taxon-name-part taxon-name-part-type="genus" reg="Citrus">Citrus</tp:taxon-name-part> <tp:taxon-name-part taxon-name-part-type="species" reg="sinensis">sinensis</tp:taxon-name-part></tp:taxon-name></italic>, 23 September 2017, M.J. Pourmoghaddam.</p></tp:treatment-sec><tp:treatment-sec sec-type="Notes"><title>Notes.</title><p><italic><tp:taxon-name><tp:taxon-name-part taxon-name-part-type="genus" reg="Hypoxylon">Hypoxylon</tp:taxon-name-part> <tp:taxon-name-part taxon-name-part-type="species" reg="perforatum">perforatum</tp:taxon-name-part></tp:taxon-name></italic> is one of the <italic><tp:taxon-name><tp:taxon-name-part taxon-name-part-type="genus" reg="Hypoxylon">Hypoxylon</tp:taxon-name-part></tp:taxon-name></italic> species with a cosmopolitan distribution. The KOH-extractable pigments and ostiolar disc with a conspicuous white layer are important diagnostic characters for the species (<xref ref-type="bibr" rid="B61">Sir et al. 2019</xref>). A virgariella-like anamorph was originally reported for <italic><tp:taxon-name><tp:taxon-name-part taxon-name-part-type="genus" reg="Hypoxylon">H.</tp:taxon-name-part> <tp:taxon-name-part taxon-name-part-type="species" reg="perforatum">perforatum</tp:taxon-name-part></tp:taxon-name></italic> (<xref ref-type="bibr" rid="B28">Ju and Rogers 1996</xref>), whereas <xref ref-type="bibr" rid="B55">Raei et al. (2012)</xref> and <xref ref-type="bibr" rid="B61">Sir et al. (2019)</xref> additionally introduced a nodulisporium-like anamorph. <xref ref-type="bibr" rid="B8">Cedeño-Sanchez et al. (2025)</xref> collected a fresh specimen from North Carolina, sequenced, and epitypified the species but could not find its anamorph. The features of the Iranian specimens are in accordance with previous descriptions, except for the inconspicuously to conspicuously striated perispore in 10% KOH, which is seen in specimens from the USA (<xref ref-type="bibr" rid="B28">Ju and Rogers 1996</xref>; <xref ref-type="bibr" rid="B61">Sir et al. 2019</xref>; <xref ref-type="bibr" rid="B8">Cedeño-Sanchez et al. 2025</xref>).</p></tp:treatment-sec><ref-list><ref id="B61"><mixed-citation xmlns:xlink="http://www.w3.org/1999/xlink" xlink:type="simple">Sir EB, Becker K, Lambert C, Bills GF, Kuhnert E (2019) Observations on Texas hypoxylons, including two new <italic><tp:taxon-name><tp:taxon-name-part taxon-name-part-type="genus">Hypoxylon</tp:taxon-name-part></tp:taxon-name></italic> species and widespread environmental isolates of the <italic><tp:taxon-name><tp:taxon-name-part taxon-name-part-type="genus">H.</tp:taxon-name-part> <tp:taxon-name-part taxon-name-part-type="species">croceum</tp:taxon-name-part></tp:taxon-name></italic> complex identified by a polyphasic approach. Mycologia 111(5): 832–856. <ext-link xlink:href="10.1080/00275514.2019.1637705" ext-link-type="doi" xlink:type="simple">https://doi.org/10.1080/00275514.2019.1637705</ext-link></mixed-citation></ref><ref id="B28"><mixed-citation xmlns:xlink="http://www.w3.org/1999/xlink" xlink:type="simple">Ju Y, Rogers JD (1996) A revision of the genus <italic><tp:taxon-name><tp:taxon-name-part taxon-name-part-type="genus">Hypoxylon</tp:taxon-name-part></tp:taxon-name></italic>. Mycologia Memoir No.° 20 American Phytopathological Society, APS Press.</mixed-citation></ref><ref id="B55"><mixed-citation xmlns:xlink="http://www.w3.org/1999/xlink" xlink:type="simple">Raei S, Khodaparast SA, Abbasi M (2012) Contribution to the knowledge of <italic><tp:taxon-name><tp:taxon-name-part taxon-name-part-type="genus">Hypoxylon</tp:taxon-name-part></tp:taxon-name></italic> and <italic><tp:taxon-name><tp:taxon-name-part taxon-name-part-type="genus">Annulohypoxylon</tp:taxon-name-part></tp:taxon-name></italic> in Guilan province (N Iran). Rostaniha 13: 197–206.</mixed-citation></ref><ref id="B8"><mixed-citation xmlns:xlink="http://www.w3.org/1999/xlink" xlink:type="simple">Cedeño-Sanchez M, Lambert C, Mejia LC, Ebada SS, Stadler M (2025) Chemotaxonomic and molecular phylogenetic studies of selected <italic><tp:taxon-name><tp:taxon-name-part taxon-name-part-type="genus">Hypoxylon</tp:taxon-name-part></tp:taxon-name></italic> species from the Neotropics. Mycology 16(1): 250–265. <ext-link xlink:href="10.1080/21501203.2024.2435979" ext-link-type="doi" xlink:type="simple">https://doi.org/10.1080/21501203.2024.2435979</ext-link></mixed-citation></ref></ref-list></tp:taxon-treatment>
