# Supplementary material for: A polyphasic study of Hypoxylaceae (Xylariales, Ascomycota) in Iran: new species and records from Hyrcanian forests
Source: MycoKeys. 2026 Apr 8;131:1–40. doi: 10.3897/mycokeys.131.186541 (PMC13084264; doi:10.3897/mycokeys.131.186541)
Supplement: XML Treatment for Hypoxylon pseudoinvestiens [file mycokeys.131.186541-treatment8.xml]

<!DOCTYPE tp:taxon-treatment
  PUBLIC "-//TaxonX//DTD Taxonomic Treatment Publishing DTD v0 20100105//EN" "tax-treatment-NSO.dtd">
<tp:taxon-treatment xmlns:tp="http://www.plazi.org/taxpub"><tp:treatment-meta><kwd-group><label>Taxon classification</label><kwd>
                <named-content content-type="kingdom">Fungi</named-content>
              </kwd><kwd>
                <named-content content-type="order">Xylariales</named-content>
              </kwd><kwd>
                <named-content content-type="family">Hypoxylaceae</named-content>
              </kwd></kwd-group><mixed-citation publication-type="journal"><person-group><name><surname>Pourmoghaddam</surname><given-names>Mohammad Javad</given-names></name><name><surname>Lambert</surname><given-names>Christopher</given-names></name><name><surname>Voglmayr</surname><given-names>Hermann</given-names></name><name><surname>Khodaparast</surname><given-names>Seyed Akbar</given-names></name><name><surname>Stadler</surname><given-names>Marc</given-names></name></person-group><article-title>A polyphasic study of <tp:taxon-name><tp:taxon-name-part taxon-name-part-type="family" reg="Hypoxylaceae">Hypoxylaceae</tp:taxon-name-part></tp:taxon-name> (<tp:taxon-name><tp:taxon-name-part taxon-name-part-type="order" reg="Xylariales">Xylariales</tp:taxon-name-part></tp:taxon-name>, <tp:taxon-name><tp:taxon-name-part taxon-name-part-type="phylum" reg="Ascomycota">Ascomycota</tp:taxon-name-part></tp:taxon-name>) in Iran: new species and records from Hyrcanian forests</article-title><source>MycoKeys</source><day>08</day><month>04</month><year>2026</year><volume>131</volume><fpage>1</fpage><lpage>40</lpage><pub-id pub-id-type="doi">10.3897/mycokeys.131.186541</pub-id></mixed-citation></tp:treatment-meta><tp:nomenclature><tp:taxon-name><object-id xmlns:xlink="http://www.w3.org/1999/xlink" content-type="arpha" xlink:type="simple">18892719-B659-55B3-BA29-8F51AD7B49B8</object-id>
                    		<tp:taxon-name-part taxon-name-part-type="genus" reg="Hypoxylon">Hypoxylon</tp:taxon-name-part> <tp:taxon-name-part taxon-name-part-type="species" reg="pseudoinvestiens">pseudoinvestiens</tp:taxon-name-part>
                    	
                    		<object-id xmlns:xlink="http://www.w3.org/1999/xlink" content-type="mycobank" xlink:type="simple">862212</object-id>
                    	</tp:taxon-name><tp:taxon-authority>Pourmoghaddam &amp; C. Lamb.</tp:taxon-authority><tp:taxon-status xmlns:xlink="http://www.w3.org/1999/xlink" xlink:type="simple">sp. nov.</tp:taxon-status><xref ref-type="fig" rid="F15">Fig. 16</xref></tp:nomenclature><tp:treatment-sec sec-type="Holotype"><title>Holotype.</title><p>Iran • Guilan Province, Astaneh-ye Ashrafiyeh County, SafraBasteh forest, <named-content xmlns:xlink="http://www.w3.org/1999/xlink" content-type="dwc:verbatimCoordinates" xlink:type="simple">37°20'19"N, 49°58'26"E</named-content>, 14 m elev., on fallen branch of <italic><tp:taxon-name><tp:taxon-name-part taxon-name-part-type="genus" reg="Quercus">Quercus</tp:taxon-name-part> <tp:taxon-name-part taxon-name-part-type="species" reg="castaneifolia">castaneifolia</tp:taxon-name-part></tp:taxon-name></italic>, 3 Oct 2016, M.J. Pourmoghaddam (<named-content xmlns:xlink="http://www.w3.org/1999/xlink" content-type="dwc:institutional_code" xlink:title="University of Guilan" xlink:href="https://scientific-collections.gbif.org/institution/3442b218-36c4-408c-9a6b-e6d3880c36db" xlink:type="simple">GUM</named-content> 1604; living culture <named-content xmlns:xlink="http://www.w3.org/1999/xlink" content-type="dwc:collectionCode" xlink:title="BCCM/MUCL Agro-food &amp; Environmental Fungal Collection" xlink:href="https://scientific-collections.gbif.org/collection/72e5ccb9-e435-4279-a1f5-edb3c9df9d6b" xlink:type="simple">MUCL</named-content> 57729).</p></tp:treatment-sec><tp:treatment-sec sec-type="Etymology"><title>Etymology.</title><p><italic>Pseudoinvestiens</italic>, referring to the morphological similarity to <italic><tp:taxon-name><tp:taxon-name-part taxon-name-part-type="genus" reg="Hypoxylon">H.</tp:taxon-name-part> <tp:taxon-name-part taxon-name-part-type="species" reg="investiens">investiens</tp:taxon-name-part></tp:taxon-name></italic>.</p></tp:treatment-sec><tp:treatment-sec sec-type="Teleomorph"><title>Teleomorph.</title><p>Stromata superficial, effused-pulvinate, up to 14 cm long × 0.2–2.5 cm wide, with conspicuous perithecial mounds; surface Dark Vinaceous (82), Dark Brick (60), or Sepia (63) when young, becoming Brown Vinaceous (84), or Chestnut (40); black granules immediately beneath surface and between perithecia, with KOH-extractable pigments Greenish Yellow (16), or Dark Green (21). Perithecia ovoid to cylindrical, 0.25–0.5 mm high × 0.15–0.45 mm wide. Ostioles lower than the stromatal surface. Asci 8-spored, cylindrical, with amyloid, discoid apical apparatus, 0.5–1 µm high × 1.5–2 µm wide, stipe up to 50 µm long, and spore-bearing portion 70–85 × 5–6 µm. Ascospores light brown to brown, unicellular, nearly equilateral, with broadly rounded ends to infrequently narrowly rounded ends, 7–10.5 × 3.5–4 µm, with faint straight germ slit spore-length to slightly less than spore-length on convex side; perispore indehiscent in 10% KOH.</p></tp:treatment-sec><tp:treatment-sec sec-type="Cultures and anamorph"><title>Cultures and anamorph.</title><p>Colonies on OA covering a 9 cm Petri dish in 2 weeks, at first whitish, becoming Hazel (88) to Isabelline (65), velvety, azonate, with diffuse margins, finally becoming Hazel (88). Conidiogenous structure branching periconiella-like as defined by <xref ref-type="bibr" rid="B28">Ju and Rogers (1996)</xref>, (Fig. <xref ref-type="fig" rid="F15">16L–N</xref>). Conidiophores pale brown, finely roughened. Conidiogenous cell hyaline, finely roughened, 11–15 × 2.5–4 µm. Conidia hyaline, smooth, ellipsoid, 3–5 × 2–3.5 µm.</p></tp:treatment-sec><tp:treatment-sec sec-type="Secondary metabolites"><title>Secondary metabolites</title><p><bold>(see Fig. <xref ref-type="fig" rid="F14">15</xref>)</bold>. Daldinone F (9) and a potential dehydroxylated derivative (UC 5), daldinone A (10) and BNT (2) and an unknown compound with a mass of 343 Da (UC 6).</p><fig id="F14" position="float" orientation="portrait"><object-id xmlns:xlink="http://www.w3.org/1999/xlink" content-type="doi" xlink:type="simple">10.3897/mycokeys.131.186541.figure15</object-id><object-id xmlns:xlink="http://www.w3.org/1999/xlink" content-type="arpha" xlink:type="simple">9DF336DC-19D3-566D-BBA5-3DEAA046DAC8</object-id><label>Figure 15.</label><caption><p>Left: HPLC-UV chromatogram (210 nm) of a stromatal acetone extract of <named-content xmlns:xlink="http://www.w3.org/1999/xlink" content-type="dwc:institutional_code" xlink:title="University of Guilan" xlink:href="https://scientific-collections.gbif.org/institution/3442b218-36c4-408c-9a6b-e6d3880c36db" xlink:type="simple">GUM</named-content> 1604. Right: UV-Vis spectra of designated peaks, revealing daldinone F (9), a potentially dehydroxylated derivative (UC 5), daldinone A (10), and BNT (2), as well as another unknown metabolite (UC 6).</p></caption><graphic xmlns:xlink="http://www.w3.org/1999/xlink" xlink:href="mycokeys-131-001-g015.jpg" id="oo_1586731.jpg" position="float" orientation="portrait" xlink:type="simple"><uri content-type="original_file" xlink:type="simple">https://binary.pensoft.net/fig/1586731</uri></graphic></fig><fig id="F15" position="float" orientation="portrait"><object-id xmlns:xlink="http://www.w3.org/1999/xlink" content-type="doi" xlink:type="simple">10.3897/mycokeys.131.186541.figure16</object-id><object-id xmlns:xlink="http://www.w3.org/1999/xlink" content-type="arpha" xlink:type="simple">2F6B280E-738F-5282-AC89-B483420032CF</object-id><label>Figure 16.</label><caption><p><italic><tp:taxon-name><tp:taxon-name-part taxon-name-part-type="genus" reg="Hypoxylon">Hypoxylon</tp:taxon-name-part> <tp:taxon-name-part taxon-name-part-type="species" reg="pseudoinvestiens">pseudoinvestiens</tp:taxon-name-part></tp:taxon-name></italic> (<named-content xmlns:xlink="http://www.w3.org/1999/xlink" content-type="dwc:institutional_code" xlink:title="University of Guilan" xlink:href="https://scientific-collections.gbif.org/institution/3442b218-36c4-408c-9a6b-e6d3880c36db" xlink:type="simple">GUM</named-content> 1604). <bold>A</bold>. Stromatal habit; <bold>B, C</bold>. Close-up view of stromatal surface, with stromatal pigments in 10% KOH; <bold>D</bold>. Mature ascus in water; <bold>E</bold>. Mature ascus in Melzer’s reagent; <bold>F</bold>. Immature ascus in Melzer’s reagent; <bold>G–I</bold>. Ascospores in water; <bold>J, K</bold>. Surface of colony after 8 weeks of incubation and formation of structures resembling immature stromata; <bold>L–O</bold>. General view of anamorph structure with periconiella-like branching patterns, conidiogenous cells, and conidia. Scale bars: 2.5 mm (<bold>A</bold>); 1.5 mm (<bold>B</bold>); 1 mm (<bold>C</bold>); 20 µm (<bold>D, E</bold>); 10 µm (<bold>F, G</bold>); 5 µm (<bold>H, I</bold>); 1 mm (<bold>K</bold>); 20 µm (<bold>L–N</bold>); 10 µm (<bold>O</bold>).</p></caption><graphic xmlns:xlink="http://www.w3.org/1999/xlink" xlink:href="mycokeys-131-001-g016.jpg" id="oo_1586732.jpg" position="float" orientation="portrait" xlink:type="simple"><uri content-type="original_file" xlink:type="simple">https://binary.pensoft.net/fig/1586732</uri></graphic></fig></tp:treatment-sec><tp:treatment-sec sec-type="Specimen examined"><title>Specimen examined.</title><p>Iran • Guilan Province, Rezvanshahr County, <named-content xmlns:xlink="http://www.w3.org/1999/xlink" content-type="dwc:verbatimCoordinates" xlink:type="simple">37°37'52"N, 48°02'18"E</named-content>, 7 m elev., on fallen branch of <italic><tp:taxon-name><tp:taxon-name-part taxon-name-part-type="genus" reg="Quercus">Quercus</tp:taxon-name-part> <tp:taxon-name-part taxon-name-part-type="species" reg="castaneifolia">castaneifolia</tp:taxon-name-part></tp:taxon-name></italic>, 6 October 2016, M.J. Pourmoghaddam (<named-content xmlns:xlink="http://www.w3.org/1999/xlink" content-type="dwc:institutional_code" xlink:title="University of Guilan" xlink:href="https://scientific-collections.gbif.org/institution/3442b218-36c4-408c-9a6b-e6d3880c36db" xlink:type="simple">GUM</named-content> 1605).</p></tp:treatment-sec><tp:treatment-sec sec-type="Notes"><title>Notes.</title><p>This taxon is phylogenetically close to <italic><tp:taxon-name><tp:taxon-name-part taxon-name-part-type="genus" reg="Hypoxylon">H.</tp:taxon-name-part> <tp:taxon-name-part taxon-name-part-type="species" reg="investiens">investiens</tp:taxon-name-part></tp:taxon-name></italic><italic>sensu stricto</italic> CBS 118183 (from Malaysia) and YMJ 89062905 (from Taiwan; see Fig. <xref ref-type="fig" rid="F19">1</xref>). The phylogenetic analyses offer good resolution and statistical support to distinguish these two sister groups in both the MGA and single-locus <italic>tub2</italic> trees (see Suppl. material <xref ref-type="supplementary-material" rid="S1">1</xref>). Most of the characters of the Iranian specimens are largely in accordance with the description by <xref ref-type="bibr" rid="B28">Ju and Rogers (1996)</xref>. However, the stromata showed conspicuous perithecial mounds, the ascospores are larger [7–10.5 × 3.5–4 vs. (6–)6.5–9.5(–10) × 3–4.5 µm], and variations in the size of conidia [3–5 × 2–3.5 vs. 2.5–3.5 × 2.2–2.8 µm] were observed. In addition, we found typical secondary metabolites daldinone A (<bold>5</bold>), BNT (<bold>2</bold>), and daldinone F (<bold>4</bold>) reported from <italic><tp:taxon-name><tp:taxon-name-part taxon-name-part-type="genus" reg="Hypoxylon">H.</tp:taxon-name-part> <tp:taxon-name-part taxon-name-part-type="species" reg="investiens">investiens</tp:taxon-name-part></tp:taxon-name></italic>, and an additional conspicuous unidentified compound (<bold>UC 6</bold>) with a mass of 343 Da, which has so far never been reported for <italic><tp:taxon-name><tp:taxon-name-part taxon-name-part-type="genus" reg="Hypoxylon">H.</tp:taxon-name-part> <tp:taxon-name-part taxon-name-part-type="species" reg="investiens">investiens</tp:taxon-name-part></tp:taxon-name></italic> (compare also with <xref ref-type="bibr" rid="B22">Hellwig et al. 2005</xref>; <xref ref-type="bibr" rid="B3">Bills et al. 2012</xref>). The <italic><tp:taxon-name><tp:taxon-name-part taxon-name-part-type="genus" reg="Hypoxylon">H.</tp:taxon-name-part> <tp:taxon-name-part taxon-name-part-type="species" reg="investiens">investiens</tp:taxon-name-part></tp:taxon-name></italic><italic>sensu stricto</italic>–<italic><tp:taxon-name><tp:taxon-name-part taxon-name-part-type="genus" reg="Hypoxylon">H.</tp:taxon-name-part> <tp:taxon-name-part taxon-name-part-type="species" reg="pseudoinvestiens">pseudoinvestiens</tp:taxon-name-part></tp:taxon-name></italic> clade is the sister group to <italic><tp:taxon-name><tp:taxon-name-part taxon-name-part-type="genus" reg="Hypoxylon">H.</tp:taxon-name-part> <tp:taxon-name-part taxon-name-part-type="species" reg="investiens">investiens</tp:taxon-name-part></tp:taxon-name></italic><italic>sensu lato</italic>, containing strains <named-content xmlns:xlink="http://www.w3.org/1999/xlink" content-type="dwc:collectionCode" xlink:title="BCCM/MUCL Agro-food &amp; Environmental Fungal Collection" xlink:href="https://scientific-collections.gbif.org/collection/72e5ccb9-e435-4279-a1f5-edb3c9df9d6b" xlink:type="simple">MUCL</named-content> 53307 (from Martinique), STMA 14058 (from Argentina), and CBS 118185 (from Ecuador). There are indications that <italic><tp:taxon-name><tp:taxon-name-part taxon-name-part-type="genus" reg="Hypoxylon">H.</tp:taxon-name-part> <tp:taxon-name-part taxon-name-part-type="species" reg="investiens">investiens</tp:taxon-name-part> <tp:taxon-name-part taxon-name-part-type="subspecies" reg="sensu">sensu</tp:taxon-name-part></tp:taxon-name></italic><xref ref-type="bibr" rid="B28">Ju and Rogers (1996)</xref> represents a species complex that needs to be resolved in the future. <xref ref-type="bibr" rid="B16">Fournier et al. (2015)</xref> described further uncultured and unsequenced collections from the French West Indies; they identified them as <italic><tp:taxon-name><tp:taxon-name-part taxon-name-part-type="genus" reg="Hypoxylon">H.</tp:taxon-name-part> <tp:taxon-name-part taxon-name-part-type="species" reg="investiens">investiens</tp:taxon-name-part></tp:taxon-name></italic> based on morphological characters and also reported smaller ascospore ranges when compared to our specimen [(6.8–)7–8(–8.6) × (3.1–)3.3–4.1(–4.5) μm]. <xref ref-type="bibr" rid="B16">Fournier et al. (2015)</xref> furthermore noticed additional peculiarities that might necessitate the further segregation of this species complex using polyphasic approaches. Interestingly, our HPLC profiling results on the type material of this taxon [USA: North Carolina, Salem &amp; Pennsylvania, Bethlehem, Syn. 1210 (PH, holotype of <italic><tp:taxon-name><tp:taxon-name-part taxon-name-part-type="genus" reg="Sphaeria">Sphaeria</tp:taxon-name-part> <tp:taxon-name-part taxon-name-part-type="species" reg="investiens">investiens</tp:taxon-name-part></tp:taxon-name></italic>)] were in full accordance with those reported by <xref ref-type="bibr" rid="B22">Hellwig et al. (2005)</xref>. Taken together, all evidence justifies the erection of a new species.</p><p><italic><tp:taxon-name><tp:taxon-name-part taxon-name-part-type="genus" reg="Hypoxylon">Hypoxylon</tp:taxon-name-part> <tp:taxon-name-part taxon-name-part-type="species" reg="investiens">investiens</tp:taxon-name-part></tp:taxon-name></italic><italic>sensu stricto</italic> morphologically resembles <italic><tp:taxon-name><tp:taxon-name-part taxon-name-part-type="genus" reg="Hypoxylon">H.</tp:taxon-name-part> <tp:taxon-name-part taxon-name-part-type="species" reg="dussii">dussii</tp:taxon-name-part></tp:taxon-name></italic> (<xref ref-type="bibr" rid="B16">Fournier et al. 2015</xref>), but the most significant feature that distinguishes the former from the latter includes the presence of daldinone A in its stromatal fingerprint (<xref ref-type="bibr" rid="B8">Cedeño-Sanchez et al. 2025</xref>). Further similarities of <italic><tp:taxon-name><tp:taxon-name-part taxon-name-part-type="genus" reg="Hypoxylon">H.</tp:taxon-name-part> <tp:taxon-name-part taxon-name-part-type="species" reg="investiens">investiens</tp:taxon-name-part></tp:taxon-name></italic> can be found when compared to <italic><tp:taxon-name><tp:taxon-name-part taxon-name-part-type="genus" reg="Hypoxylon">H.</tp:taxon-name-part> <tp:taxon-name-part taxon-name-part-type="species" reg="pulicicidum">pulicicidum</tp:taxon-name-part></tp:taxon-name></italic>; however, the two can be differentiated by their KOH-extractable pigments (Greenish Yellow or Dark Green vs. dilute Olivaceous Buff), conidiophore structure (periconiella-like vs. nodulisporium-like), stromatal secondary metabolites (presence of daldinone A), and their resolution patterns in molecular phylogenies (see, e.g., <xref ref-type="bibr" rid="B3">Bills et al. 2012</xref>).</p></tp:treatment-sec><tp:treatment-sec><!--Section generated to contain objects referenced in tp:taxon-treatment.--><fig id="F19" position="float" orientation="portrait"><object-id xmlns:xlink="http://www.w3.org/1999/xlink" content-type="doi" xlink:type="simple">10.3897/mycokeys.131.186541.figure1</object-id><object-id xmlns:xlink="http://www.w3.org/1999/xlink" content-type="arpha" xlink:type="simple">A0E699B5-FCBF-5760-812E-B23380E17759</object-id><label>Figure 1.</label><caption><p>Phylogram of the best <abbrev xmlns:xlink="http://www.w3.org/1999/xlink" xlink:title="Maximum likelihood" xlink:type="simple">ML</abbrev> tree (lnL = –130,791.8061) revealed by RAxML from an analysis of the combined ITS–LSU–<italic>rpb2</italic>–<italic>tub2</italic> matrix of selected <tp:taxon-name><tp:taxon-name-part taxon-name-part-type="family" reg="Hypoxylaceae">Hypoxylaceae</tp:taxon-name-part></tp:taxon-name>. Strains in bold were sequenced in the current study. <abbrev xmlns:xlink="http://www.w3.org/1999/xlink" xlink:title="Maximum likelihood" xlink:type="simple">ML</abbrev> and <abbrev xmlns:xlink="http://www.w3.org/1999/xlink" xlink:title="Maximum parsimony" xlink:type="simple">MP</abbrev> BS support values above 50% are given at the first and second positions, respectively, above or below the branches. “T” indicates type material.</p></caption><graphic xmlns:xlink="http://www.w3.org/1999/xlink" xlink:href="mycokeys-131-001-g001.jpg" id="oo_1586717.jpg" position="float" orientation="portrait" xlink:type="simple"><uri content-type="original_file" xlink:type="simple">https://binary.pensoft.net/fig/1586717</uri></graphic></fig><supplementary-material xmlns:xlink="http://www.w3.org/1999/xlink" id="S1" position="float" orientation="portrait" xlink:type="simple"><object-id content-type="doi" xlink:type="simple">10.3897/mycokeys.131.186541.suppl1</object-id><object-id content-type="arpha" xlink:type="simple">61D864DB-2136-595C-B448-4E93B447C8A8</object-id><label>Supplementary material 1</label><caption><p>Alignment</p></caption><statement content-type="dataType"><label>Data type</label><p>fas</p></statement><media xlink:href="mycokeys-131-001-s001.fas" mimetype="application" mime-subtype="fasta" position="float" orientation="portrait" id="oo_1586736.fas" xlink:type="simple"><uri content-type="original_file" xlink:type="simple">https://binary.pensoft.net/file/1586736</uri></media><permissions><license xlink:type="simple"><license-p>This dataset is made available under the Open Database License (<ext-link ext-link-type="uri" xlink:href="http://opendatacommons.org/licenses/odbl/1.0/" xlink:type="simple">http://opendatacommons.org/licenses/odbl/1.0/</ext-link>). The Open Database License (ODbL) is a license agreement intended to allow users to freely share, modify, and use this Dataset while maintaining this same freedom for others, provided that the original source and author(s) are credited.</license-p></license></permissions><attrib specific-use="authors"> Mohammad Javad Pourmoghaddam, Christopher Lambert, Hermann Voglmayr, Seyed Akbar Khodaparast, Marc Stadler</attrib></supplementary-material></tp:treatment-sec><ref-list><ref id="B28"><mixed-citation xmlns:xlink="http://www.w3.org/1999/xlink" xlink:type="simple">Ju Y, Rogers JD (1996) A revision of the genus <italic><tp:taxon-name><tp:taxon-name-part taxon-name-part-type="genus">Hypoxylon</tp:taxon-name-part></tp:taxon-name></italic>. Mycologia Memoir No.° 20 American Phytopathological Society, APS Press.</mixed-citation></ref><ref id="B22"><mixed-citation xmlns:xlink="http://www.w3.org/1999/xlink" xlink:type="simple">Hellwig V, Ju YM, Rogers JD, Fournier J, Stadler M (2005) Hypomiltin, a novel azaphilone from <italic><tp:taxon-name><tp:taxon-name-part taxon-name-part-type="genus">Hypoxylon</tp:taxon-name-part> <tp:taxon-name-part taxon-name-part-type="species">hypomiltum</tp:taxon-name-part></tp:taxon-name></italic>, and chemotypes in <italic><tp:taxon-name><tp:taxon-name-part taxon-name-part-type="genus">Hypoxylon</tp:taxon-name-part></tp:taxon-name></italic> sect. <italic><tp:taxon-name><tp:taxon-name-part taxon-name-part-type="genus">Hypoxylon</tp:taxon-name-part></tp:taxon-name></italic> as inferred from analytical HPLC profiling. Mycological Progress 4: 39–54. <ext-link xlink:href="10.1007/s11557-006-0108-6" ext-link-type="doi" xlink:type="simple">https://doi.org/10.1007/s11557-006-0108-6</ext-link></mixed-citation></ref><ref id="B3"><mixed-citation xmlns:xlink="http://www.w3.org/1999/xlink" xlink:type="simple">Bills GF, González-Menéndez V, Martín J, Platas G, Fournier J, Peršoh D, Stadler M (2012) <italic><tp:taxon-name><tp:taxon-name-part taxon-name-part-type="genus">Hypoxylon</tp:taxon-name-part> <tp:taxon-name-part taxon-name-part-type="species">pulicicidum</tp:taxon-name-part></tp:taxon-name></italic> sp. nov. (<tp:taxon-name><tp:taxon-name-part taxon-name-part-type="phylum">Ascomycota</tp:taxon-name-part></tp:taxon-name>, <tp:taxon-name><tp:taxon-name-part taxon-name-part-type="order">Xylariales</tp:taxon-name-part></tp:taxon-name>), a pantropical insecticide-producing endophyte. PLoS ONE 7(10): e46687. <ext-link xlink:href="10.1371/journal.pone.0046687" ext-link-type="doi" xlink:type="simple">https://doi.org/10.1371/journal.pone.0046687</ext-link></mixed-citation></ref><ref id="B16"><mixed-citation xmlns:xlink="http://www.w3.org/1999/xlink" xlink:type="simple">Fournier J, Lechat C, Courtecuisse R (2015) The genus <italic><tp:taxon-name><tp:taxon-name-part taxon-name-part-type="genus">Hypoxylon</tp:taxon-name-part></tp:taxon-name></italic> (<tp:taxon-name><tp:taxon-name-part taxon-name-part-type="family">Xylariaceae</tp:taxon-name-part></tp:taxon-name>) in Guadeloupe and Martinique (French West Indies). Ascomycete.Org: Revue Internationale pour la Taxinomie des <tp:taxon-name><tp:taxon-name-part taxon-name-part-type="phylum">Ascomycota</tp:taxon-name-part></tp:taxon-name> 7: 145–212.</mixed-citation></ref><ref id="B8"><mixed-citation xmlns:xlink="http://www.w3.org/1999/xlink" xlink:type="simple">Cedeño-Sanchez M, Lambert C, Mejia LC, Ebada SS, Stadler M (2025) Chemotaxonomic and molecular phylogenetic studies of selected <italic><tp:taxon-name><tp:taxon-name-part taxon-name-part-type="genus">Hypoxylon</tp:taxon-name-part></tp:taxon-name></italic> species from the Neotropics. Mycology 16(1): 250–265. <ext-link xlink:href="10.1080/21501203.2024.2435979" ext-link-type="doi" xlink:type="simple">https://doi.org/10.1080/21501203.2024.2435979</ext-link></mixed-citation></ref></ref-list></tp:taxon-treatment>
