# Supplementary material for: A polyphasic study of Hypoxylaceae (Xylariales, Ascomycota) in Iran: new species and records from Hyrcanian forests
Source: MycoKeys. 2026 Apr 8;131:1–40. doi: 10.3897/mycokeys.131.186541 (PMC13084264; doi:10.3897/mycokeys.131.186541)
Supplement: XML Treatment for Hypoxylon ticinense [file mycokeys.131.186541-treatment9.xml]

<!DOCTYPE tp:taxon-treatment
  PUBLIC "-//TaxonX//DTD Taxonomic Treatment Publishing DTD v0 20100105//EN" "tax-treatment-NSO.dtd">
<tp:taxon-treatment xmlns:tp="http://www.plazi.org/taxpub"><tp:treatment-meta><kwd-group><label>Taxon classification</label><kwd>
                <named-content content-type="kingdom">Fungi</named-content>
              </kwd><kwd>
                <named-content content-type="order">Xylariales</named-content>
              </kwd><kwd>
                <named-content content-type="family">Hypoxylaceae</named-content>
              </kwd></kwd-group><mixed-citation publication-type="journal"><person-group><name><surname>Pourmoghaddam</surname><given-names>Mohammad Javad</given-names></name><name><surname>Lambert</surname><given-names>Christopher</given-names></name><name><surname>Voglmayr</surname><given-names>Hermann</given-names></name><name><surname>Khodaparast</surname><given-names>Seyed Akbar</given-names></name><name><surname>Stadler</surname><given-names>Marc</given-names></name></person-group><article-title>A polyphasic study of <tp:taxon-name><tp:taxon-name-part taxon-name-part-type="family" reg="Hypoxylaceae">Hypoxylaceae</tp:taxon-name-part></tp:taxon-name> (<tp:taxon-name><tp:taxon-name-part taxon-name-part-type="order" reg="Xylariales">Xylariales</tp:taxon-name-part></tp:taxon-name>, <tp:taxon-name><tp:taxon-name-part taxon-name-part-type="phylum" reg="Ascomycota">Ascomycota</tp:taxon-name-part></tp:taxon-name>) in Iran: new species and records from Hyrcanian forests</article-title><source>MycoKeys</source><day>08</day><month>04</month><year>2026</year><volume>131</volume><fpage>1</fpage><lpage>40</lpage><pub-id pub-id-type="doi">10.3897/mycokeys.131.186541</pub-id></mixed-citation></tp:treatment-meta><tp:nomenclature><tp:taxon-name><object-id xmlns:xlink="http://www.w3.org/1999/xlink" content-type="arpha" xlink:type="simple">CCC4D5E6-4315-5F58-9FC1-4DF4516731FE</object-id>
                    		<tp:taxon-name-part taxon-name-part-type="genus" reg="Hypoxylon">Hypoxylon</tp:taxon-name-part> <tp:taxon-name-part taxon-name-part-type="species" reg="ticinense">ticinense</tp:taxon-name-part>
                    	</tp:taxon-name><tp:taxon-authority>L. E. Petrini apud L. E. Petrini &amp; Müller, Mycol. Helv. 1: 534. 1986</tp:taxon-authority><xref ref-type="fig" rid="F17">Fig. 18</xref></tp:nomenclature><tp:treatment-sec sec-type="Teleomorph"><title>Teleomorph.</title><p>Stromata superficial, pulvinate to effused-pulvinate or discoid, with inconspicuous perithecial mounds, up to 4 cm long × 0.4–2.4 cm wide; surface Scarlet (5), Sienna (8) when young, becoming Dark brick (60) to Sepia (63) when mature; orange granules beneath surface and between perithecia, with KOH-extractable pigments Orange (7). Perithecia obovoid to tubular, 0.2–0.35 mm high × 0.15–0.2 mm wide. Ostioles lower than the stromatal surface. Asci 8-spored, cylindrical, with amyloid, discoid apical apparatus, 0.5–0.75 µm high × 1–1.5 µm wide, stipe up to 65 µm long, and spore-bearing portion 40–45 × 3.5–4.5 µm. Ascospores light brown to brown, unicellular, ellipsoid-inequilateral, with narrowly rounded ends, 5–6 × 2–3 µm, with straight germ slit spore-length on convex side; perispore dehiscent in 10% KOH, smooth; epispore smooth.</p></tp:treatment-sec><tp:treatment-sec sec-type="Cultures and anamorph"><title>Cultures and anamorph.</title><p>Colonies on OA covering a 9 cm Petri dish in 4 weeks, at first whitish, becoming Buff (45), velvety, azonate, with diffuse margins, finally becoming Honey (64). Conidiogenous structure branching virgariella-like as defined by <xref ref-type="bibr" rid="B28">Ju and Rogers (1996)</xref>. Conidiophores hyaline, smooth. Conidiogenous cell hyaline, smooth, 6.5–12 × 2–3 µm. Conidia hyaline, smooth, ellipsoid, 2.5–3.5 × 1.5–2 µm.</p></tp:treatment-sec><tp:treatment-sec sec-type="Secondary metabolites"><title>Secondary metabolites</title><p><bold>(see Fig. <xref ref-type="fig" rid="F16">17</xref>)</bold>. Mitorubrinol (3), mitorubrinol acetate (4), mitorubrinic acid (6), and mitorubrin (11).</p><fig id="F16" position="float" orientation="portrait"><object-id xmlns:xlink="http://www.w3.org/1999/xlink" content-type="doi" xlink:type="simple">10.3897/mycokeys.131.186541.figure17</object-id><object-id xmlns:xlink="http://www.w3.org/1999/xlink" content-type="arpha" xlink:type="simple">5F64CA7E-FFE0-5B55-A517-BBE8D8FCB42D</object-id><label>Figure 17.</label><caption><p>Left: HPLC-UV chromatogram (210 nm) of a stromatal acetone extract of <abbrev xmlns:xlink="http://www.w3.org/1999/xlink" content-type="institution" xlink:title="Department of Plant Protection, Faculty of Agricultural Science, University of Guilan, Guilan, Iran" xlink:type="simple">GUM</abbrev> 1607. Right: UV-Vis spectra of designated peaks, revealing mitorubrinol, mitorubrinol acetate, mitorubrinic acid, and mitorubrin (3–4, 6, 11).</p></caption><graphic xmlns:xlink="http://www.w3.org/1999/xlink" xlink:href="mycokeys-131-001-g017.jpg" id="oo_1586733.jpg" position="float" orientation="portrait" xlink:type="simple"><uri content-type="original_file" xlink:type="simple">https://binary.pensoft.net/fig/1586733</uri></graphic></fig><fig id="F17" position="float" orientation="portrait"><object-id xmlns:xlink="http://www.w3.org/1999/xlink" content-type="doi" xlink:type="simple">10.3897/mycokeys.131.186541.figure18</object-id><object-id xmlns:xlink="http://www.w3.org/1999/xlink" content-type="arpha" xlink:type="simple">5BCE859E-CF5E-58C3-8F59-63E211E73B2E</object-id><label>Figure 18.</label><caption><p><italic><tp:taxon-name><tp:taxon-name-part taxon-name-part-type="genus" reg="Hypoxylon">Hypoxylon</tp:taxon-name-part> <tp:taxon-name-part taxon-name-part-type="species" reg="ticinense">ticinense</tp:taxon-name-part></tp:taxon-name></italic> (<abbrev xmlns:xlink="http://www.w3.org/1999/xlink" content-type="institution" xlink:title="Department of Plant Protection, Faculty of Agricultural Science, University of Guilan, Guilan, Iran" xlink:type="simple">GUM</abbrev> 1606). <bold>A–C</bold>. Stromatal habit; <bold>D</bold>. Close-up view of stromatal surface; <bold>E</bold>. Stromatal KOH-extractable pigments; <bold>F</bold>. Immature and mature asci and paraphyses in water; <bold>G</bold>. Immature ascus in water; <bold>H, I</bold>. Mature ascus in water with long stipe; <bold>J, K</bold>. Mature ascus in Melzer’s reagent; <bold>L</bold>. Ascospores in 10% KOH with dehiscent perispore; <bold>M</bold>. Ascospore in water; <bold>N</bold>. Immature ascus tips in Melzer’s reagent. Scale bars: 2.5 mm (<bold>A</bold>); 5 mm (<bold>B</bold>); 1 mm (<bold>C</bold>); 0.5 mm (<bold>D</bold>); 20 µm (<bold>F, H</bold>); 5 µm (<bold>G</bold>); 10 µm (<bold>I–N</bold>).</p></caption><graphic xmlns:xlink="http://www.w3.org/1999/xlink" xlink:href="mycokeys-131-001-g018.jpg" id="oo_1586734.jpg" position="float" orientation="portrait" xlink:type="simple"><uri content-type="original_file" xlink:type="simple">https://binary.pensoft.net/fig/1586734</uri></graphic></fig><fig id="F18" position="float" orientation="portrait"><object-id xmlns:xlink="http://www.w3.org/1999/xlink" content-type="doi" xlink:type="simple">10.3897/mycokeys.131.186541.figure19</object-id><object-id xmlns:xlink="http://www.w3.org/1999/xlink" content-type="arpha" xlink:type="simple">5BE75A3B-C5AA-50EB-A3BB-60966D487008</object-id><label>Figure 19.</label><caption><p>Structures of discussed stromatal secondary metabolites.</p></caption><graphic xmlns:xlink="http://www.w3.org/1999/xlink" xlink:href="mycokeys-131-001-g019.jpg" id="oo_1586735.jpg" position="float" orientation="portrait" xlink:type="simple"><uri content-type="original_file" xlink:type="simple">https://binary.pensoft.net/fig/1586735</uri></graphic></fig></tp:treatment-sec><tp:treatment-sec sec-type="Specimens examined"><title>Specimens examined.</title><p>Iran • Guilan Province, Shaft County, Rahimabad (Sefidab) forest, <named-content xmlns:xlink="http://www.w3.org/1999/xlink" content-type="dwc:verbatimCoordinates" xlink:type="simple">36°34'11"N, 50°20'26"E</named-content>, 400 m elev., on fallen branch of <italic><tp:taxon-name><tp:taxon-name-part taxon-name-part-type="genus" reg="Pterocarya">Pterocarya</tp:taxon-name-part> <tp:taxon-name-part taxon-name-part-type="species" reg="fraxinifolia">fraxinifolia</tp:taxon-name-part></tp:taxon-name></italic>, 11 September 2016, leg. M.J. Pourmoghaddam (<abbrev xmlns:xlink="http://www.w3.org/1999/xlink" content-type="institution" xlink:title="Department of Plant Protection, Faculty of Agricultural Science, University of Guilan, Guilan, Iran" xlink:type="simple">GUM</abbrev> 1606); Guilan Province, Talesh County, Gisoom forest, <named-content xmlns:xlink="http://www.w3.org/1999/xlink" content-type="dwc:verbatimCoordinates" xlink:type="simple">37°47'56"N, 48°49'56"E</named-content>, 490 m elev., on dead branches (host unknown), 6 October 2016, M.J. Pourmoghaddam (<abbrev xmlns:xlink="http://www.w3.org/1999/xlink" content-type="institution" xlink:title="Department of Plant Protection, Faculty of Agricultural Science, University of Guilan, Guilan, Iran" xlink:type="simple">GUM</abbrev> 1607; living culture <named-content xmlns:xlink="http://www.w3.org/1999/xlink" content-type="dwc:collectionCode" xlink:title="BCCM/MUCL Agro-food &amp; Environmental Fungal Collection" xlink:href="https://scientific-collections.gbif.org/collection/72e5ccb9-e435-4279-a1f5-edb3c9df9d6b" xlink:type="simple">MUCL</named-content> 57731).</p></tp:treatment-sec><tp:treatment-sec sec-type="Notes"><title>Notes.</title><p>This specimen from our collection has similar characters to the type specimen (<xref ref-type="bibr" rid="B28">Ju and Rogers 1996</xref>). The stromatal characteristics of this species are strikingly similar to <italic><tp:taxon-name><tp:taxon-name-part taxon-name-part-type="genus" reg="Hypoxylon">H.</tp:taxon-name-part> <tp:taxon-name-part taxon-name-part-type="species" reg="subticinense">subticinense</tp:taxon-name-part></tp:taxon-name></italic>. However, the latter differs from <italic><tp:taxon-name><tp:taxon-name-part taxon-name-part-type="genus" reg="Hypoxylon">H.</tp:taxon-name-part> <tp:taxon-name-part taxon-name-part-type="species" reg="ticinense">ticinense</tp:taxon-name-part></tp:taxon-name></italic> in having larger ascospores [(7–)8–10(–11) × 4–5 vs. 5–7 × 2.5–3.5 µm], which are ellipsoid, with an indehiscent perispore in KOH, and by some details of anamorph morphology (<xref ref-type="bibr" rid="B28">Ju and Rogers 1996</xref>). In addition, both species contain mitorubrin and orsellinic acid as prevailing metabolites, but they are readily distinguished by HPLC analyses. <italic><tp:taxon-name><tp:taxon-name-part taxon-name-part-type="genus" reg="Hypoxylon">H.</tp:taxon-name-part> <tp:taxon-name-part taxon-name-part-type="species" reg="ticinense">ticinense</tp:taxon-name-part></tp:taxon-name></italic> lacks the azaphilones rubiginosins A and C and therefore belongs to the <tp:taxon-name><tp:taxon-name-part taxon-name-part-type="genus" reg="Hypoxylon"/><tp:taxon-name-part taxon-name-part-type="species">fragiforme</tp:taxon-name-part></tp:taxon-name> chemotype but contains mitorubrinol acetate, which is lacking in <italic><tp:taxon-name><tp:taxon-name-part taxon-name-part-type="genus" reg="Hypoxylon">H.</tp:taxon-name-part> <tp:taxon-name-part taxon-name-part-type="species" reg="subticinense">subticinense</tp:taxon-name-part></tp:taxon-name></italic> (<xref ref-type="bibr" rid="B65">Stadler et al. 2004</xref>; <xref ref-type="bibr" rid="B22">Hellwig et al. 2005</xref>).</p></tp:treatment-sec><ref-list><ref id="B28"><mixed-citation xmlns:xlink="http://www.w3.org/1999/xlink" xlink:type="simple">Ju Y, Rogers JD (1996) A revision of the genus <italic><tp:taxon-name><tp:taxon-name-part taxon-name-part-type="genus">Hypoxylon</tp:taxon-name-part></tp:taxon-name></italic>. Mycologia Memoir No.° 20 American Phytopathological Society, APS Press.</mixed-citation></ref><ref id="B65"><mixed-citation xmlns:xlink="http://www.w3.org/1999/xlink" xlink:type="simple">Stadler M, Wollweber H, Fournier J (2004) A host-specific species of <italic><tp:taxon-name><tp:taxon-name-part taxon-name-part-type="genus">Hypoxylon</tp:taxon-name-part></tp:taxon-name></italic> from France, and notes on the chemotaxonomy of the “<italic><tp:taxon-name><tp:taxon-name-part taxon-name-part-type="genus">Hypoxylon</tp:taxon-name-part> <tp:taxon-name-part taxon-name-part-type="species">rubiginosum</tp:taxon-name-part></tp:taxon-name></italic> complex”. Mycotaxon 90: 187–211. <ext-link xlink:href="10.5962/p.431258" ext-link-type="doi" xlink:type="simple">https://doi.org/10.5962/p.431258</ext-link></mixed-citation></ref><ref id="B22"><mixed-citation xmlns:xlink="http://www.w3.org/1999/xlink" xlink:type="simple">Hellwig V, Ju YM, Rogers JD, Fournier J, Stadler M (2005) Hypomiltin, a novel azaphilone from <italic><tp:taxon-name><tp:taxon-name-part taxon-name-part-type="genus">Hypoxylon</tp:taxon-name-part> <tp:taxon-name-part taxon-name-part-type="species">hypomiltum</tp:taxon-name-part></tp:taxon-name></italic>, and chemotypes in <italic><tp:taxon-name><tp:taxon-name-part taxon-name-part-type="genus">Hypoxylon</tp:taxon-name-part></tp:taxon-name></italic> sect. <italic><tp:taxon-name><tp:taxon-name-part taxon-name-part-type="genus">Hypoxylon</tp:taxon-name-part></tp:taxon-name></italic> as inferred from analytical HPLC profiling. Mycological Progress 4: 39–54. <ext-link xlink:href="10.1007/s11557-006-0108-6" ext-link-type="doi" xlink:type="simple">https://doi.org/10.1007/s11557-006-0108-6</ext-link></mixed-citation></ref></ref-list></tp:taxon-treatment>
