# Supplementary material for: A polyphasic study of Hypoxylaceae (Xylariales, Ascomycota) in Iran: new species and records from Hyrcanian forests
Source: MycoKeys. 2026 Apr 8;131:1–40. doi: 10.3897/mycokeys.131.186541 (PMC13084264; doi:10.3897/mycokeys.131.186541)
Supplement: Supplementary material 1 — Alignment [file mycokeys-131-001-s001.fas]

>Biscogniauxia_nummularia
CATTAGCGAGTTA-ACAAACTCCAAACCC-ATGTGAACATACCTACTGTTGCCTCGGCACGTGCTGCGGCTACCCTGGAACTACCCTGTAGTGACCTACCCTGGAG--------TGGAGCTACCCTGCAGCACGCACCAGGCCTGCCAAAGGACCCCTAAACTCTGTTATAAC---GTACCTCTGAGTCAACTTAC-AAATAAGTTAAAACTTTCAACAACGGATCTCTTGGTTCTGGCATCGATGAAGAACGCAGCGAAATGCGATAAGTAATGTGAATTGCAGAATTCAGTGAATCATCGAATCTTTGAACGCACATTGCGCCTAATAGTATTCTGTTAGGCATGCCTGTTCGAGCGTCATTTCAACCCCCAAGCCTATTTAGCTTGACGTTGGGAATTTACAGCT--GCTGTAATTCCTCAAATTTAGTGGCGGAGCTAGGTCATGCTCTGAGCGTAGTAATTGTTCTCGCTCCTGAAGCTGCCCTAT-ATCCTGCCGTAAAACCCCTAAATTATAATCTGGTTGACCTCGGGCCCTAGTAACGGCGAGTGAAGCGGCAACAGCTCAAATTTGAAATCTGG----CC-TTC-----G-GGTCCGAGTTGTAATTTGCAGAGGATGC-TTTTGGCGAGGT-GCCTTCCGAGTTCCCTGGAACGGGACGCCTTAGAGGGTGAGAGCCCCGTACGGTTGGA-CACCGAGCCTCTGTAAAGCTCCTTCGACGAGTCGAGTAGTTTGGGAATGCTGCTCTAAATGGGAGGTAAATTTCTTCTAAAGCTAAATACCGGCCAGAGACC-GATAGCGCACAAGTAGAGTGATCGAAAGATGAAAAGCACTTTGAAAAGAGGGTTAAATAGCACGTGAAATTGTTGAAAGGGAAGCG-TTTACGGCCAGACCTTCTCCTGGCGGATCATCCGGT-GTTC-TCACCGGTGCACTTCGCCAGG--TTTAGGCCAGCATCGGCTTCTG---TAGGGGGATAAAAGCAGTGGGAAAGTAGCTCT----CTCGGGAGTGTT-ATAGCCCTAAGCATAATACCTTTAC-GGGGGCCGAGGACCGCGCTTC---G-GCAAGGATGCTGGCGTAATGGTCGTCAACGACCCGTCTTGAAACACGGACCAAGGAGTCGAACATTTGTGCGAGTGTTTGGGTGTT--AAACCCTCACGCGTAATGAAAGTGAACGGAGGTGAGAGCCCTCT--AGG-------GGGTGCATCATCGACCGATCCTGATG-TCTTCGGATGGATTTGAGTAGGAGCATTAATGTTCGGACCCGAAAGATGGTGAACTATGCGTGGATAGGGTGAAGCCAGAGGAAACTCTGGTGGAGGCTCGCAGCGGTTCTGACGTGCAAATCGATCGTCAAATCTGCGCATGGGGGCGAAAGACTTATCGAACCATCTAGTAGCTGGTTACCGCCGAAGTTTCCCTCAGGATAGCAGTGTTG--TATTCAGTTTTATGAGGTAAAGCGAATGATTAGGGACTCGGGGGCGCTTTTTAGCCTTCATCCATTCTCAAACTTTAAATATGTAAGAAGCCCTTGTTACTTAATTGAACGTGGGCATTCGAATGTACCAACACTAGTGGGCCATTTTTGGTAAGCAGAACTGGCGATGCGGGATGAACCGAACGCGGGGTTAAGGTGCCGGAGTGGACGCTCATCAGACACCACAAAAGGTGTTAGTACATCTAGACAGCAGGACGGTGGCCATGGAAGTCGGAATCCGCTAAGGACTGTGTAACAACTCACCTGCCGAATGTACTAGCCCTGAAAATGGATGGCGCTCAAGCGTCC-CACCCATACCTCGCC-------------------------------------------------------------------------------------------------------------------------ACCGATACACATTTTCCTCTACCCTCTCTCATTTGAGACGTACGAACACTCCTGTCGGAAGAGACGGCAAGCTCGCCAAGCCGCGACAACTGCACAATACTCATTGGGGTCTTGTCTGTCCTGCGGAGACGCCCGAAGGTCAAGCTTGTGGGTTGGTGAAGAACTTGTCACTGATGTGCTCTATCAGCGTGGGTACGTCGACGGAGCCAATCATTGATTACATGATTACTCGAAACATGGAAGTGCTTGAAGAATACGAGCCCATGCGATATCCTCACGCTACCAAGATCTTCCTCAACGGCTCTTGGATCGGTGTTCACCAGGACCCGAAGGCACTTGTTAGGGATGTCCAGCAACTGCGTCGGAGCAATCAAATTCCCGCGGAGGTGTCCCTGGTTCGAGACATCAGGGACCGCGAGTTCAAGATTTTCTCAGATGCTGGTCGAGTCATGCGGCCTTTGTTCGTTGTCGAGCAGGAAGAT------------------------------------------------------ATGCCTGACACCGGTGTCGAAAAGGGTTCGCTAGCTCTCAACAAGAACATGGTGAGAAGGTTAGAGCTTGACCAAACGCTACCTCCTGGAAGCGATGAGTACTATGGCTGGGAAGGTTTGGTGGGCGATGGTGTCATCGAATATCTCGATGCGGAAGAGGAAGAGACGGCAATGATATGCATGACACCGGAGGATCTCGAAATCTTTCGGATGGTCAAGCTTGGTCACGAGATGGTGAATGATAACGGG---GACGATCTG------AATAAGCGACTCAAGACAAAGATAAATCCAACGACCCATATGTACACGCATTGCGAAATCCACCCCAGTATGCTGCTCGGTATCTGCGCCAGCATTATCCCATTCCCCGATCATAACCAGGTATCCCTGAACGCGTCTAAAGCCAA-AAATCCCCTGACTTCTTGCTACCCCTCCACAACAACACAACACGCTCTGGCTAGCAGCAGCAATCTGATACAAAGCCAC---GTATGAATTTAGGGCATCGCAGCTAACCGCGTCTTTCTGTTTTTATAGGTTCACCTTCAAACCGGCCAATGCGTAAGTAAATACCCCGAAACAAACAACAACAAAGGCGCTAAATTATTGCGATACTCACATA--TTACGTAGGGTAACCAAATTGGTGCTGCCTTCTGGCAAACCATCTCCGGCGAGCACGGTCTCGACAGCAATGGCGTGTATGTGTACCCCCTTCCTATTACACACGGCAAGCATCAAAACTGACCGGCTATCAACAGTTACAACGGAACGTCTGAGCTCCAATTGGAGCGGATGAGTGTGTACTTCAACGAGGTAATGTGGTCGGATCATCGGACTT---TGCAT----CTTGTGCCTAATTACGTATTGGTGTGCAGGCCTCCGGCAACAAGTATGTCCCTCGTGCCGTCCTGGTCGATCTCGAGCCCGGTACCATGGACGCCGTCCGCGCCGGCCCCTTCGGTCAGCTCTTCCGCCCCGACAACTTCGTCTTCGGTCAGTCCGGTGCTGGCAACAACTGGGCCAAGGGTCATTACACTGAGGGTGCCGAGCTGGTTGACCAGGTTCTCGATGTTGTCCGTCGCGAGGCTGAGGGTTGTGACTGCCTCCAGGGCTTCCAGATCACCCACTCTCTCGGTGGTGGTACTGGTGCTGGTATGGGTACCCTGTTGATCTCCAAGATCCGCGAGGAGTTCCCCGACCGAATGATGGCCACCTTCTCCGTCGTTCCCTCTCCCAAGGTCTCCGACACCGTCGTCGAGCCCTACAACGCCACCCTTTCCGTCCACCAGCTGGTCGAGAACTCGGACGAGACTTTCTGCATTGACAACGAGGCTCTGTACGACATCTGCATGCGTACCCTGAAGCTATCCAACCCCTCGTACGGCGACCTGAACCACCTGGTTTCTGCCGTCATGTCTGGTGTCACCACCTGTCTACGTTTCCCTGGTCAGCTCAACTCTGACCTCCGAAAGCTGGCCGTCAACATGGTGCCCTTCCCTCGTCTGCACTTCTTCATGGTCGGCTTCGCTCCTCTTACCAGCCGTGGTGCTCACTCTTTCCGCGCTGTCACCGTTCCCGAGTTGACCCAGCAGATGTTCGACCCCAAGAACATGATGGCTGCCTCTGACTTCCGCAACGGTCGCTACCTGACGTGCTCCGCCATCTTGTAAGATTTTCCGGCCTGGTCTG--CTTTT--GTGTCTACCTGCTAACTTTTCCCTTCTAGCCGTGGCAAGGTCTCGA
>Graphostroma_platystomum
CATTAGCGAGTTAA-ACAACTCCAAAACCCATGTGAACATACCTATCGTTGCCTCGGCATGCGCTGCGGTTACCCTGTAGCTACCCTGTAG----CTACCCTATAG--------TGGAGCTACCCTGTAGCGCTCCTAAAGCCTGCCGGCGGACCCCTAAACTCTGAATTTAC--TGTATCTCTGAGTGTAA-AACAAAATAAGTTAAAACTTTCAACAACGGATCTCTTGGTTCTGGCATCGATGAAGAACGCAGCGAAATGCGATAAGTAATGTGAATTGCAGAATTCAGTGAATCATCGAATCTTTGAACGCACATTGCGCCTAATAGTATTCTGTTAGGCATGCCTGTTCGAGCGTCATTTCGACCATTAAGCCCTGTTTGCTTAGCGTTGGGAACTTACGCCT--GCCGTAATTCCTTAAATTCAGTGGCGGAGCTAGGTCATGCTCTAAGCGTAGTAATTTTCCTCGCTTCTGTAGCTGGCCTAT-ATCCTG-------------------------------------GCCCTAGTAACGGCGAGTGAAGCGGCAACAGCTCAAATTTGAAATCTGG----CT-CTAG------GGTCCGAATTGTAATTCGTAGAGGATGC-TTTTGGCGCGGT-CACTTCCGAGTTCCCTGGAACGGGACGCCTTAGAGGGTGAGAGCCCCGTACGGTTGGA-TANCAAGCCTCTGTAAAGCTCCTTCGACGAGTCGAGTAGTTCGGGAATGCTGCTCTAAATGGGAGGTAANTTTCTTCTNAAGCTAAATNCCGGCCAGAGNCCNGATAGCGCACAAGTAGAGTGATCGAAAGATGAAAAGCACTTTGAANAGAGGGTTAAATAGCACGTGAAATTGNTGAAAGGGAAGCGNTTTNCGGNCAGACCTTTTCCCAGCGGNTCATNCAGTGNTTC-TCACTGGTGCACTCTGCTGGG--TTTAGNCCAGCATCGGCTTCTG---TAGGGGGATAAAAGCCNNGGGAAAGTAGNTCC----CTCGGGANTGTTNATNNNNCTAGGCNTNANNCNNTNNC-GGGGGCCGAGGNNCGCNCTCT-----GCAAGGANGCTGGCGTAATGGTCGTCANCGACCCGTCTTGAAACACGGACCANGGAGTCGAACATTTGTGCGAGTGTTTGGNTGTT--AAACCCTCACGCGTAATGAAAGTGAACGGAGGTGAGAGCCCTT----TACG-----GGGTGCATCATCGACCGATCCTGATG-TCTTNGGATGGATTTGAGTAGGAGCATTAATGTTCGGACCCGAAAGATGGTGANCTATGCGTGGATAGGGTGAAGCCAGAGGAAACTCTGGTGGAGGCTCGCAGCGGNTCTGACGTGCAAATCGATCGTCAAATCNGCGCATGGGGGCGAAAGACTTATCGAACCATCTAGTAGCTGGTTACCGCCGAAGTTTCCCTCAGGATAGCAGTGTTG-TTCTTCAGTTTTATGAGGTAAAGCGAATGATTAGGGACTCGGGGGCGCTTATTAGCCTTCATCCATTCTCAAACTTTAAATATGTAAGAAGCCCTTGTTGCTTAGTTGAACGTGGGCATTCGAATGTACCAACACTAGTGGGCCATTTTTGGTAAGCAGAACTGNCGATGCGGGATGAACCGAACGCGGGGTTAAGGTGCCGGAGTGGACGCTCATCAGACACCACAAAAGGTGTTAATACATCCAGACAGCCGGACGGTGGCCATGGAAGTCGGAATCCGCTAAGGACTGTGTAACAACTCACCGGCCGAATGTATTAGCCCTGAAAATGGATGNNGCTCAAGCGTCC-CACCCATACCTCGNCATCGAGCTAGCTGTGAAGCCGACTATCATTACCAACGGTCTGAAGTACTCGCTCGCCACCGGCAACTGGGGTGACCAGAAGAAAGCCATGAGCTCCACAGCTGGTGTTTCGCAAGTGCTAAACCGATACACATTTTCCTCGACGCTCTCTCACTTGAGACGTACAAACACTCCCGTAGGGAGAGATGGCAAGCTCGCCAAGCCACGGCAACTTCATAATACTCACTGGGGTCTTGTCTGTCCCGCCGAAACTCCCGAAGGCCAAGCTTGTGGCCTGGTGAAGAACCTGTCATTGATGTGCTCCATCAGCGTGGGCACATCGACAGAGCCCATTATCGATTACATGATTACCCGAAACATGGAAGTGCTCGAGGAATACGAGCCCATGCGATATCCCCACGCCACCAAGATCTTCCTCAACGGCTCTTGGATTGGTGTTCACCAGGACCCGAAGGCGCTCGTCAGGGATGTTCAGCAACTGCGCCGGAGCAATCAGATTCCAGCAGAGGTGTCCCTAGTTCGCGACATCCGAGACCGCGAGTTTAAGATTTTCTCGGACGCTGGTCGCGTCATGCGACCCTTGTTTGTTGTCGAACAGGAGAGC------------------------------------------------------GTGCCCGAGACGGGTGTCGAGAAGGGATCACTAGCTCTCAACAAGGACATGGTGAGACGACTTGAAATCGACCAAACGCTCCCTCCTGGAAGCGAAGAGTACTACGGCTGGCAAGGTTTGGTAAACGACGGTGTCATTGAATACCTTGATGCCGAGGAGGAAGAGACGGCTATGATATGCATGACGCCAGAAGATCTCGAGATCTATCGGAGGACCAAGCTTGGTGAAGAGATTGTGAACGACAACGGA---GACGATCTT------AATAAGCGACTCAAGACAAAAATAAATCCAACCACGCACATGTACACGCATTGCGAAATTCATCCTAGTATGCTTCTGGGTATCTGCGCCAGCATCATCCCCTTCCCTGATCACA--------TCCCCGAACGCGTCTAAAACCCCCAAAACCCCTGGTTTGCTACCCCTCCAACAAGCTCTCGCAGCAAT-------CATCA---------TGTCATGAAAACAC-C-TCGTGGATTC-G-AAATGCAAGCTAACCGCGTCTTTTTGTTTTTATAGGTTCACCTCCAGACCGGCCAATGCGTAAGTACTTCTGTCCTAACGACCGACTAA----GCGCTCGAACATGGCGAGGCTCACATAATATTCCTAGGGTAACCAAATCGGTGCTGCTTTCTGGCAAACCATCTCTGGCGAGCACGGTCTCGACAGCAATGGCGTGTACGTATCTACCCTCCTCTTTTCCTCCTTTGAGATGAAAGGCTGACCGGTTCTCTATAGTTACAACGGCACGTCCGAGCTCCAGCTGGAGCGGATGAGCGTGTACTTCAACGAGGTAATGTGGTCGGATGACC--TGGTAGAT--------CTTGTCCCTAATTACGAATTGGTGTGCAGGCCTCTGGTAACAAGTATGTTCCTCGCGCCGTCCTCGTCGATCTCGAGCCTGGCACCATGGATGCCGTCCGCGCTGGTCCTTTCGGCCAGCTCTTCCGTCCCGACAACTTCGTCTTCGGTCAGTCTGGTGCTGGCAACAACTGGGCCAAGGGTCATTACACTGAGGGTGCCGAGCTGGTTGACCAGGTTTTGGATGTTGTTCGTCGTGAGGCTGAGGGCTGCGACTGCCTCCAGGGCTTCCAGATCACCCACTCCCTCGG---------------------------------------------------------------------------------------------------------------------------------------------------------------------------------------------------------------------------------------------------------------------------------------------------------------------------------------------------------------------------------------------------------------------------------------------------------------------------------------------------------------------------------------------------------------------------------------------------------------------------------
>Xylaria_hypoxylon
CATTAAAGAGTTAATACAACTCCCAAACCCATGTGAACT-TACCTCTGTTGCCTCGGCA--GGTCGTGTTTACCCTGTTCCTACCCTG---------------TAGG-AC---------CTACCTGGTAGAACGGGTAC-GCCTGCCGGTGGCCCATGAAACTCTGTTAATTCTATGTTATTCTGAAT-CTATAACTAAATAAGTTAAAACTTTCAACAACGGATCTCTTGGTTCTGGCATCGATGAAGAACGCAGCGAAATGCGATAAGTAATGTGAATTGCAGAATTCAGTGAATCATCGAATCTTTGAACGCACATTGCGCCCATTAGTATTCTAGTGGGCATGCCTGTTCGAGCGTCATTTCAACCCTTAAGCCCCTGTTGCTTAGCGTTGGGAGCCTACAGCCTT--TGTAGCTCCCCAAAGTTAGTGGCGGAGTCGGTTCACACTCTAGACGTAGTAGATTATCTCG--TCTGTAGTGAGGCCGGTCCCCTGCCGTAAAACCCCTA-A-TTTTTAAAGGTTGACCTCGG---------------AGTGAAGCGGCAACAGCTCAAATTTGAAATCTGG----CT-TTC-----G-GGTCCGAGTTGTAATTTGTAGAGGATGC-TTTTGGCGCGGT-GCCTTCCGAGTTCCCTGGAACGGGACGCCTTAGAGGGTGAGAGCCCCGTACGGTTGGA-CACCAAGCCTCTGTAAAGCTCCTTCGACGAGTCGAGTAGTTTGGGAATGCTGCTCTAAATGGGAGGTAAATTTCTTCTAAAGCTAAATATTGGCCAGAGACC-GATAGCGCACAAGTAGAGTGATCGAAAGATGAAAAGCACTTTGAAAAGAGGGTTAAATAGCACGTGAAATTGTTGAAAGGGAAGCG-TTTGCGACCAGACCTTTTCTTAGCGGATCATCCGGT-GTTA-TCACCGGTGCACTTCGCTAAG--TTTAGGCCAGCATCGGTTTCTG---TAGGGGGATAAAAGCCTTGGGAACGTAGCTCC----TTCGGGAGTGTT-ATAGCCCTTTGCATAATACCCTTCT-GGGGACCGAGGACCGCGCTATAT---GCAAGGATGCTGGCATAATGGTCGTCAACGACCCGTCTTGAAACACGGACCAAGGAGTCGAACATTTATGCGAGTGTTTGGGTGTT--AAACCCTCACGCGTAATGAAAGTGAACGGAGGTGAGAGCCCTT----AC-------GGGTGCATCATCGACCGATCCTGATG-TCTTCGGATGGATTTGAGTAAGAGCATAACTGTTCGGACCCGAAAGATGGTGAACTATGCGTGGATAGGGTGAAGCCAGAGGAAACTCTGGTGGAGGCTCGCAGCGGTTCTGACGTGCAAATCGATCGTCAAATCTGCGCATGGGGGCGAAAGACTTATCGAACCATCTAGTAGCTGGTTACCGCCGAAGTTTCCCTCAGGATAGCAGTGTTG-TTCTTCAGTTTTATGAGGTAAAGCGAATGATTAGGGACTCGGGGGCGCTTTTTTGCCTTCATCCATTCTCAAACTTTAAATATGTAAGAAGCCCTTGTTACTTAATTGAACGTGGGCATTCGAATGTACCAACACTAGTGGGCCATTTTTGGTAAGCAGAACTGGCGATGCGGGATGAACCGAACGCGGGGTTAAGGTGCCGGAGTGGACGCTCATCAGACACCACAAAAGGTGTTAGCACATTTAGACAATAGGACGGTGGCCATGGAAGTCGGAATCCGCTAAGGACTGTGTAACAACTCACCTATCGAATGTGCTAGCCCTGAAAATGGATGGCGCTCAAGCGTCC-CACCCATACCTCGCC------------------------------------------------------------------------------------------------------------------------------------------------TTGTCGCATTTGCGAAGAACGAATACTCCAGGTGGTAGAGACGGTAAGCTTGCGAAACCACGGCAGCTCCACAACAGCCACTGGGGTCTCGTCTGCCCGGCCGAGACCCCCGAAGGTCAGGCTTGTGGCCTAGTCAAAAACCTGTCCCTCATGTGCTCCATCAGTGTTGGTACGTCCACGGAACCTATTATCGATTATATGATATCGCGTAATATGGAGGTTTTAGAGGAGTACGACCATCACAGATACCCTAATGCCACCAAGATCTTTCTCAATGGTGCATGGATCGGCGTCCACCAGGATCCTAAGTCTCTTGTGAGGGATGTGCAACAATTGCGCCGAACGAATCAGATTCCCGCTGAAGTATCCTTGATTCGAGATATTCGTGACCGCGAATTCAAAATCTTCTCGGATGCCGGCCGTGTCATGCGGCCCCTGTATGTGGTTGAGCAGGAGGAT------------------------------------------------------GACGCTGAGAATGGTGTCGAGAAGGGCACACTGGTCTTAACAAAGGACATGGTTCGGAGACTTGAGATCGACCAGACCCTCCCACCCGGAAGTGACGAATACTTCGGATGGCATGGCCTGGTTCATGCTGGTGTCATCGAATACATGGATGCTGAAGAGGAGGAGACTGCGATGATTTGCATGACCCCCGAGGACTTGGAAAGTTTCCGATGCTCCAAGTTAGGTTTACCAGATCCTTTCAACAACGAG---GACACTTTCGCCCCAAACAAGCGGCTGAAGACGAGAATAAACCCGACAACCCATATGTACACTCACTGTGAAATCCACCCGAGCATGCTTCTTGGCATTTGTGCCAGTATCATCCCCTTCCCCGATCATAATCAAGTATACCGAAACGCGTCCAAA-TCTACAATGCCCTTGATC-TTAGCTTCTCACATATACCATCGTAACTATCTCTAGCCAGCTTCCTTGAACTACT---AGATTGTCTAGTGATACCTTAGAAACTACCTGCTAACCATGCT-TTTCCCTTTTGCAGGTTCACCTCCAAACCGGCCAATGCGTAAGTCGCCCCCCGAT-----TCGATAA-----ATGTCAGAACCTCCCGAGGCTCACACT--TACGACAGGGTAACCAAATTGGTGCTGCTTTCTGGCAACAAATTTCCGGCGAGCACGGTCTCGATGGCAGTGGCGTGTATGTCTATGATCTATGAACCAACCACGACTGAATGGTCGACTAACACTTGTGGGCCAGTTACAACGGAACCTCTGAGCTCCAGCTGGAGCGCATGAGCGTTTACTTCAATGAGGTAGAAAGCCCCATCAAGTCGCGTTCGTCTCGTGCAACAACCTTTTGAT---CTGATATTTTCTAGGGTGCTAATAACAAATATGTTCCTCGCGCCGTCCTCGTCGACTTGGAGCCCGGTACCATGGATGCTGTCCGTTCTGGTCCCTTTGGTCAGCTCTTCCGACCCGACAACTTCATCTTCGGCCAGTCTGGTGCTGGCAACAACTGGGCCAAGGGTCACTACACAGAGGGTGCTGAGCTCGTTGACGCCGTTCTTGATGTCGTTCGTCGCGAGGCTGAGGGCTGCGATTGCCTCCAGGGTTTCCAGATCACCCACTCGCTCGGTGGTGGTACCGGTGCTGGTATGGGTACTCTGCTGATCTCCAAGATTCGCGAGGAATTCCCTGACCGCATGATGGCTACCTTCTCCGTCATGCCCTCTCCCAAGGTCTCAGATACCGTCGTCGAGCCTTACAACGCTACCCTCTCCGTCCACCAGTTGGTTGAGAACTCCGATGAGACCTTCTGTATTGACAACGAGGCTCTGTACGATATCTGCATGCGCACCTTGAAGCTATCCAACCCCTCATATGGTGATTTGAACCACCTTGTCTCTGCCGTCATGTCTGGCGTAACCACCTGCCTGCGTTTCCCCGGTCAGCTTAACTCTGATCTGCGCAAACTAGCCGTCAACATGGTGCCCTTCCCTCGTCTACACTTCTTTATGGTCGGGTTTGCCCCTCTCACTAGCCGTGGTGCCCACTCTTTCCGTGCTGTCACGGTTCCCGAGCTGACCCAGCAAATGTTCGACCCCAAGAACATGATGGCTGCCGCTGACTTCCGCAACGGTCGTTACCTCACATGCTCTGCTATCTTGTAAGAATTTGCCCTTTTATCTT--TT---AAACGGCCAATTGCTAACTTATTTTTACCAGCCGTGGCAAGGTTTCCA
>Xylaria_arbuscula
CATTAAAGAGTTAA-ACAACTCCTAAACCCATGTGAACC-TACCTTTGTTGCCTCGGCA-GGTCTGCAATTACCCGGAACCTACCCTG---------------TAGGGAC---------TTACCCGGTAGTGCCGGCATAACCTGCCGGTGGTCTACTAAACTCTGT--TTACTATGTTATTCTGAATAATATAACTAAATAAGTTAAAACTTTCAACAACGGATCTCTTGGTTCTGGCATCGATGAAGAACGCAGCGAAATGCGATAAGTAATGTGAATTGCAGAATTCAGTGAATCATCGAATCTTTGAACGCACATTGCGCCCATTAGTATTCTAGTGGGCATGCCTGTTCGAGCGTCATTTCAACCCTTAAG-CCCTGTTGCTTAGCGTTGGGAGCCTACAGATCCTCTGTAGTTCCTTAAAGTTAGTGGCGGAGTCGGTTCACACTCTAGACGTAGTAAATTATCTCGC--CTATAGATGAGCCGGTCCCTTGCCGTAAAACCCCTA-A-TTTCTAAAGGTTGACCTCGG-----------GGCGAGTGAAGCGGCAACAGCTCAAATTTGAAATCTGG----CC-TTC-----G-GGTCCGAGTTGTAATTTGTAGAGGATGC-TTTTGGCGCGGT-GCCTTCCGAGTTCCCTGGAACGGGACGCCTTAGAGGGTGAGAGCCCCGTACGGTTGGA-CACCAAGCCTCTGTAAAGCTCCTTCGACGAGTCGAGTAGTTTGGGAATGCTGCTCTAAATGGGAGGTAAATTTCTTCTAAAGCTAAATATTGGCCAGAGACC-GATAGCGCACAAGTAGAGTGATCGAAAGATGAAAAGCACTTTGAAAAGAGGGTTAAATAGCACGTGAAATTGTTGAAAGGGAAGCG-TTTGCGACCAGACTTTTCCCTAGCGGATCATCCGGT-GTTC-TCACCGGTGCACTTCGCTAGG--TTAAGGCCAGCATCGGTTTCTG---TAGGGGGATAAAAGCTTGGGGAATGTAGCTCC----CTCGGGAGTGTT-ATAGCCTCTTGTATAATACCCTTAC-GGGGACCGAGGACCGCGCTTT---T-GCAAGGATGCTGGCGTAATGGTTGTCAACGACCCGTCTTGAAACACGGACCAAGGAGTCGAACATTTGTGCGAGTGTTTGGGTGTT--AAACCCTCACGCGTAATGAAAGTGAACGGAGGTGAGAGCCCTT----AC-------GGGTGCATCATCGACCGATCCTGATG-TCTTCGGATGGATTTGAGTAAGAGCATAACTGTTCGGACCCGAAAGATGGTGAACTATGCGTGGATAGGGTGAAGCCAGAGGAAACTCTGGTGGAGGCTCGCAGCGGTTCTGACGTGCAAATCGATCGTCAAATCTGCGCATGGGGGCGAAAGACTTATCGAACCATCTAGTAGCTGGTTACCGCCGAAGTTTCCCTCAGGATAGCAGTGTTG-TTCTTCAGTTTTATGAGGTAAAGCGAATGATTAGGGACTCGGGGGCGCTTTTTAGCCTTCATCCATTCTCAAACTTTAAATATGTAAGAAGCCCTTGTTACTTAATTGAACGTGGGCATTCGAATGTACCAACACTAGTGGGCCATTTTTGGTAAGCAGAACTGGCGATGCGGGATGAACCGAACGCGGGGTTAAGGTGCCGGAGTGGACGCTCATCAGACACCACAAAAGGTGTTAGCACATTTAGACAATAGGACGGTGGCCATGGAAGTCGGAATCCGCTAAGGACTGTGTAACAACTCACCTATCGAATGTGCTAGCCCTGAAAATGGATGGCGCTCAAGCGTCC-CACCCATACCCCGCCATTGCACTAGCTGTGAAGTCTAACATAATCACGAGTGGGTTGAAGTACTCACTCGCTACCGGCAACTGGGGTGACCAGAAAAAGGCAATGAGCTCCACAGCCGGTGTTTCGCAAGTGTTGAATCGATACACATTCGCCTCTACCTTGTCACACTTGCGAAGAACAAATACCCCAGTCGGTAGAGATGGCAAGCTTGCCAAACCCCGACAACTTCACAATACCCACTGGGGGCTTGTCTGTCCAGCCGAGACCCCAGAAGGACAGGCATGTGGTTTGGTCAAAAACTTGTCGCTCATGTGCTCTATCAGCGTCGGTACATCAACGGATCCTATTATAGAATATATGATCCTTAGGAATATGGAAGTGCTAGAAGAGTATGATCCTGGTAGGTATCCCAACGCCACCAAGGTGTTTCTTAATGGTGCATGGATCGGCGTCCACCAGGATCCCAAGGCTCTAGTTAAGGATGTGCAACAATTGCGCCGAACAAACCAGATCCCAGCTGAAGTATCCCTCATCCGGGATATTCGCGACCGTGAGTTCAAGATTTTCAGTGACGCCGGTCGCGTCATGCGCCCTCTGTTCGTAGTCGAGCAAGAAGAC------------------------------------------------------GACGCTGAAAGGGGCATTGAGAAAAGCACGCTCGTTTTGACCAAAGATATGGTTCGGCGGCTTGAGGAAGACCAGAGCCTTCCACCCGGACACGAAGATTACTATGGATGGCAAAGTTTGGTTAATGCCGGTGTGATTGAATATATGGACGCTGAAGAAGAGGAGACGGCGATGATCTGCATGACCCCGGAAGACCTAGAGAGTTTCCGATGCAGCAAGTTGGGTCTAGCAGATCCTCACAACAACGAT---GATGTCTTTGCTCCCAACAAGCGGCTGAAGACGAGGATAAATCCGACCACACACATGTACACTCACTGTGAAATTCATCCGAGCATGCTTCTAGGCATTTGTGCCAGTATCATTCCCTTCCCGGATCACAACCAAGTAGCCCGAGACGCGTT-----TCTCCAATACTTCTCATCTCCCATCTCTCATCTGC--CATGATGACAATATTCTGTGAGCTTGATTGAACTTCTCCC--GTTATCTGGCACTATTG-GG-AAACCTAAACTAACCGCG----CTCCTCTCTACAGGTCCACCTCCAGACCGGCCAATGCGTAAGTCGCTTTACGAC-----TCGACGA-----ATACCTGAAACAGCCGAAACTTACATAGAATGATCAGGGTAACCAAATTGGTGCTGCTTTCTGGCAGCAAATCTCCGGCGAGCACGGTCTCGATGGCAGTGGCGTGTATGTGTACCTATGCCCGGTCATGGACTATAAGGACAATGACTGATAGTTATGGAATAGTTACCAGGGAACCTCTGACCTCCAGCTGGAGCGTATGAGGGTTTACTTCAACGAGGTAGGCTCAAATTCCGAGCTACATCGATATCATACAAGTAATGTCTAAC---ATGGGTTTGTTCAGGGCTCGGGCAACAAGTACGTTCCTCGCGCTGTCCTCGTCGATTTAGAGCCTGGTACCATGGACGCTGTCCGTGCTGGTCCCTTCGGTCAGCTCTTCCGACCCGACAACATCGTCTTCGGTCAGTCTGGTGCTGGCAACAACTGGGCCAAGGGTCACTACACTGAGGGTGCTGAGCTTGTTGACAACGTTCTTGACGTTGTCCGTCGTGAGGCTGAGGGCTGTGACTGCCTCCAGGGTTTCCAGATCACCCACTCGCTCGGTGGTGGTACCGGTGCCGGTATGGGTACGCTGCTCATCTCCAAGATCCGTGAGGAGTTCCCCGACCGCATGATGGCTACCTTCTCCGTCATGCCCTCCCCCAAGGTATCGGACACCGTCGTCGAACCTTACAACGCCACTCTCTCCGTCCACCAGCTGGTCGAGAACTCCGACGAGACCTTCTGCATTGACAACGAGGCTCTCTACGACATCTGCATGCGCACCCTGAAGCTATCCAACCCTTCGTACGGTGACCTGAACCACCTTGTCTCCGCTGTCATGTCTGGCGTCACCACTTGCCTTCGTTTCCCTGGACAACTTAACTCTGACCTGCGCAAGTTGGCCGTCAACATGGTGCCCTTCCCTCGTCTGCACTTCTTCATGGTCGGCTTCGCCCCTTTGACCAGCCGTGGTGCCCACTCTTTCCGTGCCGTCACGGTTCCTGAGTTGACCCAGCAAATGTTCGACCCCAAGAACATGATGGCCGCCGCTGACTTCCGCAACGGTCGCTACCTGACATGCTCTGCCATCTTGTGAGTACTCTTACTTCGAGCTT--CT---AAATGTTTGATTACTAATCTGCCATCACTAGCCGTGGCAAGGTCTCTA
>Kretzschmaria_deusta_MUCL57705
-ATTAAAGAGTTTGTACAACTCCTAAACCCATGTGAACT-TACCTCTGTTGCCTCGGCACAGGTCGCATCTACCCTGTACCTATCCTATAGT-ACCTACAGGGGAGG--AACCCGGGAGCTACCCGGTAGAATGCGTGCCACCTGCCGGTGGACTGACAAATTCTGTTTAGTAAATGGTATTCTGAATCATTATATGAATTAAGTTAAAACTTTCAACAACGGATCTCTTGGTTCTGGCATCGATGAAGAACGCAGCGAAATGCGATAAGTAATGTGAATTGCAGAATTTAGTGAATCATCGAATCTTTGAACGCACATTGCGCCCATTAGTATTCTAGTGGGCATGCCTGTTCGAGCGTCATTTCAACCCTTAAGCCTCTGTTGCTTAGTGTTGGGAGCCTACCGCATTGCTGTAGCTCCTTAAAGTTAGTGGCGGAGTCGGTTCACACTCTAGGCGTAGTAAATATTCTCGCCTGTAGAGATGAGCCGGTCCCCTGCCGTAAAACCCCTATT-TTTTATAAGGTTGACCTCGG-----------GGCGAGTGAAGCGGCAACAGCTCAAATTTGAAATCTGG----CC-TTC-----G-GGTCCGAGTTGTAATTTGCAGAGGATGC-TTTTGGCGCGGT-GCCTTCCGAGTTCCCTGGAATGGGACGCCTTAGAGGGTGAGAGCCCCGTACGGTTGGA-CACTAAGCCTCTGTAAAGCTCCTTCGACGAGTCGAGTAGTTTGGGAATGCTGCTCTAAATGGGAGGTAAATTTCTTCTAAAGCTAAATATTGGCCAGAGACC-GATAGCGCACAAGTAGAGTGATCGAAAGATGAAAAGCACTTTGAAAAGAGGGTTAAATAGCACGTGAAATTGTTGAAAGGGAAGCG-TTTGCGACCAGACCTTTTCCTGGCGGATCATCCGGT-GTTC-TCACCGGTGCACTTCGCCAGG--TTGAGGCCAGCATCGGTTTTCG---TAGGGGGATAAAAGCCTGAGGAACGTAGCTCC----CTCGGGAGTGTT-ATAGCCCCTCGCATAATACCTTTAC-GGGGACCGAGGACCGCGCCTTCG-G-GCAAGGATGCTGGCATAATGGTTGTCAACGACCCGTCTTGAAACACGGACCAAGGAGTCGAACATTTGTGCGAGTGTTTGGGTGTT--AAACCCTCACGCGTAATGAAAGTGAACGGAGGTGAGAGCCCCTT--GCG-------GGGTGCATCATCGACCGATCCTGATG-TCTTCGGATGGATTTGAGTAAGAGCATAACTGTTCGGACCCGAAAGATGGTGAACTATGCGTGGATAGGGTGAAGCCAGAGGAAACTCTGGTGGAGGCTCGCAGCGGTTCTGACGTGCAAATCGATCGTCAAATCTGCGCATGGGGGCGAAAGACTTATCGAACCATCTAGTAGCTGGTTACCGCCGAAGTTTCCCTCAGGATAGCAGTGTTG-TTCTTCAGTTTTATGAGGTAAAGCGAATGATTAGGGACTCGGGGGCGCTTTTTAGCCTTCATCCATTCTCAAACTTTAAATATGTAAGAAGCCCTTGTTACTTAATTGAACGTGGGCATTCGAA-------------------------------------------------------------------------------------------------------------------------------------------------------------------------------------------------------------------------------------------------ATTGCCCTAGCCGTGAAGTCAAACATTATTACGAGCGGACTGAAATATTCCCTCGCTACCGGGAATTGGGGTGACCAGAAAAAGGCCATGAGCTCTACCGCCGGTGTTTCACAGGTGCTAAACCGATACACCTTCGCATCTACCCTATCACATTTGCGAAGAACGAATACCCCTGTTGGTCGAGACGGCAAACTTGCCAAACCACGGCAGCTTCACAATACTCACTGGGGTCTTGTCTGCCCGGCCGAGACCCCCGAAGGTCAGGCTTGTGGTCTAGTCAAAAACCTATCCCTCATGTGCTCTATCAGCGTCGGCACATCGACAGAGCCTATTATAGATTATATGATTCTACGCAATATGGAAGTGTTAGAAGAATATGATCATCATAGGTATCCCAACGCCACCAAGGTGTTTCTCAATGGCGCATGGATTGGCGTTCATCAGGACCCTAAGGCGCTCGTGAAAGATGTGCAAGAATTGCGCCGGACGAATCAGATCCCAGCCGAAGTATCCCTCATTCGAGATATTCGTGACCGCGAGTTCAAAATTTTCTCCGACGCCGGCCGTGTGATGCGGCCCTTGTTCGTAGTCGAACAAGAGGAT------------------------------------------------------GATTCCGACAAGGGTATCGAGAAGGGCACGCTGGTCTTGACCAAAGACATGGTCCGGAGACTTGAGATTGACCAAACCCTCGCACCCGGAAGTGACGAGTACTTCGGATGGCAAGGCCTGGTCAATGCTGGTGTCATCGAATATATGGATGCTGAGGAAGAGGAGACTGCCATGATTTGCATGACTCCCGAGGACCTAGAGAGTTACCGATGCATCAAGTTAGGTTTGCCGGATCCTTTCAACAGGGAC---GATGTCTTCGCCCCGAACAAGCGGCTGAAGACGAAGATAAATCCGACAACCCACATGTACACTCATTGTGAAATTCACCCCAGCATGCTTCTCGGCATTTGTGCCAGCATCATCCCCTTCCCCGATCATAACCAAGTAAGCCAGGACGCGTCCAGC-CCTGCAATGTTCTTGACC-TCCGCCTCTCACATCCGCCATCATGACGATGTGTGGCCAGCTTGATTCAACGGCC---AACTTGTCTAGCAATGTTTCAG-AAAACCAGGCTAACCGCGTT-CTTCCCATCTCCAGGTTCACCTCCAAACCGGCCAATGCGTAAGTG--TCTACGAT-----TCGATGA-----ACGTCAGAATCTCCCAAGGCTCACATTGCATGACCAGGGTAACCAAATCGGTGCTGCTTTCTGGCAACAAATCTCTGGCGAGCACGGTCTCGATGGCAGTGGCGTGTATGTCTATGTCTAGTCTATGAACGACGACGCAATAGCCGACTAACCATCACGGAACAGGTACAATGGAACCTCTGAGCTCCAGCTCGAGCGCATGAGTGTTTACTTCAACGAGGTACGCAACCCTACCGCGTCATGTTGGTCCCGTGCAACCAACTTTTAAC-----TGAAATTTCTAGGGTGCCGGAAACAAGTATGTCCCTCGCGCCGTCCTTGTCGATTTGGAGCCCGGCACCATGGACGCCGTCCGCGCTGGTCCCTTCGGTCAGCTCTTCCGACCCGACAACTTCGTCTTCGGCCAGTCTGGTGCTGGCAACAACTGGGCCAAGGGTCACTACACCGAGGGTGCTGAGCTTGTCGACACCGTTCTCGATGTCGTTCGTCGCGAGGCCGAGGGCTGCGACTGCCTCCAGGGTTTCCAAATCACCCACTCGCTCGGTGGCGGCACCGGTGCTGGTATGGGTACACTGCTGATCTCCAAGATCCGCGAGGAGTTCCCTGACCGCATGATGGCCACCTTCTCCGTCATGCCCTCGCCCAAGGTTTCGGACACCGTCGTCGAGCCTTACAATGCCACGCTCTCCGTCCACCAGTTGGTCGAGAACTCCGATGAGACCTTTTGCATTGATAACGAGGCTCTGTACGATATCTGCATGCGCACCTTGAAGCTATCCAACCCATCATACGGTGACTTGAACCACCTTGTCTCCGCTGTCATGTCTGGCGTAACCACCTGCCTGCGTTTCCCCGGTCAGCTTAACTCTGATCTGCGCAAGTTGGCCGTGAACATGGTGCCCTTCCCGCGTCTGCACTTCTTCATGGTCGGCTTTGCTCCTCTCACCAGCCGTGGCGCTTACTCTTTCCGCGCCGTCACCGTGGCCGAGCTGACCCAGCAAATGTTTGACCCCAAGAACATGATGGCCGCCGCCGACTTCCGTAACGGTCGCTACCTCACATGCTCTGCTATTTTGTAAGAACTCGCTCTCGTACCTT--TC---CAACAGCCAATTGCTAAT------------------------------
>Kretzschmaria_hedjaroudei_MUCL57706
-ATTACAGAGTTTATATAACTCCTAAACCCATGTGAACC-TACCTCTGTTGCCTCGGCACAAGTCGTATCTACCCTATACCTATCTTGTAAG-ACGTACCTTATAGG------------CTATCCGGTAGAATGCGTACTACCTGCCGGTGGACTGAAAAATTCTGTTTAATAAATGGTATTCTGAATCATTATATGAATTAAGTTAAAACTTTCAACAACGGATCTCTTGGTTCTGGCATCGATGAAGAACGCAGCGAAATGCGATAAGTAATGTGAATTGCAGAATTTAGTGAATCATCGAATCTTTGAACGCACATTGCGCCCATTAGTATTCTAGTGGGCATGCCTGTTCGAGCGTCATTTCAACCCTTAAGCCTTGGTTGCTTAGTGTTGGAAGCCTACCGCATAGCTGTAGCTTCTTAAAGTTAGTGGCGGAGTCGGTTCATACTCTAGGCGTAGTAAATATTCTCGCCTGTAGAGATGAGCCGGTCCCCTGCCGTAAAACCCCTATT-TTTTATAAGGTTGACCTCGG----------CGGCGAGTGAAGCGGCAACAGCTCAAATTTGAAATCTGG----CC-TTC-----G-GGTCCGAGTTGTAATTTGCAGAGGATGC-TTTTGGCGCGGT-GCCTTCCGAGTTCCCTGGAATGGGACGCCTTAGAGGGTGAGAGCCCCGTACGGTTGGA-CACTAAGCCTCTGTAAAGCTCCTTCGACGAGTCGAGTAGTTTGGGAATGCTGCTCTAAATGGGAGGTAAATTTCTTCTAAAGCTAAATATTGGCCAGAGACC-GATAGCGCACAAGTAGAGTGATCGAAAGATGAAAAGCACTTTGAAAAGAGGGTTAAATAGCACGTGAAATTGTTGAAAGGGAAGCG-TTTGCGACCAGACCTTTTCTTGGCGGATCATCCGGT-GTTC-TCACCGGTGCACTTCGCCAGG--CTGAGGCCAGCATCGGTTTTTG---TAGGGGGATAAAAGCCTGGGGAACGTAGCTCC----CTCGGGAGTGTT-ATAGCCCCTCGCATAATACCTTTAC-AGGGACCGAGGACCGCGCCTTCG-G-GCAAGGATGCTGGCATAATGGTTGTCAACGACCCGTCTTGAAACACGGACCAAGGAGTCGAACATTTGTGCAAGTGTTTGGGTGTT--AAACCCTCACGCGTAATGAAAGTGAACGGAGGTGAGAGCCCTTT--ACG-------GGGTGCATCATCGACCGATCCTGATG-TCTTCGGATGGATTTGAGTAAGAGCATAACTGTTCGGACCCGAAAGATGGTGAACTATGCGTGGATAGGGTGAAGCCAGAGGAAACTCTGGTGGAGGCTCGCAGCGGTTCTGACGTGCAAATCGATCGTCAAATCTGCGCATGGGGGCGAAAGACTTATCGAACCATCTAGTAGCTGGTTACCGCCGAAGTTTCCCTCAGGATAGCAGTGTTG-TTCTTCAGTTTTATGAGGTAAAGCGAATGATTAGGGACTCGGGGGCGCTTTTTAGCCTTCATCCATTCTCAAACTTTAAATATGTAAGAAGCCCTTGTTACTTAATTGAACGTGGGCATTCGAATGTACCAACACTAGTGGGCCATTTTTGGTAAGCAGAACTGGCGATGCGGGATGAACCGAACGCGGGGTTAAGGTGCCGGAGTGGACGCTCATCAGACACCACAAAAGGTGTTAGCACATTTAGACAATAGGACGGTGGCCATGGAAGTCGGAATCCGCTAAGGACTGTGTAACAACTCACCTATCGAATGTGCTAGCCCTGAAAATGGATGGCGCTCAAGCGTCC-CACCTAT--------------------------------------------------------------------------------------------------------------------------------------------TTCGCATCTACCCTATCACATCTGCGAAGAACGAATACCCCTGTTGGTCGAGACGGCAAACTTGCCAAACCACGGCAGCTTCACAATACCCACTGGGGTCTTGTCTGCCCGGCCGAGACCCCCGAAGGACAGGCTTGTGGTCTAGTCAAAAACCTATCCCTCATGTGCTCTATCAGCGTCGGCACATCGACAGAGCCTATTATAGATTATATGATTCTACGCAATATGGAAGTGTTAGAAGAATATGATCATCATAGGTATCCCAACGCCACCAAGGTGTTTCTCAATGGCGCATGGATTGGCGTTCATCAGGACCCTAAGGCGCTCGTGAAAGATGTGCAGGAATTGCGCCGGACGAATCAGATCCCAGCCGAAGTATCCCTCATTCGAGATATTCGTGACCGCGAGTTCAAAATTTTCTCCGACGCCGGCCGTGTCATGCGGCCCTTGTTTGTGGTCGAACAAGAGGAT------------------------------------------------------GACTCCGACAAGGGTGTCGAGAAGGGCACGCTGGTCTTAACCAAAGACATGGTCCGGAGACTTGAGATTGACCAAACCCTCGCACCCGGAAGTGATGAGTACTTCGGATGGCAAGGCCTGGTCAATGCTGGTGTCATCGAATATATGGATGCCGAGGAAGAGGAGACTGCCATGATTTGCATGACTCCCGAGGACCTAGAGAGTTACCGATGCATCAAGTTAGGTTTGCCGGATCCTTTCAACAGGGAC---GATGTCTTCGCCCCGAACAAGCGGCTGAAGACGAAGATAAATCCGACAACCCACATGTACACCCATTGTGAAATCCACCCCAGCATGCTTCTCGGCATTTGTGCCAGCATCATCCCCTTCCCCGATCATAACCAGGTAAGCCAGGACGCGTCCAGC-CCTGCAATGTTCTTGACC-TTCGCCTCTCACATCCACCATCATGGTGATATGTGGCCGGCTTGATTCAACTGCC---AAGTTGTCTAGCAATGTTTCAG-AAAACCAGGCTAACCGCGCT-CTTCCCATCTCCAGGTTCACCTCCAAACCGGCCAATGCGTAAGTG--TCTACGAT-----TCGATGA-----ACGTCAGAATCT-CCAAGGCTCACATTGCATGAACAGGGTAACCAAATCGGTGCTGCTTTCTGGCAACAAATCTCTGGCGAGCACGGTCTCGATGGCAGTGGCGTGTAT-----------GTCTATGAACGACGACGCAATGGCCGACTAACCATCACGGAACAGGTACAATGGAACCTCTGAGCTCCAGCTCGAGCGCATGAGCGTTTACTTCAACGAGGTACGCAACCCTATCGCGTCATGTTTGTCCTGTGCAACCAACTTTTAAC-----TGAGCTTTCTAGGGTGCCGGTAACAAGTATGTCCCTCGCGCCGTCCTCGTCGATTTGGAGCCCGGCACCATGGACGCTGTCCGCGCTGGTCCCTTCGGTCAGCTCTTCCGACCCGACAACTTCGTCTTCGGCCAGTCTGGTGCTGGCAACAACTGGGCCAAGGGTCACTACACCGAGGGTGCTGAGCTTGTCGACACCGTTCTCGATGTCGTTCGTCGCGAGGCCGAGGGCTGCGACTGCCTCCAGGGTTTCCAAATCACCCACTCGCTCGGTGGCGGTACCGGTGCCGGTATGGGTACTCTGCTGATCTCCAAGATCCGCGAGGAGTTCCCTGACCGCATGATGGCCACCTTCTCCGTCATGCCCTCGCCCAAGGTTTCGGACACCGTCGTCGAGCCTTATAATGCCACGCTCTCCGTCCATCAGTTGGTCGAGAACTCCGATGAGACCTTTTGCATTGATAACGAGGCTCTGTACGATATCTGCATGCGCACCTTGAAGCTATCTAACCCATCATACGGTGACTTGAACCACCTTGTCTCCGCTGTCATGTCTGGCGTAACCACCTGCCTGCGTTTCCCCGGTCAGCTTAACTCTGATCTGCGCAAGTTGGCCGTGAACATGGTGCCCTTCCCGCGTCTGCACTTCTTCATGGTCGGCTTTGCTCCTCTCACCAGCCGTGGCGCTTACTCTTTCCGCGCCGTCACCGTGGCCGAGCTGACCCAGCAAATGTTTGACCCCAAGAACATGATGGCCGCCGCCGACTTCCGTAACGGACGCTACCTCACATGCTCTGCTATTTTGTAAGAACTCGCTCTCGTATCTT--TC---CAGCAGCCAATTGCTAATTTGCGTTTTTCAGCCGTGGCAAGGTCTCCA
>Nemania_hyrcana_MUCL57704
CATTACTGAGTTTTAAAGACTCCAAACCC--TGTGAACC-TACCTTTGTTGCCTCGGTAGGTGCCTC---------GT---TGCGCTGTAGGATAAATCCCTATAGT-------AGTGG-------GT-GC------A--CCCTGCCGAAGGCCCCATAAACTCTTTTTGAACATTGGATCTCTGAAGTGGAAAAA-AAAATAGTTAAAACTTTCAACAACGGATCTCTTGGCTCTGGCATCGATGAAGAACGCAGCGAAATGCGATACGTAATGTGAATTGCAGAACTCAGTGAATCATCGAATCTTTGAACGCACATTGCGCCCGCCAGTATTCTGGCGGGCATGCCTGTTCGAGCGTCATTTCAACCCTTAAGCCTCTGTCGCTTAGTGTTGGGAGACCGCTAGGGTCTTGCAGCTCCCTAAATTCAGTGGCGGAGTAGGTCTTCACCCCAGACGTAGTAGCTTACATCGCCTGTGGTATGGCCCT---CTCTTGCCGTAAAATGCCTAAAAGCACTATAGGTTGACCTCGG--------------------------------------------------------------------------------------GAGGATGC-TTTTGGTGAGGT-GCCTTCCGAGTTCCCTGGAACGGGACGCCTTAGAGGGTGAGAGCCCCGTACGGTTGGA-CACCGAACCTCTGTAAAGCTCCTTCGACGAGTCGAGTAGTTTGGGAATGCTGCTCTAAATGGGAGGTAAATTTCTTCTAAAGCTAAATATTGGCCAGAGACC-GATAGCGCACAAGTAGAGTGATCGAAAGATGAAAAGCACTTTGAAAAGAGGGTTAAACAGCACGTGAAATTGTTGAAAGGGAAGCG-TTTGCGACCAGACTTTTTCCTAGCGGATCATCCGGTGGTTT-CCACCGGTGCACTTCGCGAGG--ATTAGGCCAGCATCGGCTTCTG---TAGGGGGATAAAAACAGTGGGAACGTGGCTCC----TCCGGGAGTGTT-ATAGCCCTCTGTATAATACCCTTAT-AGGGGCCGAGGACCGCGCCCTCG-G-GCAAGGATGCTGGCGTAATGGTCGCCAACGACCCGTCTTGAAACACGGACCAAGGAGTCGAACATTGATGCGAGTGTTAGGGTGTT--AAACCCCTGCGCGAAATGAAAGTGAACGTAGGTGAGAGCCCTTT--ACG-------GGGTGCATCATCGACCGATCTTGATG-TCTTCGGATGGATTTGAGTAAGAGCATCACTGTTCGGACCCGAAAGATGGTGAACTATGCGTGGATAGGGTGAAGCCAGAGGAAACTCTGGTGGAGGCTCGCAGCGGTTCTGACGTGCAAATCGATCGTCAAATCTGCGCATGGGGGCGAAAGACTTATCGAACCATCTAGTAGCTGGTTACCGCCGAAGTTTCCCTCAGGATAGCAGTGTTG-TTCTTCAGTTTTATGAGGTAAAGCGAATGATTAGGGACTCGGGGGCTCTTTTTTGCCTTCATCCATTCTCAAACTTTAAATATGTAAGAAGCCCTTGTTGCTTAGTTGAACGTGGGCATTCGAATGTACCAACACTAGTGGGCCATTTTTGGTAAGCAGAACTGGCGATGCGGGATGAACCGAACGCGGGGTTAAGGTGCCGGAGTGGACGCTCATCAGACACCACAAAAGGTGTTAGCACATTTAGACAATAGGACGGTGGCCATGGAAGTCGGAATCCGCTAAGGACTGTGTAACAACTCACCTATCGAATGTGCTAGCCCTGAAAATGGATGGCGCTCAAGCGTCC-CACCCATACCTCGCCATCGCCCTGGCCGTGAAGTCGAACATCATTACGAGCGGCCTCAAGTACTCTCTCGCTACAGGAAACTGGGGCGACCAGAAGAAGGCCATGAGCTCCACGGCTGGTGTTTCGCAGGTTCTGAACCGATACACGTTCGCTTCAACCCTCTCACATCTGCGGCGAACAAATACCCCGGTTGGCAGAGATGGAAAACTTGCCAAGCCACGTCAGCTCCACAACACACACTGGGGCCTCGTCTGCCCGGCCGAGACGCCCGAAGGTCAAGCTTGTGGCCTAGTCAAGAACCTCTCCCTTATGTGCTCTATCAGTGTCGGGACTTCCACCGAACCAATCATAGAATATATGATTTCTCGCAATATGGAGGTCCTAGAAGAGTACGAACCCCAAAGGTACCCTCACGCCACGAAGATCTTCCTCAACGGATCATGGATCGGCATTCACCAGGATCCAAAGGCTCTTGTCAGGGATGTTCAACAGTTGCGCCGAACGAACCAGATTCCAGCTGAGGTATCACTGATTCGGGATATCCGTGACCGTGAATTCAAGATCTTTTCAGATGCCGGTCGTGTCATGCGGCCCTTGTACGTAGTCGAACAAGAAGAT------------------------------------------------------GATCCCGAGAACGGTATCGAGAAGGGTACGCTCGTCTTGAACAAAAACATGGTTCGACGGCTTGAAATTGATCAGACCCTCCCGCCTGGAAGTGAGGACTACTTTGGATGGCAAGGCCTAGTTAATGCTGGCGTGATCGAATACATGGACGCCGAAGAAGAAGAAACCGCTATGATTTGCATGACTCCGGAAGACTTAGACGCTTATCGAATGGCCAAGCTGGGCATACCGAACCCTGATGCAGAATAC---GATGAGGCCCACCCAAACAAGCGGCTCAAGACAAAGATAAACCCGACAACTCACACGTATACTCACTGTGAAATTCACCCAAGCATGCTTCTGGGCATTTGTGCCAGCATCATTCCATTTCCTGATCATAACCAAGTATCTCTGGACGCGTC---------CAACGCCTTTGG-TTCTCGTCTCTCACATCTACCACCATAACAACGTGTGGCCATCTCTGTCTTATCGCC---AGATGGTTCAGAGAAAATGCAG-AACACCCAGCTAACCGACTT-TTCCCCCTTCACAGGTCCACCTCCAGACCGGCCAGTGCGTAAGTCGCTTCTCGAG-----TCCGCGA-----ACGTCAGAATTTCCCACCGCTCACATG--CCTGACAGGGTAACCAAATCGGTGCTGCTTTCTGGCAACAAATTTCTGGCGAGCACGGCCTCGACGGCAATGGCGTGTATGTCTACGGCCTCTAAAATGGGCGCAATAAAATGGCGAACTGACACCGGTGAAACAGCTACAATGGAACCTCTGAGCTCCAGCTCGAGCGTATGAGCGTTTACTTCAACGAGGTATGCTAGCTCGTCAACCTACTTCCCCTTCGTGAAGTCAAGCCCTGACCGTTTGAAATCTTTTAGGGTGCCGGCAACAAGTATGTCCCTCGCGCCGTTCTCGTAGATCTGGAGCCCGGTACCATGGATGCTGTCCGTGCTGGTCCCTTCGGTCAGCTCTTCCGTCCCGACAACTTCGTCTTCGGTCAGTCCGGCGCCGGCAACAACTGGGCCAAGGGTCACTACACTGAGGGTGCTGAGCTGGTCGACCAGGTTCTGGATGTCGTCCGTCGCGAGGCTGAGGGCTGTGACTGCCTCCAGGGCTTCCAGATCACCCACTCGCTCGGTGGTGGTACCGGTGCTGGTATGGGTACGCTGCTGATCTCCAAGATCCGCGAGGAGTTCCCCGACCGCATGATGGCCACCTTCTCCGTCATGCCCTCTCCCAAGGTCTCGGATACCGTCGTCGAACCCTACAACGCCACCCTCTCCGTCCACCAGCTGGTCGAGAACTCAGATGAGACCTTCTGCATTGACAATGAGGCTTTGTACGACATCTGCATGCGTACGCTGAAGCTATCCAACCCCTCATACGGTGACCTGAACCACCTGGTCTCCGCTGTCATGTCCGGTGTCACGACCTGCCTGCGTTTCCCTGGTCAGCTTAACTCTGACCTGCGCAAGCTGGCCGTGAACATGGTGCCCTTCCCTCGTCTGCACTTCTTCATGGTCGGCTTCGCTCCCCTCACTAGCCGTGGCGCCCACTCTTTCCGCGCTGTTACCGTTCCCGAGCTCACTCAGCAAATGTTCGACCCCAAGAACATGATGGCTGCTGCTGACTTCCGCAACGGTCGCTACCTCACATGCTCTGCCATTTTGTAAGAACTTCCATTCATTTCTA--TC---AGATGGCCAATTGCTAAC------------------------------
>Nemania_serpens_MUCL57702
CATTACAGAGTTATCAAAACTCCCAAACCCATGTGAACA-TACCTGCGTTGCCTCGGCAGGTG--GCGTTCGCCCCGTACCTACCCTG---------------TAGG-AC---------TTACCCGGTAGA---CG-A--CCCTGCCGACGGCCCCCGAAACTCTGTTATAGCATTAAACTTCTGAAAA-TATAACTAAATAAGTTAAAACTTTCAACAACGGATCTCTTGGTTCTGGCATCGATGAAGAACGCAGCGAAATGCGATAAGTAATGTGAATTGCAGAATTCAGTGAATCATCGAATCTTTGAACGCACATTGCGCCCACTAGTATTCTGGTGGGCATGCCTGTTCGAGCGTCATTTCAACCCTTAAGCCCCTGTTGCTTAGCGTTAGGAGCCTACCGGACTTG-GTAGCTCCCCAAAGTCAGTGGCGGAGCCGGTTCGCACTCCAGACGTAGTAGCTTTACACGCGCCTGTAGCGGGGCCGGTCCCCTGCCGTAAAAACCCCA-A-TTTTTATAGGTTGACCTCGGGCCCTAGTAACGGCGAGTGAAGCGGCAACAGCTCAAATTTGAAATCTGG----CC-TTC-----G-GGTCCGAGTTGTAATTTGCAGAGGATGC-TTTTGGCGCGGT-GCCTTCCGAGTTCCCTGGAACGGGACGCCTTAGAGGGTGAGAGCCCCGTACGGTTGGA-CACCAAGCCTCTGTAAAGCTCCTTCGACGAGTCGAGTAGTTTGGGAATGCTGCTCTAAATGGGAGGTAAATTTCTTCTAAAGCTAAATATTGGCCAGAGACC-GATAGCGCACAAGTAGAGTGATCGAAAGATGAAAAGCACTTTGAAAAGAGGGTTAAACAGCACGTGAAATTGTTGAAAGGGAAGCG-TTTGCGACCAGACCTTCTCCTGGCGGATCATCCGGTGGTTT-CCACCGGTGCACTTCGCCAGG--TCGAGGCCAGCATCGGTCTTTG---TAGGGGGATAAAAGCTCAGGGAACGTAGCTCC----TCCGGGAGTGTT-ATAGCCCTCCGCATAATACCTTTAC-GGGGACCGAGGACCGCGCCTTCG-G-GCAAGGATGCTGGCGTAATGGTTGTCAACGACCCGTCTTGAAACACGGACCAAGGAGTCGAACATTTGTGCGAGTGTTTGGGTGTT--AAACCCTCACGCGTAATGAAAGTGAACGGAGGTGAGAGCCCTT----AC-------GGGTGCATCATCGACCGATCCTGATG-TCTTCGGATGGATTTGAGTAAGAGCATAACTGTTCGGACCCGAAAGATGGTGAACTATGCGTGGATAGGGTGAAGCCAGAGGAAACTCTGGTGGAGGCTCGCAGCGGTTCTGACGTGCAAATCGATCGTCAAATCTGCGCATGGGGGCGAAAGACTTATCGAACCATCTAGTAGCTGGTTACCGCCGAAGTTTCCCTCAGGATAGCAGTGTTG-TTCTTCAGTTTTATGAGGTAAAGCGAATGATTAGGGACTCGGGGGCGCTTTTTTGCCTTCATCCATTCTCAAACTTTAAATATGTAAGAAGCCCTTGTTACTTAATTGAACGTGGGCATTCGAATGTACCAACACTAGTGGGCCATTTTTGGTAAGCAGAACTGGCGATGCGGGATGAACCGAACGCGGGGTTAAGGTGCCGGAGTGGACGCTCATCAGACACCACAAAAGGTGTTAGCACATTTAGACAATAGGACGGTGGCCATGGAAGTCGGAATCCGCTAAGGACTGTGTAACAACTCACCTATCGAATGTGCTAGCCCTGAAAATGGATGGCGCTCAAGCGTCC-CACCCATACCTCGCC-----------------------------------------------------------------------------------------------------------------------------------------------------------------------------------------------------CAAGCCACGGCAGCTTCACAACACCCACTGGGGTCTCGTCTGCCCGGCCGAGACGCCCGAAGGTCAAGCCTGTGGCCTAGTCAAGAACCTGTCCCTGATGTGCTCCATCAGCGTGGGGACTTCGACGGAACCAATTATAGAATATATGATTTCTCGAAATATGGAGGTTCTCGAGGAGTATGAACCTCAAAGGTACCCCCACGCCACGAAGATCTTCCTCAACGGATCATGGATTGGCATTCATCAGGATCCAAAGGCTCTTGTTAGGGATGTTCAACAGTTGCGCCGAACCAACCAGATTCCGGCTGAAGTATCATTGATTCGGGATATCCGTGACCGTGAATTCAAGATCTTCTCGGACGCTGGTCGTGTCATGCGACCCCTGTACGTAGTCGAGCAAGAGGAT------------------------------------------------------GACCCCGAAAATGGCATCCAGAAGGGTACGCTGGTATTGAACAAAAACATGGTTCGACGGCTTGAGATTGACCAGACCCTCCCACCTGGAAGTGAGGACTACTTTGGATGGCAAGGCCTGGTCAATGCTGGCGTGATCGAATACATGGACGCTGAAGAAGAGGAAACTGCCATGATTTGCATGACTCCCGAAGACCTTGAAGCTTATCGAATGGCCAAGATGGGCATACCGAACCCCGAAGCAGAATAT---GACGAGGCTCACCCAAACAAGCGACTCAAGACGAAGATAAACCCGACGACTCACACGTATACTCATTGTGAAATTCACCCAAGTATGCTTCTGGGCATTTGTGCCAGCATCATTCCATTTCCTGACCATAACCAAGTATGCCCCAACGCGTC---------CAACGCCTTTGGGCTCTCACCTCTCACATCTAGCACCCTAACAACGTGTGGCCAGATCTGTCCTATCGCC---AGATGATTCAGAGAAAATGCAG-AAAACAAAGCTAACCAACCT-TCCCCCGTTCACAGGTCCACCTCCAGACCGGCCAATGCGTAAGTCGCCCTTCGAG-----TCCGCGA-----ACGTCAGAATTTCCGGCGGCTCACATG--CATGATAGGGTAACCAAATCGGTGCTGCTTTCTGGCAACAAATCTCGGGCGAGCACGGCCTCGACGGCAGTGGCGTGTATGTATTACGGCATCTAACTAGGTACAATAGAACCGCGAACTGACGCGGGTGGGACAGCTACAATGGAACCTCTGAGCTCCAGCTCGAGCGTATGAGCGTTTACTTCAACGAGGTATGCCAGCTCGCCGACATATTTCCCCTTCGTGGAGTCAAATCCTGACCG-TTCGATTTCTTTAGGGTGCCGGCAACAAGTATGTTCCTCGCGCCGTTCTCGTTGATCTGGAGCCCGGTACCATGGATGCTGTCCGCGCCGGTCCTTTCGGTCAGCTGTTCCGACCCGACAACTTCGTCTTCGGTCAGTCCGGTGCTGGCAACAACTGGGCCAAGGGTCACTACACAGAGGGTGCCGAGCTGGTCGACCAAGTTTTGGATGTTGTCCGTCGCGAGGCCGAGGGTTGCGACTGCCTCCAGGGCTTCCAGATCACCCACTCGCTCGGCGGTGGTACTGGTGCTGGTATGGGTACTCTGCTGATCTCCAAGATCCGTGAGGAGTTCCCCGACCGTATGATGGCCACCTTCTCCGTCATGCCCTCTCCCAAGGTCTCGGATACCGTCGTCGAGCCCTACAATGCCACCCTCTCCGTCCACCAGCTGGTTGAGAACTCGGACGAGACCTTCTGCATTGATAACGAGGCTCTCTACGATATCTGCATGCGCACCCTGAAGCTATCCAACCCCTCGTACGGTGACCTGAACCACCTGGTCTCCGCTGTCATGTCCGGTGTCACGACCTGCTTGCGTTTCCCTGGTCAGCTTAACTCTGATCTGCGCAAGCTGGCTGTGAACATGGTGCCTTTCCCTCGTCTGCACTTCTTCATGGTCGGCTTTGCTCCCCTCACTAGCCGTGGTGCTCACTCCTTCCGTGCTG----------------------------------------------------------------------------------------------------------------------------------------------------------------------------------
>Annulohypoxylon_truncatum
-------------------------ACCCTTTGTGAACCTTACCGTCGTTTCCTCGGCGACTGCTGCGACCGCCCCGCGGCGGCCCTGGGGCTACTTACCCTGTA---------GG-ATCTACCCTGCAGCGAACG--CAGCGCGCCGAAGGACCGCCAAACTCTT-TTATCCAAGCTACGTCTGAACAATT-TACTAAATAGTTTAAAACTTTCAACAACGGATCTCTTGGTTCTGGCATCGATGAAGAACGCAGCGAAATGCGATAAGTAATGTGAATTGCAGAATTCAGTGAATCATCGAATCTTTGAACGCACATTGCGCCCATTAGTATTCTAGTGGGCATGCCTATTCGAGCGTCATTTCGACCCTTAAG-CCCTGTTGCTTAGCGTTGGGAGTCTGCGGCTTCGCCGCAGTTCCTTAAAGTCAGTGGCGGAGCTGTGGCACACTCTAGGCGTAGTAGTTCGCCTCGCCTCCAGAGTGGCCCCGGCTGCCTGCCGTAAAACCCCTAAT-TTTCTAGTGGTTGACCTCGGGCCCTAGTAACGGCGAGTGAAGCGGCAACAGCTCAAATTTGAAATCTGG----CC-CTC-----GCGGTCCGAGTTGTAATTTGCAGAGGATGC-TTTTGGTGCGGT-GCCTTCCGAGTTCCCTGGAACGGGACGCCAGAGAGGGTGAGAGCCCCGTACGGTTGGA-CACCTACCCTATATATAGCTCCTTCGACGAGTCGAGTAGTTTGGGAATGCTGCTCTAAATGGGAGGTAAATTTCTTCTAAAGCTAAATACCGGCCAGAGACC-GATAGCGCACAAGTAGAGTGATCGAAAGATGAAAAGCACTTTGAAAAGAGGGTTAAATAGCACGTGAAATTGTTGAAAGGGAAGCG-TTTGCGACCAGACTTTTTCCAGGCGGATCATCCGGT-GTTC-TCACCGGTGCACTTCGCCTGG--TTTAGGCCAGCATCGGTTTCCT---TAGGGGGATAAAGGCCTGGGGAACGTAGCTCT----CTAGGGAGTGTT-ATAGCCCCTCGCGTAATACCCCTCG-GGGGACCGAGGACCGCGC--------------------------------------------------------------------------------------------------------------------------------------------------------------------------------------------------------------------------------------------------------------------------------------------------------------------------------------------------------------------------------------------------------------------------------------------------------------------------------------------------------------------------------------------------------------------------------------------------------------------------------------------------------------------------------------------------------------------------------------------------------------------------------------ATTGAACTTGCCGCCAAGCCCGCCATTATCACCAACGGCTTGAAGTACTCGCTCGCTACGGGTAACTGGGGCGATCAAAAGAAGGCGATGAGCTCGACTGCCGGTGTATCGCAGGTCTTGAACCGCTACACTTTCTCGTCAACCCTTTCTCATTTACGACGAACGAACACGCCCATCGGAAGAGATGGAAAGCTAGCCAAGCCACGGCAGCTCCACAACACACACTGGGGTCTCGTCTGTCCGGCAGAGACTCCCGAAGGCCAGGCTTGTGGCTTGGTGAAGAATCTATCCTTGATGTGTTCTATCAGTGTTGGAACATCGACAGATCCTATCGTGGACTACATGATCACTAGGAATATGGAAGTCCTGGAGGAGTATGAACCGATGAGATATCCCAACGCCACTAAGATCTTCCTCAACGGCTCCTGGATCGGTGTACACCAGGACCCAAAGACCCTCGTCAGGGACGTCCAGGCACTTCGTCGAGCCAACCAGATACCTGCTGAGGTCTCGCTAGTTCGTGATATCCGAGACCGTGAATTCAAGATCTTTTCGGATGCCGGTCGTGTGATGCGCCCCCTGTTCCGCGTACAACAGGAAGAC------------------------------------------------------ATCGCCGAGCAGGGCATCGAGAAGGGCACCTTGGCTCTTACCAAGCAGATGATCAAACGTCTAGAAGCAGATGTCGATCTGGACCCGGAGAGCGAGGCGTACTATGGCTGGCAAGGTCTAGTCAACGAGGGAGTTATCGAGTTCCTCGATGCGGAAGAAGAGGAGACTGCGATGATTTGCATGACGCCGGAAGATTTGGACACCTACCGTATGACCAAGCTTGGGTATGAGGTGTCCCAGGACAACGGA---GATGAGGTG------AATAAGCGACTCAAGACTAAAATCAACCCGTCAACGCACATGTATACCCATTGCGAGATCCATCCCAGTATGCTCCTGGGTATCTGCGCAAGCATCATTCCATTCCCAGATCATAACCAGGTA----------------------------------------TGCCCCTCACGCACAGCACCACAAGATCCTATTC---TCTGTGTAACATCAGCATCAAATCGAACAACCATGATATTCCAGATCATAGCTAACCGTGTTTTTTCACCTCGATAGGTTCACCTCCAGACCGGCCAGTGCGTAAGTACTACAGCTACAACCCCCGACGAAGAATGCGATGCAATATAGCGGGGCT--CACGAATATCATAGGGTAACCAAATCGGTGCTGCTTTCTGGCAAACCATCTCTGGCGAGCACGGTCTCGACAGCAATGGCGTGTAAGTATCTGAATCGTCAATTCGCGACGCCAAAAAAACAAACTGACCGCCAATAAACAGCTACAATGGAACCTCGGAGCTCCAGCTCGAACGCATGAGCGTTTACTTTAACGAGGTACGCAACCAGGGAAACACATGGTATATCCCGAGGAGTAGTTACTAATCACCCCAACATGCACAGGCATCTGGTAACAAGTATGTTCCTCGAGCCGTCCTCGTCGACCTCGAGCCGGGCACCATGGACGCCGTCCGTGCTGGCCCGTTCGGCCAACTTTTCCGACCCGACAACTTCGTCTTCGGCCAGTCTGGTGCCGGAAACAACTGGGCGAAGGGTCACTACACTGAGGGTGCTGAGCTTGTTGACAACGTTCTCGATGTCGTTCGTCGTGAGGCTGAGGGCTGTGACTGCCTTCAGGGTTTCCAGATCACCCACTCTCTCGGTGGTGGTACCGGTGCCGGTATGGGTACTCTGCTGATCTCCAAGATCCGTGAAGAGTTCCCCGACCGTATGATGGCCACCTTCTCCGTCGTTCCTTCTCCTAAGGTTTCCGACACCGTCGTCGAGCCTTACAACGCCACTCTTTCAGTTCACCAGTTGGTTGAGAACTCGGACGAGACTTTCTGTATCGACAACGAAGCTCTGTACGACATCTGCATGCGTACTCTCAAGCTGTCCAACCCCTCTTACGGCGACTTGAACCACCTGGTTTCCGCCGTCATGTCAGGTGTCACCACTTGCTTGCGTTTCCCTGGTCAGCTGAACTCTGACCTGCGCAAACTCGCCGTGAACATGGTTCCTTTCCCTCGTCTTCACTTCTTCATGGTCGGCTTCGCTCCCTTGACCAGCCGTGGCGCTTACTCCTTCCGCGCCGTTACCGTCCCCGAGTTGACGCAACAGATGTTCGACCCCAAGAACATGATGGCCGCGTCCGACTTCCGCAACGGCCGCTACCTAACGTGCTCTGCCATCTTGTAAGATAACGCCTTTCTATT--AATCTTTGATAAGCAATATGCTAATTC----------------------------
>Annulohypoxylon_annulatum
-------------------------ACCCTTTGTGAACCTTACCGTCGTTTCCTCGGCGACTGCTGTG--------GGGGCTACCCTGTAGCTGTTTACCCTACA---------GGACGC-ACCCTG-----------CAGCGCGCCGAAGGACTACAAAACTCTT-TTATCCAAGTTACCTC-GAACAATT-TACTCAATAGTTTAAAACTTTCAACAACGGATCTCTTGGTTCTGGCATCGATGAAGAACGCAGCGAAATGCGATAAGTAATGTGAATTGCAGAATTCAGTGAATCATCGAATCTTTGAACGCACATTGCGCCCATTAGTATTCTAGTGGGCATGCCTATTCGAGCGTCATTTCAACCCTTAAG-CCCTGTTGCTTAGCGTTGGGAATCTGCTAGCCTGGCGCAGTTCCTTAAATTCATTGGCGGAGCTGTGGCACACTCTAGGCGTAGTAGTTCACCTCGCCTCTAGAGTGGCCGCGGTTACTGGCCGTAAAACCCCTATA-TTTCTAGTGGTTGACCTCGGGCCCTAGTAACGGCGAGTGAAGCGGCAACAGCTCAAATTTGAAATCTGG----CC-CTC-----GCGGTCCGAGTTGTAATTTGCAGAGGATGC-TTTTGGTGCGGT-GCCTTCCGAGTTCCCTGGAACGGGACGCCAGAGAGGGTGAGAGCCCCGTACGGTTGGC-CGCCTACCCTATATATAGCTCCTTCGACGAGTCGAGTAGTTTGGGAATGCTGCTCTAAATGGGAGGTAAATTTCTTCTAAAGCTAAATACCGGCCAGAGACC-GATAGCGCACAAGTAGAGTGATCGAAAGATGAAAAGCACTTTGAAAAGAGGGTTAAATAGCACGTGAAATTGTTGAAAGGGAAGCG-TTTGCGACCAGACTTTTTCCAGGCGGATCATCCGGT-GTTC-TCACCGGTGCACTTCGCCTGG--TTTAGGCCAGCATCGGTTTCTC---TAGGGGGATAAAGGCCTGGGGAACGTAGCTCT----TTAGGGAGTGTT-ATAGCCCCTTGCGTAATACCCCTCG-GGGGACCGAGGACC------------------------------------------------------------------------------------------------------------------------------------------------------------------------------------------------------------------------------------------------------------------------------------------------------------------------------------------------------------------------------------------------------------------------------------------------------------------------------------------------------------------------------------------------------------------------------------------------------------------------------------------------------------------------------------------------------------------------------------------------------------------------------------------ATCGAACTTGCCGCCAAGCCCGCAATTATCACCAACGGCTTGAAGTACTCGCTCGCCACGGGTAACTGGGGCGATCAAAAGAAGGCGATGAGTTCGACTGCCGGTGTATCGCAGGTCTTGAACCGCTACACTTTCTCCTCGACGCTTTCTCACTTACGACGAACGAACACGCCCATCGGAAGAGATGGAAAGCTAGCCAAGCCGCGGCAGCTCCACAACACTCACTGGGGTCTCGTCTGCCCGGCGGAGACTCCCGAGGGCCAGGCTTGCGGCTTGGTGAAGAATTTATCCTTAATGTGTTCTATTAGCGTTGGAACATCGACAGATCCTATCGTGGACTACATGATAACTAGGAATATGGAAGTCCTGGAGGAGTATGAACCGATGAGATATCCCAACGCCACCAAGATCTTCCTCAACGGCTCTTGGATCGGTGTACACCAGGATCCCAAGACCCTCGTCAGGGACGTTCAGGCGCTTCGTCGAGCCAACCAGATTCCTGCCGAGGTCTCGCTGGTTCGTGATATCCGAGACCGTGAGTTCAAGATCTTTTCTGACGCCGGTCGTGTGATGCGTCCCTTGTTTCGCGTACAGCAGGAAGAC------------------------------------------------------ATTGCCGAGCAGGGTATTGAGAAGGGCACATTGGCTCTTACTAAGCAGATGATCAAACGCTTAGAAGCAGATGTCGATCTGGACCCGGAGAGCGAAGCATACTTTGGCTGGCAAGGTCTAGTCAACGAGGGCGTTATCGAGTTCCTCGATGCGGAAGAAGAGGAGACTGCCATGATTTGCATGACTCCCGAAGATTTGGATACTTATCGTATGACCAAGCTTGGGTACGAGGTGTCCCAGGACAACGGG---GACGAGGTG------AACAAGCGACTCAAGACCAAGGTGAACCCGTCAACGCACATGTATACCCATTGCGAGATCCATCCC---------------------------------------------------------CCCCTGAACGCGTCAAAA--CTCCAAAACCCCTTGATTCCTGCCCCTCACGCACAGCAACACAACGTCGCA----TCTATGTTTAACATCACCATCAAGTCGAGCGATAGTGATATTCCACATCATAGCTAACCGTGTTTTTTCATCCAAATAGGTTCACCTTCAGACCGGCCAGTGCGTAAGTACTATAGCTCCTACGCCCGACGAAGAATGCGACGGAGTATAGCGGGGCTCACG--AATATTATAGGGTAACCAAATTGGTGCTGCTTTCTGGCAAACCATCTCTGGCGAGCACGGCCTCGACAGCAATGGCGTGTAAGTACCTGAATCGTCAATTCGCAACGCCAAGAAAACAAACTGACCGCCAATAAATAGCTACAATGGAACCTCGGAGCTCCAGCTCGAACGCATGAGCGTTTACTTTAACGAGGTACGCAACCAGGGAAACACATGGCCTGTTCCCAGGAGTAGTTACTAATCACCCCAACATGCACAGGCATCTGGTAACAAGTATGTTCCCCGAGCCGTCCTCGTCGACCTCGAGCCGGGTACCATGGACGCCGTCCGTGCTGGGCCTTTCGGCCAACTTTTCCGACCCGACAACTTCGTTTTCGGCCAGTCTGGTGCCGGAAACAACTGGGCGAAGGGTCACTACACCGAGGGAGCTGAGCTGGTTGACCAGGTTCTTGATGTCGTTCGTCGTGAGGCCGAGGGCTGTGACTGCCTCCAGGGTTTCCAGATCACCCACTCTCTCGGCGGTGGTACCGGTGCCGGTATGGGTACTCTGCTGATCTCCAAGATCCGCGAGGAGTTCCCCGACCGCATGATGGCCACCTTCTCCGTCGTTCCCTCTCCTAAGGTTTCCGACACCGTCGTCGAGCCTTACAACGCCACTCTCTCAGTCCACCAGTTGGTTGAGAACTCGGATGAGACGTTCTGTATCGACAACGAAGCTCTGTACGACATCTGCATGCGTACTCTCAAGTTATCCAACCCCTCTTACGGCGACTTGAACCACTTGGTTTCCGCCGTCATGTCCGGTGTCACCACTTGCCTGCGTTTCCCCGGTCAGCTGAACTCTGACCTGCGCAAGCTTGCCGTGAACATGGTTCCTTTCCCCCGTCTTCACTTCTTCATGGTCGGCTTTGCTCCCCTGACCAGCCGTGGCGCTTACTCTTTCCGCGCCGTTACCGTTCCCGAGTTGACGCAGCAGATGTTCGATCCCAAGAACATGATGGCCGCGTCCGACTTCCGCAACGGCCGCTACCTAACGTGCTCCGCCATCTTGTAAGATAACACCATTGTATT--GATTTTTAATGGGCAACATGCTAATTCGAACCTTGTAGCCGTGGCAAGATCTCCA
>473
CATTACCGAGTTATCACAACTCC-AACCCTTTGTGAACCTTACCGTCGTTTCCTCGGCGACTGCTGCG--------GGGGCTACCCTGTAGCTGCTTACCCTACAGG---------CCGC-ACCCTG-----------CAGCGCGCCGAAGGACTACAAAACTCTT-TTATCCAAGTTACTTC-GAACAATT-TACTCAATAGTTTAAAACTTTCAACAACGGATCTCTTGGTTCTGGCATCGATGAAGAACGCAGCGAAATGCGATAAGTAATGTGAATTGCAGAATTCAGTGAATCATCGAATCTTTGAACGCACATTGCGCCCATTAGTATTCTAGTGGGCATGCCTATTCGAGCGTCATTTCAACCCTTAAG-CCCTGTTGCTTAGCGTTGGGAATCTGCTAGCCTGGCGCAGTTCCTTAAATTCATTGGCGGAGCTGTGGCACACTCTAGGCGTAGTAGTTCACCTCGCCTCTAGAGTGGCCGCGGTTACTGGCCGTAAAACCCCCATA-TTTCTAGTGGTTGACCTCGGGCCCTAGTAACGGCGAGTGAAGCGGCAACAGCTCAAATTTGAAATCTGG----CC-CTC-----GCGGTCCGAGTTGTAATTTGCAGAGGATGC-TTTTGGTGCGGT-GCCTTCCGAGTTCCCTGGAACGGGACGCCAGAGAGGGTGAGAGCCCCGTACGGTTGGC-CGCCTACCCTATATATAGCTCCTTCGACGAGTCGAGTAGTTTGGGAATGCTGCTCTAAATGGGAGGTAAATTTCTTCTAAAGCTAAATACCGGCCAGAGACC-GATAGCGCACAAGTAGAGTGATCGAAAGATGAAAAGCACTTTGAAAAGAGGGTTAAATAGCACGTGAAATTGTTGAAAGGGAAGCG-TTTGCGACCAGACTTTTTCCAGGCGGATCATCCGGT-GTTC-TCACCGGTGCACTTCGCCTGG--TTTAGGCCAGCATCGGTTTCTC---TAGGGGGATAAAGGCCTGGGGAACGTAGCTCT----TTAGGGAGTGTT-ATAGCCCCTTGCGTAATACCCCTCG-GGGGACCGAGGACCGCGCTCT-----GCAAGGATGCTGGCGTAATGGTCGTCAACGACCCGTCTTGAAACACGGACCAAGGAGTCGAACATTTGTGCGAGTGTTTGGGTGTT--AAACCCTCACGCGTAATGAAAGTGAACGGAGGTGAGAGCCCTT----TTA------GGGTGCATCATCGACCGATCCTGATG-TCTTCGGATGGATTTGAGTAAGAGCATAACTGTTCGGAcCCGAAAGATGGTGAACTATGCGTGGATAGGGTGAAGCCAGAGGAAACTCTGGTGGAgGcTCGCAGCGGTTCTGACGTGCAAATCGATCGTCAAATCTGCGCATGGGGGCGAAA-------------------------------------------------------------------------------------------------------------------------------------------------------------------------------------------------------------------------------------------------------------------------------------------------------------------------------------------------------------------------------------------------------------------------------------------ATCGAACTTGCCGCCaAGCCCGCAATTATCACCAACGGCTTGAAGTACTCGCTCGCCACGGGTAACTGGGGCGATCAAAAGAAGGCGATGAGTTCGACTGCCGGTGTATCGCAGGTCTTGAACCGCTACACTTTCTCCTCGACGCTTTCTCACTTACGACGAACGAACACGCCCATCGGAAGAGATGGAAAGCTAGCCAAGCCGCGGCAGCTCCACAACACTCACTGGGGTCTCGTTTGCCCGGCGGAGACTCCCGAGGGCCAGGCTTGCGGCTTGGTGAAGAATTTATCCTTAATGTGTTCTATTAGCGTTGGAACATCGACAGATCCTATCGTGGACTACATGATAACTAGGAATATGGAAGTCCTGGAGGAGTATGAACCGATGAGATATCCCAACGCCACCAAGATCTTCCTCAACGGCTCTTGGATCGGTGTACACCAGGATCCCAAGACCCTCGTCAGGGACGTTCAGGCGCTTCGTCGAGCCAACCAGATTCCTGCCGAGGTCTCGCTGGTTCGTGATATCCGAGACCGTGAGTTCAAGATCTTTTCTGACGCCGGTCGTGTGATGCGTCCCTTGTTTCGCGTACAGCAGGAAGAC------------------------------------------------------ATTGCCGAGCAGGGTATTGAGAAGGGCACATTGGCTCTTACTAAGCAGATGATCAAACGCTTAGAAGCAGATGTCGATCTGGACCCGGAGAGCGAAGCATACTTTGGCTGGCAAGGTCTAGTCAACGAGGGCGTTATCGAGTTCCTCGATGCGGAAGAAGAGGAGACTGCCATGATTTGCATGACTCCCGAAGATTTGGATACTTATCGTATGACCAAGCTTGGGTACGAGGTGTCCCAGGACAACGGG---GACGAGGTG------AACAAGCGACTCAAGACCAAGGTGAACCCGTCAACGCACATGTATACCCATTGCGAGATCCATCCCAGTATGCTCCTGGGTATCTGCGCAAGCATCATTCCATTCCCAGATCATAACCAGGTA-----------------------------CCCTTGATTCCTGCCCCTCACGCACAGCAACACAACGTCGCA----TCTATGTTTAACATCACCATCAAGTCGAGCGATAGTGATATTCCACATCATAGCTAACCGTGTTTTTTCATCCAAATAGGTTCACCTTCAGACCGGCCAGTGCGTAAGTACTATAGCTCCAACGCCCGACGAAGAATGCGACGGAGTATAGCGGGGCTCACG--AATATTATAGGGTAACCAAATTGGTGCTGCTTTCTGGCAAACCATCTCTGGCGAGCACGGCCTCGACAGCAATGGCGTGTAAGTAGCTGAATCGTCAATTCGCAACGCCAAGAAAACAAACTGACCGCCAATAAACAGCTACAATGGAACCTCGGAGCTCCAGCTCGAACGCATGAGCGTTTACTTTAACGAGGTACGCAACCAGGGAAACACATGGCCTGTTCCCAGGAGTAGTTACTAATCACCCCAACATGCACAGGCATCTGGTAACAAGTATGTTCCCCGAGCCGTCCTCGTCGACCTCGAGCCGGGTACCATGGACGCCGTCCGTGCTGGGCCTTTCGGCCAACTTTTCCGACCCGACAACTTCGTCTTCGGTCAGTCTGGTGCCGGAAACAACTGGGCGAAGGGTCACTACACCGAGGGAGCTGAGCTGGTTGACCAGGTTCTTGATGTCGTTCGTCGTGAGGCCGAGGGCTGTGACTGCCTCCAGGGTTTCCAGATCACCCACTCTCTCGGCGGTGGTACCGGTGCCGGTATGGGTACTCTGCTGATCTCCAAGATCCGCGAGGAGTTCCCCGACCGCATGATGGCCACCTTCTCCGTCGTTCCCTCCCCTAAGGTTTCCGACACCGTCGTCGAGCCTTACAACGCCACTCTCTCAGTCCACCAGTTGGTTGAGAACTCGGACGAGACTTTCTGTATCGACAACGAAGCTCTGTACGACATCTGCATGCGTACTCTCAAGTTATCCAACCCCTCTTACGGTGACTTGAACCACTTGGTTTCCGCCGTCATGTCCGGTGTCACCACTTGCTTGCGTTTCCCCGGTCAGCTGAACTCTGACCTGCGCAAGCTTGCCGTGAACATGGTTCCCTTCCCCCGTCTTCACTTCTTCATGGTCGGCTTTGCTCCTCTGACCAGCCGTGGCGCTTACTCTTTCCGCGCCGTTACCGTTCCCGAGTTGACGCAGCAGATGTTCGATCCCAAGAACATGATGGCCGCGTCCGACTTCCGCAACGGCCGCTACCTAACGTGCTCCGCCATCTTGTAAGATAACATCATTGTACC--TATTTTTAATGGGCGATATGCTAATTCGAACCTTATAGCCG--------------
>Annulohypoxylon_annulatum_DSM107931
CATTACCGAGTTATCACAACTCC-AACCCTTTGTGAACCTTACCGTCGTTTCCTCGGCGACTGCTGTG--------GGGGCTACCCTGTAGCTGTTTACCCTACAGG---------ACGC-ACCCTG-----------CAGCGCGCCGAAGGACTACAAAACTCTT-TTATCCAAGTTACCTC-GAACAATT-TACTCAATAGTTTAAAACTTTCAACAACGGATCTCTTGGTTCTGGCATCGATGAAGAACGCAGCGAAATGCGATAAGTAATGTGAATTGCAGAATTCAGTGAATCATCGAATCTTTGAACGCACATTGCGCCCACTAGTATTCTAGTGGGCATGCCTATTCGAGCGTCATTTCAACCCTTAAG-CCCTGTTGCTTAGCGTTGGGAATCTGCTAGCCTGGCGCAGTTCCTTAAATTCATTGGCGGAGCTGTGGCACACTCTAGGCGTAGTAGTTCACCTCGCCTCTAGAGTGGCCGCGGTTACTGGCCGTAAAACCCCCATA-TTTCTAGTGGTTGACCTCGG---------------------------------------------------------------------CCGAGTTGTAATTTGCAGAGGATGC-TTTTGGTGCGGT-GCCTTCCGAGTTCCCTGGAACGGGACGCCAGAGAGGGTGAGAGCCCCGTACGGTTGGC-CGCCTACCCTATATATAGCTCCTTCGACGAGTCGAGTAGTTTGGGAATGCTGCTCTAAATGGGAGGTAAATTTCTTCTAAAGCTAAATACCGGCCAGAGACC-GATAGCGCACAAGTAGAGTGATCGAAAGATGAAAAGCACTTTGAAAAGAGGGTTAAATAGCACGTGAAATTGTTGAAAGGGAAGCG-TTTGCGACCAGACTTTTTCCAGGCGGATCATCCGGT-GTTC-TCACCGGTGCACTTCGCCTGG--TTTAGGCCAGCATCGGTTTCTC---TAGGGGGATAAAGGCCTGGGGAACGTAGCTCT----TTAGGGAGTGTT-ATAGCCCCTTGCGTAATACCCCTCG-GGGGACCGAGGACCGCGCTCT-----GCAAGGATGCTGGCGTAATGGTCGTCAACGACCCGTCTTGAAACACGGACCAAGGAGTCGAACATTTGTGCGAGTGTTTGGGTGTT--AAACCCTCACGCGTAATGAAAGTGAACGGAGGTGAGAGCCCTT----TTA------GGGTGCATCATCGACCGATCCTGATG-TCTTCGGATGGATTTGAGTAAGAGCATAACTGTTCGGANCCGAAAGATGGTGAACTATGCGTGGATAGGGTGAAGCCAGAGGAAACTCTGGTGGAGGCTCGCAGCGG----------------------------------------------------------------------------------------------------------------------------------------------------------------------------------------------------------------------------------------------------------------------------------------------------------------------------------------------------------------------------------------------------------------------------------------------------------------------------------------ATCGAACTTGCCGCCAAGCCCGCAATTATCACCAACGGCTTGAAGTACTCGCTCGCCACGGGTAACTGGGGCGATCAAAAGAAGGCGATGAGTTCGACTGCCGGTGTATCGCAGGTCTTGAACCGCTACACTTTCTCCTCGACGCTTTCTCACTTACGACGAACGAACACGCCCATCGGAAGAGATGGAAAGCTAGCCAAGCCGCGGCAGCTCCACAACACTCACTGGGGTCTCGTCTGCCCGGCGGAGACTCCCGAGGGCCAGGCTTGCGGCTTGGTGAAGAATTTATCCTTAATGTGTTCTATTAGCGTTGGAACATCGACAGATCCTATCGTGGACTACATGATCACTAGGAATATGGAAGTCCTGGAGGAGTATGAACCGATGAGATATCCCAACGCCACCAAGATCTTCCTCAACGGCTCTTGGATCGGTGTACACCAGGATCCCAAGACCCTCGTCAGGGACGTTCAGGCGCTTCGTCGAGCCAACCAGATCCCTGCTGAGGTCTCCCTGGTTCGTGATATCCGAGACCGTGAGTTCAAGATCTTTTCTGACGCCGGTCGTGTGATGCGTCCCTTGTTCCGCGTACAGCAAGAAGAC------------------------------------------------------ATTGCCGAGCAAGGTATTGAGAAGGGCACATTGGCTCTTACTAAGCAGATGATCAAACGCTTAGAAGCAGATGTTGATCTGGACCCGGAGAGCGAAGCATACTTTGGCTGGCAAGGTCTAGTCAACGAGGGCGTTATCGAATTCCTCGATGCGGAAGAAGAGGAGACTGCCATGATTTGCATGACTCCCGAAGATTTAGACACTTATCGTATGACCAAGCTTGGGTACGAGGTATCTCAGGACAACGGG---GACGAAGTG------AACAAGCGACTCAAGACCAAGGTGAACCCGTCAACGCACATGTATACCCATTGCGAGATCCATCCCAGTATGCTCCTGGGTATCTGCGCAAGCATCATTCCATTCCCAGATCATAACCAGGTACCCCTGAACGCGTCAAAA--CTCCAAAACCCCTTGATTCCTGCCCCTCACGCACAGCAACACAACGTCGCA----TCTATGTTTAACATCACCATCAAGTCGAGCGATAGTGATATTCCAGATCATAGCTAACCGTGTTTTTTCATCCAAATAGGTTCACCTTCAGACCGGCCAGTGCGTAAGTACTATAGCTCCAACGCCCGACGAGGAATGCGACGGAGTATAGCGGGGCTCACG--AATATTATAGGGTAACCAAATTGGTGCTGCTTTCTGGCAAACCATCTCTGGCGAGCACGGCCTCGACAGCAATGGCGTGTAAGTACCTGAATCGTCAATTCGCAACGCCAAGAAAACAAACTGACCGCCAATAAACAGCTACAATGGAACCTCGGAGCTCCAGCTCGAACGCATGAGCGTTTACTTTAACGAGGTACGCAACCAGGGAAACACATGGCCTGTTCCCAGGAGTAGTTACTAATCACCCCAACATGCACAGGCATCTGGTAACAAGTATGTTCCCCGAGCCGTCCTCGTCGACCTCGAGCCGGGTACCATGGACGCCGTCCGTGCTGGGCCTTTCGGCCAACTTTTCCGACCCGACAACTTCGTTTTCGGCCAGTCTGGTGCCGGAAACAACTGGGCGAAGGGTCACTACACCGAGGGAGCTGAGCTTGTTGACCAGGTTCTTGATGTCGTTCGTCGTGAGGCCGAGGGCTGTGACTGCCTCCAGGGTTTCCAGATCACCCACTCTCTCGGCGGTGGTACCGGTGCCGGTATGGGTACTCTGCTGATCTCCAAGATCCGCGAGGAGTTCCCCGACCGCATGATGGCCACCTTCTCCGTCGTTCCCTCTCCTAAGGTTTCCGACACCGTCGTCGAGCCTTACAACGCCACTCTCTCAGTCCACCAGTTGGTTGAGAACTCGGACGAGACTTTCTGTATCGACAACGAAGCTCTGTACGACATCTGCATGCGTACCCTCAAGTTATCCAACCCCTCGTACGGTGACTTGAACCACTTGGTTTCCGCCGTCATGTCCGGTGTCACCACTTGCCTGCGTTTCCCCGGTCAGCTGAACTCTGACCTGCGCAAGCTTGCCGTGAACATGGTTCCTTTCCCCCGTCTTCACTTCTTCATGGTCGGCTTTGCTCCCCTGACCAGCCGTGGCGCTTACTCCTTCCGCGCCGTTACCGTTCCCGAGTTGACGCAGCAGATGTTCGATCCCAAGAACATGATGGCCGCGTCCGATTTCCGTAACGGCCGCTACCTAACGTGCTCTGCCATCTTGTAAGATAACACCATTGTACT--GATTTTTAATAGGCAATATGCTAATTTGAACCTAGTAGCCGTGGCAAGATCTCCA
>Annulohypoxylon_fulvum_MUCL54622
CATTACTGAGTTA-CACAACTCC-AACCCTTTGTGAACCTTACCGTCGTTTCCTCGGCGACTGCCGCGCCTACCCTGCGGCTACCCCGCAGGTAGCTACCCTGCAGA---------GCACTACCCCGC-GCGGGCC-GCGGCGCGCCGAAGGACCGCTAAACTCTTTCTAGAAACTTCGCCTCTGAAAAATTATACTTAATAGTTTAAAACTTTCAACAACGGATCTCTTGGTTCTGGCATCGATGAAGAACGCAGCGAAATGCGATAAGTAATGCGAATTGCAGAATTCAGTGAATCATCGAATCTTTGAACGCACATTGCGCCCGCTAGTATTCTATCGGGCATGCCTATTCGAGCGTCATTTCGACCCTTAAG-CCCTGTTGCTTAGCGTTGGGAATCTGCGCCTCAGGCGCAGCTCCTTAAATTTATCGGCGGAGTCGCAGCACATTCCAGGCGTAGTAGCTAACCTCGCCTCCGGAGCGTCTGCGGCGGCTGGCCGTAAAACCCCTACA-ACTCTAGTGGTTGACCTCGG-----------------------------------------------------------------------------------------------------------------------------------------------------------------------------------------------------------------------------------------------------------------------------------------------------------------------------------------------------------------------------------------------------------------------------------------------------------------------------------------------------------------------------------------------------------------------------------------------------------------------------------------------------------------------------------------------------------------------------------------------------------------------------------------------------------------------------------------------------------------------------------------------------------------------------------------------------------------------------------------------------------------------------------------------------------------------------------------------------------------------------------------------------------------------------------------------------------------------------------------------------------------------------------------------------------------------------------------------------------------------------------------------------------------------------------------------------------------------------------------------------------------------------------------------------------------------------------------------------------------------------------------------------------------------------------------------------------------------------------------------------------------------------------------------------------------------------------------------------------------------------------------------------------------------------------------------------------------------------------------------------------------------------------------------------------------------------------------------------------------------------------------------------------------------------------------------------------------------------------------------------------------------------------------------------------------------------------------------------------------------------------------------------------------------------------------CCCCTGAACGCGTCAAAA-CCTCCAAACCCCCTTGATTCCTGCCCCTCACGCACAGCATCACAACATCGCATTTTTTTCTGTGTAACGTCAACATCAAGTCAAGCAACGACGACATTCCGAATCATAGCTAATCGTG--TTTTCATCTCAACAGGTTCACCTCCAGACCGGCCAGTGCGTAAGTGCTATAGCTGCAACCACCGACGAAGAATGCGACGGAATATGGCGGGGCTCACACGAATATCATAGGGTAACCAAATTGGTGCTGCTTTCTGGCAAACCATCTCTGGCGAGCACGGCCTCGACAGCAATGGCGTGTAAGTATCCAAGCCGTCAATTCGCAACGCCAAGAAACAACGCTGACCGCAAATAAACAGCTACAATGGAACCTCGGAGCTCCAGCTCGAACGCATGAGCGTTTACTTTAACGAGGTACGCAACCAGGGAAACACCTGGCATGTGCTGAGGAGTAGTTACTAATCACCCCAACATGCACAGGCATCCGGTAACAAGTATGTTCCCCGAGCCGTCCTCGTCGATCTCGAGCCGGGTACCATGGACGCCGTCCGCGCCGGCCCCTTCGGCCAGCTTTTCAGACCTGACAACTTCGTCTTCGGCCAGTCTGGTGCCGGAAACAACTGGGCGAAGGGTCACTACACCGAGGGTGCTGAGCTTGTCGACAACGTTCTTGATGTCGTTCGCCGCGAGGCCGAGGGCTGTGACTGCCTCCAGGGTTTCCAGATCACCCACTCTCTCGGCGGTGGTACCGGTGCCGGTATGGGTACTCTGCTGATCTCCAAGATCCGCGAAGAGTTCCCCGACCGCATGATGGCTACCTTTTCCGTCGTTCCCTCCCCTAAGGTTTCCGACACCGTCGTCGAGCCTTACAACGCCACCCTCTCGGTGCACCAGCTGGTTGAGAACTCGGACGAGACGTTCTGCATCGACAACGAAGCTCTGTACGACATCTGCATGCGTACCCTTAAGCTATCCAACCCCTCTTACGGTGACTTGAACCACCTGGTCTCCGCCGTCATGTCTGGCGTCACTACTTGCCTGCGCTTCCCCGGCCAGCTGAACTCTGACCTGCGCAAGCTTGCCGTCAACATGGTTCCATTCCCTCGTCTCCACTTCTTCATGGTCGGCTTCGCTCCCTTGACCAGCCGTGGCGCTTACTCTTTCCGCGCCGTTACCGTTCCCGAGTTAACCCAGCAGATGTTCGACCCCAAGAACATGATGGCCGCGTCCGACTTCCGCAACGGCCGCTACCTAACGTGCTCCGCCATCTTGTAAGATAACACCCTTAAACC--AGCCTTCAGCAGGCATAGTGCTAACTCGAATGTTCTAGCCGTGGCAAGATCTCCA
>Hypoxylon_medogense_FCATAS4061
CATTACAGAGTTA-CTAAACTCCCAACCCTTTGTGAACATTACCACTGTTTCCTCGGCGTGGTCCTCGG-----------------------------------------------------CCTC--AGC-GG-TCGAGGCCCGCCGAAGGACCGCTAAACTCTTGTCT---CGAGTATGTCTGAATGCTTCAAAAAAATAAGTTAAAACTTTCAACAACGGATCTCTTGGTTCTGGCATCGATGAAGAACGCAGCGAAATGCGATAAGTAATGTGAATTGCAGAATTCAGTGAATCATCGAATCTTTGAACGCACATTGCGCCCATTAGTATTCTAGTGGGCATGCCTATTCGAGCGTCATTTCAACCCTTAAG-CCCTGTAGCTTAGCGTTAGGAGCCTGCGCCTCGGGCGCAGCTCCCTAAAGTTAGTGGCGGAGTTAGGGCACACTCTGAGCGTAGTAATCATTCTCGCTTCTGTGGTGGCTCTGGCGACCTGCCGTAAAACCCCTATA-ACTCTAGTGGTTGACCTCGGGCCCTAGTAACGGCGAGTGAAGCGGCAACAGCTCAAATTTGAAATCTGG----CC-CCA-----GCGGTCCGAGTTGTAATTTGTAGAGGATGC-TTTTGGCGCGGT-GCCTTCCGAGTTCCCTGGAACGGGACGCCGGAGAGGGTGAGAGCCCCGTACGGTTGGC-CGCCTAGCCTATCTATAGCTCCTTCGACGAGTCGAGTAGTTTGGGAATGCTGCTCTAAATGGGAGGTAAATTTCTTCTAAAGCTAAATACCGGCCAGAGACC-GATAGCGCACAAGTAGAGTGATCGAAAGATGAAAAGCACTTTGAAAAGAGGGTTAAATAGCACGTGAAATTGTTGAAAGGGAAGCG-TTTGCGACCAGACTTTCTCCTGGCGGATCATCCGGT-GTTC-TCACCGGTGCACTTCGCCTGG--TTTAGGCCAGCATCGGTTTCCT---TAGGGGGATAAAGGCCCTGGGCACGTAGCTCT----TCAGGGAGTGTT-ATAGCCCTTCGCGTAATCCCCCTCG-GGGGACCGAGGATCGCGCTCT-----GCAAGGATGCTGGCGTAATGGTCGTCAACGACCCGTCTTGAAACACGGACCAAGGAGTCGAACATTTGTGCGAGTGTTTGGGTGTC--AAACCCTCACGCGTAATGAAAGTGAACGGAGGTGAGAGCCCCT----CG-------GGGTGCATCATCGACCGATCCTGATG-TCTTCGGATGGATTTGAGTAAGAGCATAACTGTTCGGACCCGAAAGATGGTGAACTATGCGTGGATAGGGTGAAGCCAGAGGAAACTCTGGTGGAGGCTCGCAGCGGTTCTGACGTGCAAATCGATCGTCAAATCTGCGCATGGGGGCGAAAGACTTATCGAACC------------------------------------------------------------------------------------------------------------------------------------------------------------------------------------------------------------------------------------------------------------------------------------------------------------------------------------------------------------------------------------------------------------------------------ATCGAGCTTGCTGCTAAACCCGCCATCATTACGGGCTCGTTGAAGTACTCCCTCGCCACAGGTAACTGGGGTGACCAAAAGAAGGCGATGAGCTCTACCGCCGGTGTCTCCCAGGTTCTCAACCGCTACACGTTTGCTTCGACTCTGTCTCACTTGAGGAGAACGAACACACCTATTGGAAGAGACGGCAAATTGGCCAAGCCTCGGCAATTGCACAACACTCATTGGGGTCTTGTCTGCCCGGCCGAGACGCCCGAAGGCCAGGCCTGCGGGCTGGTGAAGAATCTGTCGCTGATGTGCTCCATCAGTGTGGGTACATCGACGGACCCTATCGTCGAATACATGATAACTAGGAATATGGAAGTGCTCGAGGAGTACGAGCCGATGAGATATCCGAATGCGACCAAGATCTTCTTGAACGGATCCTGGATCGGTGTCCATCAGGACCCAAAGTCCCTCGTCCGGGATGTTCAGGCGTTGCGTAGGAGCAACCAGATTCCGGCCGAGGTGTCCTTGGTCCGCGACATCCGTGATCGTGAGTTCAAGATATTCTCAGACGCAGGTCGTGTCATGCGCCCCTTGTTCGTCGTACAGCAAGAGGA------------------------------------------------------------TAAGGAGGATGTCAAGCAGGGCTCTCTAGCTCTCACCAAAGAGATGATACAGAGACTCGAAGCGGACGTCGACCTGGACCCCGGAAGCGATGGTTATTATGGCTGGCAGGGCCTAGTCGACGATGGCGTTATCGAGTATCTCGATGCGGAGGAGGAGGAAACCGCCATGATCTGCATGACTCCCGAGGACTTGGAGAATTATCGGATGACCAAGGCCGGCATTGAGGTTAACCAAGACAATGGG---GATGAGATC------AATAAACGCCTCAAGACCAAGGTGAATCCTACGACGCACATGTACACTCACTGCGAGATCCATCCCAGCATGCTTCTGGGCATCTGCGCCAGTATCATTCCATTCCCGGATCACAACCA----CCCCTGAACGCGTCGAAATCCTGCAACGCTCCTGATTCCGTGCCCCTCACGCACACCACAACAATATCCCACAGCAAGCTATGTCGTGCGATCATCGAATTATACGACGATAAGATGG-AAATCGATGCTAACCATATCTTTTAATCAATATAGGTTCACCTTCAGACCGGCCAGTGCGTAAGTA--ACACCGACGATCACCAACCA-AGATACGATAAAATATTGCGGGGCTCACACGATGCTGGTAGGGTAACCAAATTGGTGCCGCCTTCTGGCAGACCATCTCTGGCGAGCACGGTCTCGACAGCAATGGCGTGTACGTATATAATTCGTCAATCCAACCTCTTGAGAATATCAGCTAACGGCCAATAAATAGCTACAACGGTACTTCCGAGCTCCAGCTTGAGCGCATGAGCGTCTACTTCAACGAGGTACGAACCTATAGAATCTACGAATAGATGTGAAGGAACTGCTAATCACCACCATCACACGCACAGGCTTCCGGCAACAAGTATGTTCCTCGCGCCGTCCTCGTCGATCTCGAGCCCGGTACCATGGATGCCGTCCGTGCTGGTCCCTTTGGCCAGCTCTTCCGACCCGACAACTTCGTCTTCGGCCAGTCCGGTGCCGGAAACAACTGGGCCAAGGGTCACTACACTGAGGGTGCTGAGCTTGTCGACAACGTCCTCGACGTCGTCCGTCGCGAGGCTGAGGGCTGCGACTGCCTCCAGGGCTTCCAGATCACCCACTCGCTCGGTGGTGGTACCGGTGCTGGTATGGGTACCCTGCTCATCTCCAAGATCCGCGAGGAGTTCCCTGATCGCATGATGGCCACTTTCTCCGTTGTCCCCTCCCCCAAGGTCTCTGACACCGTCGTCGAGCCTTACAACGCCACTCTCTCGGTCCACCAGCTGGTCGAGAACTCGGATGAGACCTTCTGCATCGACAACGAGGCTCTTTACGACATCTGTATGCGTACCCTCAAGTTGTCCAACCCCTCGTACGGTGATCTGAACCACCTTGTCTCCGCCGTCATGTCTGGCGTCACTACCTGCCTGCGCTTCCCGGGCCAGCTCAACTCTGACCTGCGCAAGCTTGCCGTCAACATGGTTCCCTTCCCTCGTCTGCATTTCTTCATGGTCGGCTTCGCTCCTCTGACCAGCCGTGGTGCCCACTCCTTCCGCGCCGTCACCGTGCCCGAGTTGACTCAGCAGATGTTCGACCCCAAGAACATGATGGCTGCCTCTGACTTCCGCAACGGTCGCTACCTGACCTGCTCTGCCATCTTGTAAGATGCCCTTCTCTTTTAT-TTTTATACGTGTCTGTTTTGCTAACTTG-TATTCCTAGCCGTGGCAAGGTCTCGA
>Hypoxylon_crocopeplum_YMJ7
CATTACCGAGTTA-CCAAACTCCCAACCCTTTGTGAATCTTACCACTGTTTCCTCGGCGTGGTCG-----------------------------------------------CCGG------CCTT--AGC-GG-TCGACGCCCGCCGAAGGGCCACTAAACTCTTGTCTTG-AGTT-ATATCTGAATGCTTCAAAAAAATAAGTTAAAACTTTCAACAACGGATCTCTTGGTTCTGGCATCGATGAAGAACGCAGCGAAATGCGATAAGTAATGTGAATTGCAGAATTCAGTGAATCATCGAATCTTTGAACGCACATTGCGCCCATTAGTATTCTAGTGGGCATGCCTATTCGAGCGTCATTTCAACCCTTAAG-CCCTGTAGCTTAGCGTTGGGAGCCTGCCCTTCGGGCGCAGCTCCCTAAGATTAGTGGCGGAGTTAGGGCACACTTTGAGCGTAGTAATAATTCTCGCTTCTGTGGTGGCTCTGGCGACCTGCCGTGAAACCCCTATA-ACTCTAGTGGTTGACCTCGG-----------------------------------------------------------------------------------------------------------------------------------------------------------------------------------------------------------------------------------------------------------------------------------------------------------------------------------------------------------------------------------------------------------------------------------------------------------------------------------------------------------------------------------------------------------------------------------------------------------------------------------------------------------------------------------------------------------------------------------------------------------------------------------------------------------------------------------------------------------------------------------------------------------------------------------------------------------------------------------------------------------------------------------------------------------------------------------------------------------------------------------------------------------------------------------------------------------------------------------------------------------------------------------------------------------------------------------------------------------------------------------------------------------------------------------------------------------------------------------------------------------------------------------------------------------------------------------------------------------------------------------------------------------------------------------------------------------------------------------------------------------------------------------------------------------------------------------------------------------------------------------------------------------------------------------------------------------------------------------------------------------------------------------------------------------------------------------------------------------------------------------------------------------------------------------------------------------------------------------------------------------------------------------------------------------------------------------------------------------------------------------------------------------------------------------------CCCCTGAACGCGTTGAAATCCTGCAACACTCCTGATTTCGTGCCCCTCACGCACACCACAACAATATCCCACAGCAAGCTATGCTGTGCGATCATCGAAATACACAACGATAAGATGG-AAATTGATGCTGACCATGTCTTTTTATCAATATAGGTTCACCTTCAGACCGGCCAGTGCGTAAGTA--ACACCAGCGATCACCAACCA-AGATACGATGAAACATTGTGGGGCTCACACGATGCTGGTAGGGAAACCAAATTGGTGCCGCCTTCTGGCAGACCATCTCTGGCGAGCACGGTCTCGACAGCAATGGCGTGTACGTATATAATTCGCCAATTCAACCTCTTAAGAATGTCAGCTAACGGCCACTAAATAGCTACAACGGAACTTCCGAGCTCCAGCTCGAGCGCATGAGCGTCTACTTCAACGAGGTACGAACCTATAGAATCCACAAATAGATGCGAAAGATCTACTAATCACTACCACCACACGCACAGGCTTCCGGCAACAAGTATGTTCCTCGCGCTGTCCTCGTCGATCTCGAGCCCGGTACCATGGATGCCGTCCGTGCTGGTCCCTTCGGCCAGCTCTTCCGACCCGACAACTTCGTCTTCGGCCAGTCTGGTGCCGGAAACAACTGGGCCAAGGGTCACTACACTGAGGGTGCTGAGCTTGTCGACCAGGTCCTCGACGTCGTCCGTCGCGAGGCCGAGGGCTGCGACTGCCTTCAGGGCTTCCAGATCACCCACTCGCTCGGTGGTGGTACCGGTGCTGGTATGGGTACCCTGCTCATCTCCAAGATCCGCGAGGAGTTCCCTGATCGCATGATGGCCACCTTCTCCGTTGTCCCCTCCCCCAAGGTCTCTGACACCGTCGTCGAGCCTTACAACGCCACTCTCTCCGTCCACCAGCTGGTCGAGAACTCGGATGAGACCTTCTGCATTGACAACGAGGCTCTGTACGACATCTGCATGCGTACCCTCAAGCTGTCCAACCCCTCGTACGGTGATCTGAACCACCTCGTCTCCGCCGTCATGTCTGGCGTCACCACTTGCCTGCGCTTCCCCGGCCAGCTCAACTCTGACCTGCGCAAGCTTGCCGTCAACATGGTCCCCTTCCCTCGTCTGCACTTCTTCATGGTCGGCTTCGCTCCCCTGACCAGCCGTGGTGCCCACTCCTTCCGCGCCGTCACTGTTCCCGAGTTGACTCAGCAGATGTTCGACCCCAAGAACATGATGGCTGCCTCTGACTTCCGTAACGGTCGTTACCTGACCTGCTCTGCCATCTTGTAAGATACCTTTCCCTCCAAC-TTTTACCCGTATCTATTTTGCTGACTTG-TACTCCTAGCCGTGGCAAGGTCTCGA
>Hypoxylon_crocopeplum_ANM1118
CATTACAGAGTTA-CTAAACTCCCAACCCTTTGTGAACCTTACCACTGTTTCCTCGGCGTGGTC-GCGG-----C-----CTTAACAG--------------GT--------CCGG------CCTT--AGC-GGTTCGAGACCCGCCGAAGGACCCCCAGTCTCTTTTTATAGAGTACATATCTGAATGCTTCAAAAAAATAAGTTAAAACTTTCAACAACGGATCTCTTGGTTCTGGCATCGATGAAGAACGCAGCGAAATGCGATAAGTAATGTGAATTGCAGAATTCAGTGAATCATCGAATCTTTGAACGCACATTGCGCCCATTAGTATTCTAGTGGGCATGCCTATTCGAGCGTCATTTCAACCCTTAAG-CCCTGTAGCTTAGCGTTGGGAACCTGCGGCTCGGACGCAGCTCCCTAAAATTAGTGGCGGAGTCATAGCACACCCTGAGCGTAGTAAAAACCCTCGCTTCTGTGGTGGCTCTGACGGCTTGCCGTGAAACCCCTATA-ACTCCAATGGTTGACCTCGG----------------------------------------------------------------------------------------------------------------------------------------------------------------------------------------------------------------------------------------------------------------------------------------------------------------------------------------------------------------------------------------------------------------------------------------------------------------------------------------------------------------------------------------------------------------------------------------------------------------------------------------------------------------------------------------------------------------------------------------------------------------------------------------------------------------------------------------------------------------------------------------------------------------------------------------------------------------------------------------------------------------------------------------------------------------------------------------------------------------------------------------------------------------------------------------------------------------------------------------------------------------------------------------------------------------------------------------------------------------------------------------------------------------------------------------------------------------------------------------------------------------------------------------------------------------------------------------------------------------------------------------------------------------------------------------------------------------------------------------------------------------------------------------------------------------------------------------------------------------------------------------------------------------------------------------------------------------------------------------------------------------------------------------------------------------------------------------------------------------------------------------------------------------------------------------------------------------------------------------------------------------------------------------------------------------------------------------------------------------------------------------------------------------------------------------------------------------------------------------------------------------------------------------------------------------------------------------------------------------------------------------------------------------------------------------------------------------------------------------------------------------------------------------------------------------------------------------------------------------------------------------------------------------------------------------------------------------------------------------------------------------------------------------------------------------------------------------------------------------------------------------------------------------------------------------------------------------------------------------------------------------------------------------------------------------------------------------------------------------------------------------------------------------------------------------------------------------------------------------------------------------------------------------------------------------------------------------------------------------------------------------------------------------------------------------------------------------------------------------------------------------------------------------------------------------------------------------------------------------
>Hypoxylon_crocopeplum_YMJ11
CATTACAGAGTTA-CTAAACTCCCAACCCTTTGTGAACCTTACCACTGTTTCCTCGGCGTGGTC-GCGG-----C-----CTTAACAG--------------GT--------CCGG------CCTT--AGC-GGTTCGAGACCCGCCGAAGGACCCCCAGTCTCTTTTTATAGAGTACATATCTGAATGCTTCAAAAAAATAAGTTAAAACTTTCAACAACGGATCTCTTGGTTCTGGCATCGATGAAGAACGCAGCGAAATGCGATAAGTAATGTGAATTGCAGAATTCAGTGAATCATCGAATCTTTGAACGCACATTGCGCCCATTAGTATTCTAGTGGGCATGCCTATTCGAGCGTCATTTCAACCCTTAAG-CCCTGTAGCTTAGCGTTGGGAACCTGCGGCTCGGACGCAGCTCCCTAAAATTAGTGGCGGAGTCATAGCACACCCTGAGCGTAGTAAAAACCCTCGCTTCTGTGGTGGCTCTGACGGCTTGCCGTGAAACCCCTATA-ACTCCAATGGTTGACCTCGG-----------------------------------------------------------------------------------------------------------------------------------------------------------------------------------------------------------------------------------------------------------------------------------------------------------------------------------------------------------------------------------------------------------------------------------------------------------------------------------------------------------------------------------------------------------------------------------------------------------------------------------------------------------------------------------------------------------------------------------------------------------------------------------------------------------------------------------------------------------------------------------------------------------------------------------------------------------------------------------------------------------------------------------------------------------------------------------------------------------------------------------------------------------------------------------------------------------------------------------------------------------------------------------------------------------------------------------------------------------------------------------------------------------------------------------------------------------------------------------------------------------------------------------------------------------------------------------------------------------------------------------------------------------------------------------------------------------------------------------------------------------------------------------------------------------------------------------------------------------------------------------------------------------------------------------------------------------------------------------------------------------------------------------------------------------------------------------------------------------------------------------------------------------------------------------------------------------------------------------------------------------------------------------------------------------------------------------------------------------------------------------------------------------------------------------------CCCCTGAACGCGTCGAAAT---------CTCCTGATTTCGTGCCCCTCACGCACACCACAACAATATCCCACAGCAAGCTATATCGAGCGATCATCTAATTACACAACGACAAGTTGG-AAATTGATGCTGACCATGTCTTTTCGTCAATATAGGTTCACCTTCAGACCGGCCAGTGCGTAAGTA--ACATCAACGATCACCATCCA-AGATACGATGAAACATGGCGGGGCTCACACAATGCTGGTAGGGTAACCAAATTGGTGCCGCCTTCTGGCAGACCATCTCTGGCGAGCACGGTCTCGACAGCAATGGCGTGTAAGTAGATAATTCGCCAATTCAATCTCTCAAGAATATCAGCTAA---CCAATAAATAGCTACAACGGAACTTCCGAGCTCCAGCTCGAGCGCATGAGCGTCTACTTCAACGAGGTATGAACCTATGTAATCTACAAATAGATGCGAAGGATCTGCTAATCACTACCACCTCACGCGCAGGCTTCTGGCAACAAGTATGTTCCTCGCGCTGTCCTCGTCGATCTCGAGCCCGGTACCATGGATGCCGTCCGTGCTGGTCCTTTCGGTCAGCTCTTCCGACCCGACAACTTTGTCTTCGGTCAGTCCGGTGCCGGAAACAACTGGGCCAAGGGTCACTACACTGAGGGTGCTGAGCTTGTCGACCAGGTCCTCGACGTCGTCCGTCGCGAGGCTGAGGGCTGCGACTGTCTTCAGGGCTTCCAGATCACCCACTCGCTCGGTGGTGGTACCGGTGCTGGAATGGGTACCCTGCTCATCTCCAAGATCCGCGAGGAGTTCCCCGACCGCATGATGGCCACCTTCTCCGTCGTCCCCTCCCCCAAGGTCTCTGACACTGTCGTCGAGCCTTACAATGCCACTCTCTCCGTCCACCAGCTGGTCGAGAACTCGGATGAGACGTTCTGCATTGACAACGAGGCTCTATACGACATCTGCATGCGTACCCTCAAGCTATCCAACCCCTCGTACGGTGATCTGAACCACCTCGTCTCTGCCGTCATGTCTGGCGTCACCACCTGTCTGCGCTTCCCCGGTCAGCTCAACTCTGACCTGCGCAAGCTTGCCGTCAACATGGTTCCCTTCCCTCGTCTGCACTTCTTCATGGTCGGCTTCGCCCCCTTGACTAGCCGCGGTGCCCACTCTTTCCGGGCCGTCACTGTTCCCGAGTTGACTCAGCAGATGTTCGATCCCAAGAACATGATGGCTGCCTCTGACTTCCGCAACGGTCGTTACCTGACCTGCTCTGCCATCTTGTAAGATACCTTTCCCTACCCC-TTTTATACGTTTCTATTTTGCTAACTTG-TATTCCTAGCCGTGGCAAGGTCTCCA
>370H
-------------------CTCCCAACCCTTTGTGAACCTTACCACTGTTTCCTCGGCGTGGTC-GCGG-----C-----CTTAACAG--------------GT--------CCGG------CCTT--AGC-GGTTCGAGACCCGCCGAAGGACCCCCAGTCTCTTTTTATAGAGTACATATCTGAATGCTTCAAAAAAATAAGTTAAAACTTTCAACAACGGATCTCTTGGTTCTGGCATCGATGAAGAACGCAGCGAAATGCGATAAGTAATGTGAATTGCAGAATTCAGTGAATCATCGAATCTTTGAACGCACATTGCGCCCATTAGTATTCTAGTGGGCATGCCTATTCGAGCGTCATTTCAACCCTTAAG-CCCTGTAGCTTAGCGTTGGGAACCTGCGGCTCGGACGCAGCTCCCTAAAATTAGTGGCGGAGTCATAGCACACCCTGAGCGTAGTAAAAACCCTCGCTTCTGTGGTGGCTCTGACGGCCTGCCGTGAAACCCCTATA-ACTCCAATGGTTGACCTCGGGCCCTAGTAACGGCGAGTGAAGCGGCAACAGCTCAAATTTGAAATCTGG----CC-CTA-------GGTCCGAGTTGTAATTTGCAGAGGATGC-TTTTGGCGCGGT-GCCTTCTGAGTTCCCTGGAACGGGACGCCAGAGAGGGTGAGAGCCCCGTACGGTTGGC-CGCCTAGCCTATATATAGCTCCTTCGACGAGTCGAGTAGTTTGGGAATGCTGCTCTAAATGGGAGGTAAATTTCTTCTAAAGCTAAATACCGGCCAGAGACC-GATAGCGCACAAGTAGAGTGATCGAAAGATGAAAAGCACTTTGAAAAGAGGGTTAAATAGCACGTGAAATTGTTGAAAGGGAAGCG-TTTGCGACCAGACTTTCTCCCGGCGGATCATCCGGT-GTTC-TCACCGGTGCACTCCGCCTGG--TTTAGGCCAGCATCGGTTTCCT---TAGGGGGATAAAGGCCCTAGGCACGTAGCTCT----TCAGGGAGTGTT-ATAGCCTTTGGCGTAATGCCCCTCG-GGGGACCGAGGATCGCGCTCT-----GCAAGGATGCTGGCGTAATGGTCGTCAACGACCCGTCTTGAAACACGGACCAAGGAGTCGAACATTTGTGCGAGTGTTTGGGTGTC--AAACCCTCACGCGTAATGAAAGTGAACGGAGGTGAGAGCCCTT----CG-------GGGTGCATCATCGACCGATCCTGATG-TCTTCGGATGGATTTGAGTAAGAGCATAACTGTTCGGACCCGAAAGATGGTGAACTATGCGTGGATAGGGTGAAGCCAGAGGAAACTCTGGTGGAGGCTCGCAGCGGTTCTGACGTGCAAATCGATCGTCAAATCTGCGCATGGGGGCGAAAGACTTATCGAACCATCTAGTAGCTGGTTACCGCCGAAG-------------------------------------------------------------------------------------------------------------------------------------------------------------------------------------------------------------------------------------------------------------------------------------------------------------------------------------------------------------------------------------------------------------------------------------------------------------------------------------------------------------------------------------------------------------------------------------------------------------------------------------------------------------------------------------------------------------------------------------------------------------------------------------------------------------------------------------------------------------------------------------------------------------------------------------------------------------------------------------------------------------------------------------------------------------------------------------------------------------------------------------------------------------------------------------------------------------------------------------------------------------------------------------------------------------------------------------------------------------------------------------------------------------------------------------------------------------------------------------------------------------------------------------------------------------------------------------------------------------------------------------------------------------------------------------------------------------------------------------------------------------------------------------------------------------------------------------------------------------------------------------------------------------------------------------------------------------------------------------------------------------------------------------------------------------------------------------------------------------------------------------------------------------------------------------------------------------------------------------------------------------------------------------------------------------------------------------------------------------------------------------------------------------------------------------------------------------------------------------------------------------------------------------------------------------------------------------------------------------------------------------------------------------------------------------------------------------------------------------------------------------------------------------------------------------------------------------------------------------------------------------------------------------------
>Hypoxylon_erythrostroma_MUCL53759
--TTACAGAGTTA-CCAAACTCCAAACCCTTTGTGAACCTTACCACTGTTTCCTCGGCGAGGTATTCAG-------------GCCCT-------------------------------------C---AGC-GGCCGAGAACCCGCCGAA-GACCACTAAACTCGTGTGTTT-AGCG--TATCTGAATGCTTCAAAAAAATAAGTTAAAACTTTCAACAACGGATCTCTTGGTTCTGGCATCGATGAAGAACGCAGCGAAATGCGATAAGTAATGTGAATTGCAGAATTCAGTGAATCATCGAATCTTTGAACGCACATTGCGCCCATTAGTATTCTAGTGGGCATGCCTATTCGAGCGTCATTTCAACCCTTAAG-CCCTGTTGCTTAGCGTTGGGANTCTGCGTCTTAGGCGCAGCTCCCTAAAGTTAGTGGCGGAGTCGGAGCACACTCTGAGCGTAGTAATTGTTCTCGCTTCTGTGGTGGCTTTGGCGACCTGCCGTAAAA-----------------------------GCCCTAGTAACGGCGAGTGAAGCGGCAACAGCTCAAATTTGAAATCTGG----CC-CTA-----GCGGTCCGAGTTGTAATTTGTAGAGGATGC-TTTTGGCGCGGT-GCCTTCTGAGTTCCCTGGAACGGGACGCCAGAGAGGGTGAGAGCCCCGTACGGTTGGC-CGCCTAGCCTTTATACAGCTCCTTCGACGAGTCGAGTAGTTTGGGAATGCTGCTCTAAATGGGAGGTAAATTTCTTCTAAAGCTAAATACCGGCCAGAGACC-GATAGCGCACAAGTAGAGTGATCGAAAGATGAAAAGTACTTTGAAAAGAGGGTTAAATAGCACGTGAAATTGTTGAAAGGGAAGCG-TTTGCGACCAGACCTTCTCCTGGCGGATCATCCGGT-GTTC-TCACCGGTGCACTTCGCCTGG--TTTAGGCCAGCATCGGTTCTCT---TAGGGGGATAAAGGTCTTGGGCACGTAGCTCT----TTCGGGAGTGTT-ATAGCCCCTGGCGTAATACCCTTCG-GGGGACCGAGGACCGCGCTCT-----GCAAGGATGCTGGCGTAATGGTCGTCAACGACCCGTCTTGAAACACGGACCAAGGAGTCGAACATTTGTGCGAGTGTTTGGGTGTT--AAACCCTCACGCGTAATGAAAGTGAACGGAGGTGAGAGCCCCT----AG-------GGGTGCATCATCGACCGATCCTGATG-TCTTCGGATGGATTTGAGTAAGAGCATAACTGTTCGGACCCGAAAGATGGTGAACTATGCGTGGATAGGGTGAAGCCAGAGGAAACTCTGGTGGAGGCTCGCAGCGGTTCTGACGTGCAAATCGATCGTCAAATCTGCGCATGGGGGCGAAAGACTTATCGAACCATCTAGTAGCTGGTTACCGCCGAAGTTTCCCTCAGGATAGCAGTGTTG--TTTTCAGTTTTATGAGGTAAAGCGAATGATTAGGGACTCGGGGGCGCTATATTGCCTTCATCCATTCTCAAACTTTAAATATGTAAGAAGCCCTTGTTGCTTAGTTGAACGTGGGCATTCGAATGTATCAACACTAGTGGGCCATTTTTGGTAAGCAGAACTGGCGATGCGGGATGAACCGAACGCGGGGTTAAGGTGCCAGAGTAAACGCTCATCAGACACCACAAAAGGTGTTAATACATCCTGACAGCAGGACGGTGGCCATGGAAGTCGGAATCCGCTAAGGACTGTGTAACAACTCACCTGCCGAATGTATTAGCCCTGAAAATGGATGGCGCTCAAGCGTTT-CACCAATACCTCGCCATCGAGCTTGCTGCTAAGCCTGCTATCGTCACGAATGGGCTGAAGTACTCCCTTGCCACAGGTAACTGGGGTGACCAAAAGAAGGCAATGAGCTCGACCGCTGGTGTGTCCCAAGTTCTCAACCGTTACACGTTCGCATCAACCCTGTCACATTTGAGGCGAACGAACACTCCCATCGGACGAGACGGTAAACTGGCCAAGCCTCGGCAATTGCACAACACCCATTGGGGCCTAGTCTGCCCGGCCGAGACACCCGAAGGTCAGGCCTGCGGGCTGGTAAAGAATTTGTCGTTGATGTGCTCCATCAGCGTGGGCACATCGACAGATCCCATTGTCGACTATATGATAACCAGGAACATGGAAGTGCTTGAGGAGTACGAGCCGATGCGATACCCCAACGCGACCAAGATTTTCTTAAACGGATCTTGGATCGGTGTCCATCAAGACCCCAAGTCACTCGTCCGGGATGTCCAGGCATTGCGTAGGAGCAACCAGATTCCCGCCGAGGTGTCTTTGGTCCATGATATCCGTGATCGTGAATTCAAGATCTTCTCAGACGCCGGCCGTGTCATGCGCCCCTTGTTCGTCGTACAGCAAGAGGATACG--------------------------------------------------GAACAA----------GTGAAGAAGGGCTTTCTAGCCCTTAACAAAGATATGATACAACGGCTCGAGGCGGATTCCGAAACAGACCCTGACAGTGATGGCTATTATGGTTGGCAGGGTCTGGTCGACGATGGCGTCATCGAGTATCTCGACGCAGAGGAGGAAGAGACGGCCATGATATGCATGACTCCTGAAGACTTAGAGACATATCGAATGACAAAGGCCGGCCAAGCTATTGCGGAAGATCACACA---GAGGAAACC------AACAAGCGCCTCAAGACAAGGATCAATCCAACGACGCACATGTACACCCATTGCGAGATCCACCCCAGCATGCTTCTGGGCATATGCGCGAGTATTATTCCGTTCCCGGATCATAATCAGGTA-----------------------------------------------------------------------------------------------------------------------------------------------------------------------------------------------------------------------------------------------------------------------------------------------------------------------------------------------------------------------------------------------------------------------------------------------------------------------------------------------------------------------------------------------------------------------------------------------------------------------------------------------------------------------------------------------------------------------------------------------------------------------------------------------------------------------------------------------------------------------------------------------------------------------------------------------------------------------------------------------------------------------------------------------------------------------------------------------------------------------------------------------------------------------------------------------------------------------------------------------------------------------------------------------------------------------------------------------------------------------------------------------------------------------
>Hypoxylon_erythrostroma_YMJ90080602
CATTACAGAGTTA-CCAAACTCCAAACCCTTTGTGAACCTTACCACTGTTTCCTCGGCGAGGTATTCAG-------------GCCCT-------------------------------------C---AGC-GGCCGAGAACCCGCCGAAGGACCACTAAACTCGTGTGTTT-AGCG--TATCTGAATGCTTCAAAAAAATAAGTTAAAACTTTCAACAACGGATCTCTTGGTTCTGGCATCGATGAAGAACGCAGCGAAATGCGATAAGTAATGTGAATTGCAGAATTCAGTGAATCATCGAATCTTTGAACGCACATTGCGCCCATTAGTATTCTAGTGGGCATGCCTATTCGAGCGTCATTTCAACCCTTAAGCCCCTGTTGCTTAGCGTTGGGAGCCTGCGTCTTAGGCGCAGCTCCCTAAAGTTAGTGGCGGAGTCGAAGCACACTCTGAGCGTAGTAATTGTTCTCGCTTCTGTGGTGGCTTTGGCGACCTGCCGTAAAACCCCTATA-CTTCTAGTGGTTGACCTCGG-----------------------------------------------------------------------------------------------------------------------------------------------------------------------------------------------------------------------------------------------------------------------------------------------------------------------------------------------------------------------------------------------------------------------------------------------------------------------------------------------------------------------------------------------------------------------------------------------------------------------------------------------------------------------------------------------------------------------------------------------------------------------------------------------------------------------------------------------------------------------------------------------------------------------------------------------------------------------------------------------------------------------------------------------------------------------------------------------------------------------------------------------------------------------------------------------------------------------------------------------------------------------------------------------------------------------------------------------------------------------------------------------------------------------------------------------------------------------------------------------------------------------------------------------------------------------------------------------------------------------------------------------------------------------------------------------------------------------------------------------------------------------------------------------------------------------------------------------------------------------------------------------------------------------------------------------------------------------------------------------------------------------------------------------------------------------------------------------------------------------------------------------------------------------------------------------------------------------------------------------------------------------------------------------------------------------------------------------------------------------------------------------------------------------------------------CCCCTGAACGCGTCGAAATCCTCCAACGTTCCTGATTTCGTGCCCCTCACGCACACCACAATAATATCCCACAGCAAGCTATGCGAAGCGATCATCGAACCACACAACGATGAGATGG-AAATTGATGCTAACCATATCTT-----TAATATAGGTTCACCTTCAGACCGGCCAGTGCGTAAGTA--ATAT--TCGACCAAGAACCA-AGATACGATAAACGTTTGTGGGGCTCACATAATGCTTGTAGGGTAACCAAATTGGTGCTGCCTTCTGGCAGACCATCTCTGGCGAGCACGGCCTCGACAGCAATGGCGTGTACGTATATAATTCGCCAATTCAGTCT--TGAAGCTCGTAACTAACGACCAATAAATAGCTACAACGGAACTTCTGAGCTCCAGCTCGAGCGCATGAGCGTCTACTTCAACGAGGTACGAACCTATAGAACCCGCGAATAGATACGAAGGAGACTCTGCTAATTAC--CAACAAACACAGGCTTCTGGCAACAAGTACGTTCCTCGCGCTGTCCTCGTCGATCTCGAGCCCGGTACCATGGACGCCGTCCGCGCTGGTCCCTTTGGTCAGCTCTTCCGACCCGACAACTTCGTCTTCGGCCAGTCTGGTGCCGGAAACAACTGGGCCAAGGGTCACTACACTGAGGGTGCTGAGCTTGTCGACAACGTCCTCGACGTCGTCCGTCGCGAGGCTGAGGGATGCGACTGCCTTCAGGGCTTCCAGATCACTCACTCTCTCGGTGGTGGTACCGGTGCTGGTATGGGTACTTTGCTTATCTCCAAGATCCGCGAGGAGTTCCCCGACCGCATGATGGCTACTTTCTCCGTTGTCCCCTCGCCCAAGGTCTCTGACACCGTCGTCGAGCCTTACAACGCCACTCTCTCCGTCCACCAGCTGGTCGAGAACTCGGACGAGACCTTCTGCATCGACAACGAGGCTCTGTACGATATCTGCATGCGTACTCTCAAGCTATCCAACCCCTCGTATGGTGATCTGAACCACCTGGTCTCTGCCGTCATGTCTGGCGTCACCACTTGCCTGCGCTTCCCTGGTCAGCTCAACTCTGACCTGCGCAAGCTTGCCGTCAACATGGTTCCCTTCCCCCGTCTGCACTTCTTCATGGTCGGCTTCGCCCCCTTGACCAGCCGTGGTGCTCATTCTTTCCGTGCCGTCACTGTTCCTGAGTTGACTCAGCAGATGTTCGACCCCAAGAACATGATGGCTGCTTCTGACTTCCGCAACGGTCGCTACCTGACCTGCTCTGCCATCTTGTAAGATAATCTTTTCTATCAT-TTTGATT--GAGTGTAATTGCTAACTTG-TGTTCCCAGCCGTGGCAAGGTCTCCA
>Hypoxylon_erythrostroma_YMJ81
CATTACAGAGTTA-CAAAACTCCAAACCCTTTGTGAATCTTACCACCGTTTCCTCGGCGAGGTATTCTG-------------ACCCT----------------------------------------TAAG-GGCAGAGAACCCGCCGAAGGACCACTAAACTCGTGTGTTT-AGCG--TATCTGAATGCTTCGAAAAAATAAGTTAAAACTTTCAACAACGGATCTCTTGGTTCTGGCATCGATGAAGAACGCAGCGAAATGCGATAAGTAATGTGAATTGCAGAATTCAGTGAATCATCGAATCTTTGAACGCACATTGCGCCCATTAGTATTCTAGTGGGCATGCCTATTCGAGCGTCATTTCAACCCTTAAGCCCTTGTTGCTTAACGTTGGGAGCCTGCGTCTTAGGCGCAACTCCCTAAAGTTAGTGGCGGAGTTGGAGCACACTCTGAGCGTAGTAATTGTTCTCGTTTCTGTGGTGGCTTTGGCGACCTGCCGTAAAACCCCTATA-CTTCTAGTGGTTGACCTCGG-----------------------------------------------------------------------------------------------------------------------------------------------------------------------------------------------------------------------------------------------------------------------------------------------------------------------------------------------------------------------------------------------------------------------------------------------------------------------------------------------------------------------------------------------------------------------------------------------------------------------------------------------------------------------------------------------------------------------------------------------------------------------------------------------------------------------------------------------------------------------------------------------------------------------------------------------------------------------------------------------------------------------------------------------------------------------------------------------------------------------------------------------------------------------------------------------------------------------------------------------------------------------------------------------------------------------------------------------------------------------------------------------------------------------------------------------------------------------------------------------------------------------------------------------------------------------------------------------------------------------------------------------------------------------------------------------------------------------------------------------------------------------------------------------------------------------------------------------------------------------------------------------------------------------------------------------------------------------------------------------------------------------------------------------------------------------------------------------------------------------------------------------------------------------------------------------------------------------------------------------------------------------------------------------------------------------------------------------------------------------------------------------------------------------------------------CCCCTGAACGCGTCGAAATCCTCCAACGCTCCTGATTTCGTGCCCCTCACGCACACCACAATAATATCCCACAGCAAGCTATGCGGAGCGATCATCGAACCACACAACGATGAGATGG-AAATTGATGCTAACCGTATCTT-----TAATATAGGTTCACCTTCAGACCGGCCAGTGCGTAAGTA--ATAT--TCGATCAAGGACCA-AGATGCGATAAACGTTTGCGGGGCTCACACAATGCTTGTAGGGTAACCAAATTGGTGCTGCTTTCTGGCAGACCATCTCTGGCGAGCACGGCCTCGACAGCAATGGCGTGTACGTATATAATTCGCCAATTCGATCT--TGAAGCTCGTAACTAACGGCCAATAAATAGCTACAACGGAACTTCTGAGCTCCAGCTCGAGCGCATGAGCGTCTACTTCAACGAGGTACGAACCTGTAGAACCCGCGAATAGATACGAAGGAGACTCTGCTAATTAC--CAACAAACATAGGCTTCTGGCAACAAGTATGTTCCTCGCGCTGTCCTCGTCGATCTCGAGCCCGGTACCATGGACGCCGTCCGCGCCGGTCCCTTTGGTCAGCTCTTCCGACCCGACAACTTCGTCTTCGGCCAGTCTGGTGCCGGAAACAACTGGGCCAAGGGTCACTACACGGAGGGTGCTGAGCTTGTCGACAACGTCCTCGACGTCGTCCGTCGCGAGGCTGAGGGATGCGACTGCCTTCAGGGCTTCCAGATCACTCACTCTCTCGGTGGTGGTACCGGTGCTGGTATGGGTACTCTGCTTATCTCCAAGATCCGCGAGGAGTTCCCTGACCGCATGATGGCCACTTTCTCCGTTGTCCCCTCGCCCAAGGTCTCTGACACCGTCGTCGAGCCTTACAACGCCACTCTCTCCGTCCACCAGCTGGTCGAGAACTCGGACGAGACCTTCTGCATCGACAACGAGGCTCTGTACGATATCTGCATGCGTACCCTCAAGCTATCCAACCCCTCGTATGGTGATCTGAACCACCTGGTCTCTGCCGTCATGTCTGGCGTCACCACTTGCCTGCGCTTCCCTGGTCAGCTGAACTCTGACCTGCGCAAGCTTGCCGTCAACATGGTTCCTTTCCCCCGTCTGCACTTCTTCATGGTCGGCTTCGCTCCCTTGACTAGCCGTGGTGCTCACTCTTTCCGTGCCGTCACTGTTCCTGAGTTGACTCAGCAGATGTTCGACCCCAAGAACATGATGGCTGCCTCTGACTTCCGCAACGGTCGCTACCTGACCTGCTCTGCCATCTTGTAAGATAATCTTTTCTAACAT-CTTGATT--GAGCCCAATTGCTAACTTG-TGTTCCCAGCCGTGGCAAGGTCTCCA
>Daldinia_andina
---------GTTATCTAAACTCC-AACCCTTTGTGAACCTTACCGTCGTTGCCTCGGCG--GGCTGCGCTTACCCTGTAGCTACCCT----------------------------GTAGCTACCCGGTAGTGCGCTCCAAGCCCGCCGGTGGACCACTAAACTCTGT-TTAATATCGAATCTCTGAATGCTTCAACTTAATAAGTTAAAACTTTCAACAACGGATCTCTTGGTTCTGGCATCGATGAAGAACGCAGCGAAATGCGATAAGTAATGTGAATTGCAGAATTCAGTGAATCATCGAATCTTTGAACGCACATTGCGCCCATTAGTATTCTAGTGGGCATGCCTATTCGAGCGTCATATCAACCCTTAAGCCCTAGCTGCTTAGCGTTGGAAGTCTGCGCTGTAAGCGCAGTTCCTTAAAGTGATTGGCGGAGTTGGGGTATACTCTAAGCGTAGTAATCTTTCTCGCTTCTGGAGTTGCCCCGACCTCTTGCCGTTAAACCCCTATATTTTCTAGTGGTTGACCTC--GCCCTAGTAACGGCGAGTGAAGCGGCAACAGCTCAAATTTGAAATCTGG----CC-CTA-----GCGGTCCGAGTTGTAATTTGTAGAGGATGC-TTTTGGTTAGGT-GCCTTCCGAGTTCCCTGGAACGGGACGCCAGAGAGGGTGAGAGCCCCGTACGGTTGGA-CACCGAGCCTCTATATAGCTCCTTCGACGAGTCGAGTAGTTTGGGAATGCTGCTCTAAATGGGAGGTAAATTTCTTCTAAAGCTAAATACCGGCCAGAGACC-GATAGCGCACAAGTAGAGTGATCGAAAGATGAAAAGTACTTTGAAAAGAGGGTTAAATAGCACGTGAAATTGTTGAAAGGGAAGCG-TTTGCGACCAGACTTTTTCCAGGCGGATCATCCGGT-GTTC-TCACCGGTGCACTTCGCCTGG--TTTAGGCCAGCATCGGTTCTCT---TAGGGGGATAAAGGCCTGGGGAACGTAGCTCC----TTCGGGAGTGTT-ATAGCCCCTAGCGTAATACCCTTCG-GGGGACCGAGGAACGCGCATC---T-GCAAGGATGCTGGCGTAATGGTCGTCAACGACCCGTCTTGAAACACGGACCAAGGAGTCGAACATTTGTGCGAGTGTTTGGGTGTT--AAACCCTCACGCGTAATGAAAGTGAACGGAGGTGAGAGCCCTT----CG-------GGGTGCATCATCGACCGATCCTGATG-TCTTCGGATGGATTTGAGTAAGAGCATAACTGTTCGGACCCGAAAGATGGTGAACTATGCGTGGATAGGGTGAAGCCAGAGGAAACTCTGGTGGAGGCTCGCAGCGGTTCTGACGTGCAAATCGATCGTCAAATCTGCGCATGGGGGCGAAAGACTTATCGAACCATCTAGTAGCTGGTTACCGCCGAAGTTTCCCTCAGGATAGCAGTGTTG--TCTTCAGTTTTATGAGGTAAAGCGAATGATTAGGGACTCGGGGGCGCTATATTGCCTTCATCCATTCTCAAACTTTAAATATGTAAGAAGCCCTTGTTACTTAATTGAACGTGGGCATTCGAATGTACCAACACTAGTGGGCCATTTTTGGTAAGCAGAACTGGCGATGCGGGATGAACCGAACGCGGGGTTAAGGTGCCAGAGTGGACGCTCATCAGACACCACAAAAGGTGTTAGTACATCTTGACAGCAGGACGGTGGCCATGGAAGTCGGAATCCGCTAAGGACTGTGTAACAACTCACCTGCCGAATGTACTAGCCCTGAAAATGGATGGCGCTCAAGCGTCT-CACCCATACCTCGCC----------------------------------------------------------------------------------------------------------------------------------------CCTCGACTCTTTCCCATCTGAGGCGCACGAACACGCCCATTGGAAGAGACGGGAAACTCGCGAAGCCCCGACAGCTGCATAATACCCATTGGGGTCTGGTCTGTCCGGCCGAAACGCCAGAGGGCCAAGCTTGTGGGTTAGTGAAGAATCTATCGCTTATGTGCTCTATCAGCGTGGGTACGTCGACGGATCCCATCGTAGACTATATGATTACTAGGAATATGGAAGTCTTGGAGGAATACGAACCCATGAGATACCCTAATGCTACCAAGATCTTTCTCAACGGATCTTGGATCGGTGTGCACCAGGATCCCAAGTCTCTAGTCAGAGACGTCCAGCAACTTCGTCGGGCCAACCAGATCCCCTCCGAAGTGTCGCTAGTTCGCGATATCCGTGATCGCGAGTTCAAGATCTTCTCAGATGCCGGTCGTGTCATGCGGCCCTTATTTGTTGTCCAGCAAGAGGAT------------------------------------------------------AATCCCGAGGCTGGCACTACCAAGGGCTCGCTAGCTCTCAACAAGGAGATGATCCAGAGGCTGGAAGCGGATGTCGATCTAGACCCCGAAAGCGAGGAGTACTTTGGCTGGCAAGGTCTAGTCAACGAGGGTGTTATCGAGTATCTCGATGCCGAGGAAGAAGAAACGGCTATGATTTGCATGACCCCTGAAGATTTAGAAACTTACCGGATGAGCAAGCTCGGATACGATGTATCTCAGGACAACGGA---GACGAAATT------AACAAACGGCTCAAGACTAAGGTGAATCCTACGACGCACATGTATACACATTGTGAGATCCATCCTAGCATGCTCTTAGGTATCTGCGCAAGCATCATCCCCTTCCCGGATCACAATCAGGTACCCCTGAACGCGTCGAAAACCTCCAAAACCCCTTTGGTTCTGCCTCTCGTATACACCACCGCAT-------TACCTTTTTCCATTGCAATTACATCAAATTGTATAGCAGCGTGTCGGAATATTAAAGCTAACCGCGTT-----TCTTCAATAGGTCCATCTTCAGACTGGCCAATGTGTAAGTAACA-----GCGATGATCGAAGAACCATGACATAAAACACAGCGGGGCTCACACGAAAATGATAGGGTAACCAAATCGGTGCTGCTTTCTGGCAAACCATCTCTAGCGAGCACGGTCTCGACAGCAATGGCGTGTATGTATTCGAGTTGTCGATTCCTTTCGCCAAGAATATTAACTGACCATGCATCAATAGCTACAACGGTACTTCCGAGCTCCAGCTCGAGCGTATGAGCGTCTACTTCAACGAGGTATGAATTTGTAGGAACTAGGAGTAAATAAATGGAGACGGTTGCTAATTACCTCTACGCGTACAGGCTTCTGGCAACAAGTATGTTCCTCGTGCCGTTCTCGTCGATCTTGAGCCCGGTACCATGGATGCCGTCCGTGCTGGTCCCTTCGGTCAGCTCTTCCGACCCGACAACTTCGTTTTCGGCCAATCCGGTGCCGGAAACAACTGGGCCAAGGGTCATTACACTGAGGGTGCTGAACTAGTTGACGCCGTTCTCGATGTCGTTCGTCGCGAGGCTGAAGGCTGTGACTGCCTCCAGGGTTTCCAGATCACCCACTCCCTCGGTGGTGGTACTGGTGCCGGTATGGGTACCCTGTTGATCTCCAAGATCCGCGAGGAGTTCCCCGACCGCATGATGGCCACCTTCTCCGTCATGCCCTCCCCCAAGGTTTCCGACACCGTTGTCGAGCCTTACAACGCCACCCTCTCCGTCCACCAGCTGGTCGAGAACTCCGATGAGACCTTCTGTATCGATAACGAGGCCCTATACGACATCTGCATGCGCACCCTGAAGCTGTCCAACCCCTCGTACGGTGACCTGAACCACCTGGTCTCTGCTGTCATGTCCGGCGTTACTACTTGCTTGCGTTTCCCTGGTCAGCTGAACTCTGACCTGCGCAAGCTTGCCGTAAACATGGTTCCTTTCCCCCGTCTCCATTTCTTTATGGTCGGCTTCGCTCCTCTGACCAGCCGTGGTGCTCACTCTTTCCGTGCTGTCACCGTCCCTGAGTTGACCCAGCAGATGTTCGACCCTAAGAACATGATGGCTGCTTCTGACTTCCGTAACGGTCGCTACCTGACGTGCTCAGCCATCTTGTATGATATCCCCTTTAATTTT---GTATATAGTGCTTATTTGCTAATTTGAATTCTCCAGCCGTGGCAAGGTCTCAA
>Daldinia_childiae
CATTACTGAGTTATCTAAACTCC-AACCCTATGTGAACCTTACCGTCGTTGCCTCGGCG--GGCTGCGTCTACCCTGTAGCTACCCT----------------------------GTAGCTACCCGGTAGCGTGCTACAAGCCCGCCGGTGGACCACTAAACTCTGTATAAATACTGTATCTCTGAATGCTTCAACTTAATAAGTTAAAACTTTCAACAACGGATCTCTTGGTTCTGGCATCGATGAAGAACGCAGCGAAATGCGATAAGTAATGTGAATTGCAGAATTCAGTGAATCATCGAATCTTTGAACGCACATTGCGCCCATTAGTATTCTAGTGGGCATGCCTATTCGAGCGTCATTTCAACCCTTAAG-CCTAGTTGCTTAGCGTTGGGAATCTGCCCTGTAGGGGCAGTTCCCTAAAGTTATCGGCGGAGTTAGGGCATACTCTAAGCGTAGTACTAATTCTCGCTTCTGCAGTTGTCCCGACGGCTTGCCGCTAAACCCCTATATTTTCTAGTGGTTGACCTCGGGCCCTAGTAACGGCGAGTGAAGCGGCAACAGCTCAAATTTGAAATCTGG----CC-CTA-----GCGGTCCGAGTTGTAATTTGTAGAGGATGC-TTTTGGTTAGGT-GCCTTCCGAGTTCCCTGGAACGGGACGCCAGAGAGGGTGAGAGCCCCGTACGGTTGGA-CACCGAGCCTCTATATAGCTCCTTCGACGAGTCGAGTAGTTTGGGAATGCTGCTCTAAATGGGAGGTAAATTTCTTCTAAAGCTAAATACCGGCCAGAGACC-GATAGCGCACAAGTAGAGTGATCGAAAGATGAAAAGTACTTTGAAAAGAGGGTTAAATAGCACGTGAAATTGTTGAAAGGGAAGCG-TTTGCGACCAGACTTTTTCCAGGCGGATCATCCGGT-GTTC-TCACCGGTGCACTTCGCCTGG--TTTAGGCCAGCATCGGTTCCCT---TAGGGGGATAAAGGCCTGGGGAACGTAGCTCC----TTCGGGAGTGTT-ATAGCCCCTAGCGTAATACCCTTCG-GGGGACCGAGGAACGCGCATC---T-GCAAGGATGCTGGCGTAATGGTCGTCAACGACCCGTCTTGAAACACGGACCAAGGAGTCGAACATTTGTGCGAGTGTTTGGGTGTT--AAACCCTCACGCGTAATGAAAGTGAACGGAGGTGAGAGCCCTT----CG-------GGGTGCATCATCGACCGATCCTGATG-TCTTCGGATGGATTTGAGTAAGAGCATAACTGTTCGGACCCGAAAGATGGTGAACTATGCGTGGATAGGGTGAAGCCAGAGGAAACTCTGGTGGAGGCTCGCAGCGGTTCTGACGTGCAAATCGATCGTCAAATCTGCGCATGGGGGCGAAAGACTTATCGAACCATCTAGTAGCTGGTTACCGC----------------------------------------------------------------------------------------------------------------------------------------------------------------------------------------------------------------------------------------------------------------------------------------------------------------------------------------------------------------------------------------------------------ATTGAGCTCGCCGCCAAGCCTGCTATTGTAACCAACGGGCTGAAGTACTCTCTCGCCACAGGCAACTGGGGTGACCAGAAGAAGGCGATGAGCTCGACAGCTGGTGTATCGCAAGTTCTGAACCGATACACGTTCGCCTCGACTCTTTCTCATTTAAGGCGCACGAACACGCCTATCGGAAGAGACGGGAAACTCGCGAAGCCTCGACAACTTCACAATACCCATTGGGGCCTGGTCTGTCCGGCCGAAACGCCCGAAGGCCAAGCTTGTGGTTTGGTGAAGAATTTGTCGCTTATGTGCTCTATCAGCGTGGGTACGTCAACAGATCCTATCGTAGACTATATGATTACTAGGAATATGGAAGTCTTGGAGGAATATGAACCGATGAGATACCCCAATGCCACCAAGATCTTTCTTAACGGATCTTGGATCGGTGTGCACCAGGATCCCAAGTCTCTAGTCAGAGACGTTCAGCAACTTCGTCGGGCCAACCAGATCCCCTCTGAAGTATCGCTGGTTCGCGACATCCGTGATCGCGAGTTCAAAATCTTCTCGGATGCTGGTCGTGTCATGCGGCCCTTATTTGTTGTGCAGCAAGAGGAT------------------------------------------------------AATCCCGAGGCTGGTACTACGAAGGGCTCGCTAGCTATCAATAAGGAGATGATCGGGAGGCTGGAGGCGGATGTCGATGTAGACCCTGAAAGCGAGGGGTACTTTGGCTGGCAGGGTCTGGTCAACGAGGGTGTTATCGAGTACCTCGATGCCGAAGAAGAAGAAACGGCTATGATTTGCATGACCCCTGAAGATTTGGAAACCTACCGGATGAGCAAGCTCGGATACGATGTGTCCCAGGATAATGGA---GATGAGATT------AATAAGCGACTCAAAACTAAGGTGAATCCTACAACGCACATGTATACGCATTGTGAGATTCATCCTAGCATGCTCCTGGGTATCTGCGCGAGCATTATTCCCTTCCCAGACC------------------------------------------------------------------------------------------------------------------------------------------------------------------------------------------------------------------------------------------------------------------------------------------------------------------------------------------ATGTATTCGAGTTGTCTACTCCTATTATTAAGAATATCAACTAATCGTCAATCAACAGTTACAACGGTACTTCCGAGCTCCAGCTCGAGCGCATGAGCGTCTACTTCAACGAGGTACGAATTTATAGAAATTAAAGATAAATAAATGAAGATGATTGCTAATTGCCTCTACGCGTGCAGGCTTCCGGTAACAAGTATGTTCCTCGTGCCGTCCTCGTCGATCTCGAGCCCGGTACCATGGACGCCGTCCGTGCTGGTCCCTTCGGTCAGCTCTTCCGACCCGACAACTTCGTCTTCGGTCAATCCGGTGCCGGAAACAACTGGGCCAAGGGTCATTACACTGAGGGTGCCGAATTGGTTGACCAAGTTCTCGATGTCGTTCGTCGTGAGGCTGAAGGCTGTGACTGCCTCCAGGGTTTCCAGATTACCCACTCCCTCGGTGGTGGTACTGGTGCCGGTATGGGTACCCTATTGATCTCCAAGATCCGCGAGGAGTTTCCCGACCGCATGATGGCTACCTTCTCCGTTATGCCTTCCCCTAAGGTTTCCGATACCGTTGTCGAGCCTTATAACGCCACCCTCTCTGTCCACCAGCTGGTCGAGAACTCCGATGAGACCTTCTGTATCGACAACGAGGCTCTGTACGACATCTGCATGCGTACGCTGAAGCTGTCCAACCCCTCGTACGGTGACCTGAACCACCTGGTCTCTGCTGTCATGTCCGGCGTTACTACTTGCTTGCGTTTCCCTGGTCAGCTAAACTCTGACCTGCGCAAGCTTGCCGTGAACATGGTTCCTTTCCCTCGTCTCCACTTCTTCATGGTCGGCTTCGCCCCCCTGACCAGCCGTGGCGCTCACTCTTTCCGTGCCGTCACCGTCCCTGAATTGACTCAGCAGATGTTCGACCCCAAGAACATGATGGCTGCTTCCGATTTCCGTAACGGTCGTTACCTGACGTGCTCAGCCATCTTGTATGATATCCCCTTTAAAATT---TTATACACTACTTGTTTGCTAACTTAAATTCTCTAGCCGTGGCAAGGTCTCGA
>Daldinia_pyrenaica
CATTACTGAGTTATCTAAACTCC-AACCCTATGTGAACCTTACCGTCGTTGCCTCGGCG--GGCTGCGTCTACCCTGTAGCTACCCT----------------------------GTAGCTACCCGGTAGCGTGCTACAAGCCCGCCGGTGGACCACTAAACTCTGTATAAATACTGTATCTCTGAATGCTTCAACTTAATAAGTTAAAACTTTCAACAACGGATCTCTTGGTTCTGGCATCGATGAAGAACGCAGCGAAATGCGATAAGTAATGTGAATTGCAGAATTCAGTGAATCATCGAATCTTTGAACGCACATTGCGCCCATTAGTATTCTAGTGGGCATGCCTATTCGAGCGTCATTTCAACCCTTAAG-CCCAGTTGCTTAGCGTTGGGAATCTGCCCTGTAGGGGCAGTTCCCTAAAGTTATCGGCGGAGTTAGGGCATACTCTAAGCGTAGTACTAATTCTCGCTTCTGCAGTTGTCCCGACGGCTTGCCGCTAAACCCCTATATTTTCTAGTGGTTGACCTCGGGCCCTAGTAACGGCGAGTGAAGCGGCAACAGCTCAAATTTGAAATCTGG----CC-CTA-----GCGGTCCGAGTTGTAATTTGTAGAGGATGC-TTTTGGTTAGGT-GCCTTCTGAGTTCCCTGGAACGGGACGCCAGAGAGGGTGAGAGCCCCGTACGGTTGGA-CACCGAGCCTCTATATAGCTCCTTCGACGAGTCGAGTAGTTTGGGAATGCTGCTCTAAATGGGAGGTAAATTTCTTCTAAAGCTAAATACCGGCCAGAGACC-GATAGCGCACAAGTAGAGTGATCGAAAGATGAAAAGTACTTTGAAAAGAGGGTTAAATAGCACGTGAAATTGTTGAAAGGGAAGCG-TTTGCGACCAGACTTTTTCCAGGCGGATCATCCGGT-GTTC-TCACCGGTGCACTTCGCCTGG--TTTAGGCCAGCATCGGTTCCCT---TAGGGGGATAAAGGCCTGGGGAACGTAGCTCC----TTCGGGAGTGTT-ATAGCCCCTAGCGTAATACCCTTCG-GGGGACCGAGGAACGCGCATC---T-GCAAGGATGCTGGCGTAATGGTCGTCAACGACCCGTCTTGAAACACGGACCAAGGAGTCGAACATTTGTGCGAGTGTTTGGGTGTT--AAACCCTCACGCGTAATGAAAGTGAACGGAGGTGAGAGCCCTT----CG-------GGGTGCATCATCGACCGATCCTGATG-TCTTCGGATGGATTTGAGTAAGAGCATAACTGTTCGGACCCGAAAGATGGTGAACTATGCGTGGATAGGGTGAAGCCAGAGGAAACTCTGGTGGAGGCTCGCAGCGGTTCTGACGTGCAAATCGATCGTCAAATCTGCGCATGGGGGCGAAAGACTTATCGAACCATCTAGTAGCTGGTTACCGCCGAAGTTTCCCTCAGGATAGCAGTGTTG--TCTTCAGTTTTATGAGGTAAAGCGAATGATTAGGGACTCGGGGGCGCTATATTGCCTTCATCCATTCTCAAACTTTAAATATGTAAGAAGCCCTTGTTACTTAATTGAACGTGGGCATTCGAATGTACCAACACTAGTGGGCCATTTTTGGTAAGCAGAACTGGCGATGCGGGATGAACCGAACGCGGGGTTAAGGTGCCAGAGTGGACGCTCATCAGACACCACAAAAGGTGTTAGTACATCTTGACAGCAGGACGGTGGCCATGGAAGTCGGAATCCGCTAAGGACTGTGTAACAACTCACCTGCCGAATGTACTAGCCCTGAAAATGGATGGCGCTCAAGCGTCT-CACCCATACCTCGCCATTGAGCTCGCCGCCAAGCCTGCTATTGTAACCAACGGGCTGAAGTACTCTCTCGCCACAGGCAACTGGGGTGACCAGAAGAAGGCGATGAGCTCGACAGCTGGTGTATCGCAAGTTCTGAACCGATACACGTTCGCCTCGACTCTTTCTCATTTAAGGCGCACGAACACGCCTATCGGAAGAGACGGGAAACTCGCGAAGCCTCGACAACTTCACAATACTCATTGGGGCCTGGTCTGTCCGGCTGAAACGCCCGAAGGCCAAGCTTGTGGTTTGGTGAAGAATTTGTCGCTTATGTGCTCTATCAGCGTGGGTACGTCAACAGATCCTATCGTAGACTATATGATTACTAGGAATATGGAAGTCTTGGAGGAATATGAACCGATGAGATACCCCAATGCCACCAAGATCTTTCTTAACGGATCTTGGATCGGTGTGCACCAGGATCCCAAGTCTCTAGTCAGAGACGTTCAGCAACTTCGTCGGGCCAACCAGATCCCCTCTGAAGTATCGCTGGTTCGCGACATCCGTGATCGCGAGTTCAAAATCTTCTCGGATGCTGGTCGTGTCATGCGGCCCTTATTTGTTGTGCAGCAAGAGGAT------------------------------------------------------AATCCCGAGGCTGGTACTACGAAGGGCTCGCTAGCTATCAATAAGGAGATGATCGGGAGGCTGGAGGCGGATGTCGATGTAGACCCTGAAAGCGAGGGGTACTTTGGCTGGCAGGGTCTGGTCAACGAGGGTGTTATCGAGTACCTCGATGCCGAAGAAGAAGAAACGGCTATGATTTGCATGACCCCTGAAGATTTGGAAACCTACCGGATGAGCAAGCTCGGATACGATGTGTCCCAGGATAATGGA---GATGAGATT------AATAAGCGACTCAAAACTAAGGTGAATCCTACAACGCACATGTATACGCATTGTGAGATTCATCCTAGCATGCTCCTGGGTATCTGCGCGAGCATTATTCCCTTCCCAGACCACAATCAGGTACCCCTGAACGCGTCGAAAACCTCCAAAACCCTTAGCTCTCTGCCCCTCATACACATTACTACAT-------TA-CATTTCATATCGCAACTACATTTAATTGTATAATAACGTATCGGAAATTCAAAGCTAATCGTATT-----TCTTTAATAGGTTCATCTTCAGACTGGCCAATGTGTAAGTAACA-----ACGATCATCGAAGAACCATGATATAAAATGCAGCGGGGCTCACATGAAGATGATAGGGTAACCAAATTGGTGCTGCTTTCTGGCAAACTATCTCCAGCGAGCACGGTCTCGACAGCAATGGCGTGTATGTATTCGAGTTGTCTACTCCTATTATTAAGAATATCAACTAATCGTCAATCAACAGTTACAACGGTACTTCCGAGCTCCAGCTCGAGCGCATGAGCGTCTACTTCAACGAGGTACGAATTTATAGAAATTAAAGATAAATAAATGAAGATGATTGCTAATTGCCTCTACGCGTGCAGGCTTCCGGTAACAAGTATGTTCCTCGTGCCGTCCTCGTCGATCTCGAGCCCGGTACCATGGACGCCGTCCGTGCTGGTCCCTTCGGTCAGCTCTTCCGACCCGACAACTTCGTCTTCGGTCAATCCGGTGCCGGAAACAACTGGGCCAAGGGTCATTACACTGAGGGTGCCGAATTGGTTGACCAAGTTCTCGATGTCGTTCGTCGTGAAGCTGAAGGCTGTGACTGCCTCCAGGGTTTCCAGATTACCCACTCCCTCGGTGGTGGTACTGGTGCCGGTATGGGTACCCTGTTGATCTCCAAGATCCGCGAGGAGTTCCCCGACCGCATGATGGCTACCTTCTCCGTTATGCCTTCACCTAAGGTTTCCGATACCGTTGTCGAGCCTTATAACGCCACCCTCTCTGTCCACCAGCTGGTCGAGAACTCCGATGAGACCTTCTGTATCGACAACGAGGCTCTGTACGACATCTGCATGCGTACGCTGAAGCTGTCCAACCCCTCGTACGGTGACCTAAACCACCTGGTCTCTGCTGTCATGTCCGGCGTTACTACTTGCTTGCGTTTCCCTGGTCAGCTAAACTCTGACCTGCGCAAGCTTGCCGTGAACATGGTTCCTTTCCCTCGTCTCCACTTCTTCATGGTCGGCTTCGCCCCCCTGACCAGCCGTGGCGCTCACTCTTTCCGTGCCGTCACCGTCCCTGAATTGACTCAGCAGATGTTCGACCCCAAGAACATGATGGCTGCTTCCGATTTCCGTAACGGTCGTTACCTGACGTGCTCAGCCATCTTGTATGATATCCCNTTTAAAATT---TTATACACTACTTGTTTGCTAACTTA---------------------------
>Daldinia_loculatoides
CATTACTGAGTTATCTAAACTCCCAACCCTTTGTGAACCTTACCGTCGTTGCCTCGGCG--GGCTGTACTTACCCTGTAGCTACCCT----------------------------GTAGCTACCCGGTAGTGCGCTCCAAGCCCGCCGGTGGACCACTAAATTCTAT-TTACTACTGTATCTCTGAATGCTTCAACTTAATAAGTTAAAACTTTCAACAACGGATCTCTTGGTTCTGGCATCGATGAAGAACGCAGCGAAATGCGATAAGTAATGTGAATTGCAGAATTCAGTGAATCATCGAATCTTTGAACGCACATTGCGCCCATTAGTATTCTAGTGGGCATGCCTATTCGAGCGTCATTTCAACCCTTAAG-CCTAGTTGCTTAGCGTTGGGAATCTGCCCTGTAAGGGCAGTTCCTTAAAGTGATTGGCGGAGTTAGGGCATACTCTAAGCGTAGTAATACTTCTCGCTTCTGTAGTTGTCCTGGCGGCTTGCCGTTAAACCCCTATA-TTTCTAGTGGTTGACCTCGG-----------GGCGAGTGAAGCGGCAACAGCTCAAATTTGAAATCTGG----CC-CTA-----GCGGTCCGAGTTGTAATTTGTAGAGGATGC-TTTTGGTTAGGT-GCCTTCTGAGTTCCCTGGAACGGGACGCCAGAGAGGGTGAGAGCCCCGTACGGTTGGA-CACCGAGCCTCTATATAGCTCCTTCGACGAGTCGAGTAGTTTGGGAATGCTGCTCTAAATGGGAGGTAAATTTCTTCTAAAGCTAAATACCGGCCAGAGACC-GATAGCGCACAAGTAGAGTGATCGAAAGATGAAAAGTACTTTGAAAAGAGGGTTAAATAGCACGTGAAATTGTTGAAAGGGAAGCG-TTTGCGACCAGACTTTTTCCAGGCGGATCATCCGGT-GTTC-TCACCGGTGCACTTCGCCTGG--TTTAGGCCAGCATCGGTTCTCT---TAGGGGGATAAAGGCTTGGGGAACGTAGCTCC----CTCGGGAGTGTT-ATAGCCCCTCGCGTAATACCCTTCG-GGGGACCGAGGAACGCGCATC---T-GCAAGGATGCTGGCGTAATGGTCGTCAACGACCCGTCTTGAAACACGGACCAAGGAGTCGAACATTTGTGCGAGTGTTTGGGTGTT--AAACCCTCACGCGTAATGAAAGTGAACGGAGGTGAGAGCCCTT----CG-------GGGTGCATCATCGACCGATCCTGATG-TCTTCGGATGGATTTGAGTAAGAGCATAACTGTTCGGACCCGAAAGATGGTGAACTATGCGTGGATAGGGTGAAGCCAGAGGAAACTCTGGTGGAGGCTCGCAGCGGTTCTGACGTGCAAATCGATCGTCAAATCTGCGCATGGGGGCGAAAGACTTATCGAACCATCTAGTAGCTGGTTACCGCCGAAGTTTCCCTCAGGATAGCAGTGTTG--TCTTCAGTTTTATGAGGTAAAGCGAATGATTAGGGACTCGGGGGCGCTATATTGCCTTCATCCATTCTCAAACTTTAAATATGTAAGAAGCCCTTGTTACTTAATTGAACGTGGGCATTCGAATGTACCAACACTAGTGGGCCATTTTTGGTAAGCAGAACTGGCGATGCGGGATGAACCGAACGCGGGGTTAAGGTGCCAGAGTGGACGCTCATCAGACACCACAAAAGGTGTTAGTACATCTTGACAGCAGGACGGTGGCCATGGAAGTCGGAATCCGCTAAGGACTGTGTAACAACTCACCTGCCGAATGTACTAGCCCTGAAAATGGATGGCGCTCAAGCGTCT-CACCCATACCTCGCC----------------------------------------------------------------------------------------------------------------------------GATACACGTTCGCTTCGACTCTTTCTCATCTAAGGCGGACGAACACGCCTATTGGAAGAGATGGAAAACTTGCGAAACCTCGACAGCTGCATAATACCCATTGGGGTCTGGTCTGTCCGGCCGAAACGCCCGAAGGCCAAGCTTGTGGGCTAGTGAAAAATCTATCGCTTATGTGCTCTATCAGCGTGGGTACGTCAACGGATCCTATCGTAGACTATATGATTACTAGGAATATGGAAGTCTTGGAGGAATACGAACCTATGCGATACCCTAATGCCACCAAGATCTTCCTCAACGGATCTTGGATCGGTGTGCACCAGGATCCCAAGTCTCTAGTTAGAGACGTCCAGCAACTTCGTCGGGCTAACCAGATCCCCTCTGAAGTGTCGCTAGTTCGCGATATCCGTGATCGCGAGTTCAAGATCTTCTCAGATGCTGGTCGTGTCATGCGACCCTTATTTGTTGTGCAGCAAGAGGAT------------------------------------------------------AATCCCGAGGCTGGTACTACGAAGGGCTCGTTGGCTCTCAACAAGGAGATGATCCAGAGGCTGGAGGCAGATGTCGAACTAGACCCTGAAAGCGAGGAATACTTTGGTTGGCAAGGCCTCGTTAACGAGGGGGTTATCGAGTATCTCGACGCCGAAGAAGAAGAGACGGCTATGATTTGCATGACTCCTGAAGATTTAGAAACCTACCGGATGAGCAAGCTCGGATACGATGTGTCGCAGGATAACGGC---GATGAGATT------AACAAGCGTCTAAAGACTAAAGTGAATCCTACGACGCACATGTATACACATTGCGAGATCCATCCCAGCATGCTCCTGGGTATCTGCGCAAGCATCATTCCCTTCCCGGACCACAATCAGGTACCCCTGAACGCGTCGAAAACCCCCAAAACACCCTTAGTTCTACCCCTCATACACAATACCATAT-------TA-CATTTTATATTGCAACTACGTCAAATTGTATACCAACGTGTCGGAAAATCAAAGCTAACCGCGTT-----TCTTCAATAGGTTCATCTTCAGACTGGCCAATGTGTAAGTAACA-----GCGATCATCGAATAACTATGATATAAGACACAGCGGGGCTCACATGGAGATGATAGGGTAACCAAATCGGTGCCGCTTTCTGGCAAACCATCTCCAGCGAGCACGGTCTCGACAGCAATGGAGTGTATGTATTCGAATTGTTGATTCCTATGGACAAGAATATCAATTAATCATCCATCAACAGTTACAACGGTACTTCCGAGCTCCAGCTCGAGCGCATGAGCGTCTACTTCAACGAGGTATGAATTTGTAGGAACTAGGGTTAAATAAATGGAGACAATGGCTAATTGCTTCAACGCGTGCAGGCTTCTGGCAACAAGTATGTTCCCCGTGCCGTCCTCGTCGATCTCGAGCCCGGTACCATGGACGCCGTCCGTGCTGGTCCCTTTGGTCAGCTCTTCCGGCCCGACAACTTCGTTTTCGGTCAGTCCGGTGCCGGAAACAACTGGGCCAAGGGTCATTACACTGAGGGTGCTGAGTTGGTTGACCAAGTCCTCGATGTCGTTCGTCGTGAGGCTGAAGGCTGTGACTGCCTCCAGGGTTTCCAGATCACCCACTCCCTCGGTGGTGGTACTGGTGCCGGTATGGGTACTCTGTTGATCTCCAAGATCCGCGAGGAGTTCCCCGATCGCATGATGGCCACCTTCTCCGTCATGCCCTCCCCTAAGGTTTCCGATACCGTTGTCGAGCCTTACAACGCCACCCTCTCCGTCCACCAGCTGGTCGAGAACTCCGATGAGACCTTCTGTATCGATAACGAGGCTCTGTACGACATCTGCATGCGCACGCTAAAGCTGTCCAACCCCTCGTACGGTGACCTGAACCACCTGGTCTCCGCCGTCATGTCCGGCGTTACTACTTGCTTGCGTTTCCCTGGTCAGCTGAACTCTGACCTGCGCAAGCTTGCCGTGAACATGGTTCCTTTCCCTCGTCTCCATTTCTTCATGGTTGGCTTCGCTCCCCTGACCAGCCGTGGCGCTCACTCTTTCCGTGCCGTCACCGTCCCTGAGTTGACTCAGCAGATGTTCGACCCCAAGAATATGATGGCTGCTTCTGACTTCCGTAACGGTCGCTACCTGACGTGCTCAGCCATCTTGTAAGATACCCCCTTTAAATT----TTATACGTTTATTGTTTGCTAATTCAGGTTCTCTAGCCGTGGAAAGGTTTCAA
>Daldinia_vernicosa
CATTACTGAGTTATCTAAACTCCCAACCCTATGTGAACCTTACCGTCGTTGCCTCGGCG--GGCTGTGCTTACCCGGTAGCTACCCT----------------------------GTAGCTACCCGGTAGTACGCTGCAAGCCCGCCGGTGGACCACTAAACTCTGT-TAATTACTGTATCTCTGAATGCTTCAACTTAATAAGTTAAAACTTTCAACAACGGATCTCTTGGTTCTGGCATCGATGAAGAACGCAGCGAAATGCGATAAGTAATGTGAATTGCAGAATTCAGTGAATCATCGAATCTTTGAACGCACATTGCGCCCGCTAGTATTCTAGCGGGCATGCCTGTCCGAGCGTCATTTCAACCCTTAAG-CCTAGCTGCTTAGTGTTGGGAATCTGCCCTGTGAGCGCAGTTCCTTAAAGTAATCGGCGGAGTTAGGGCATACTCTAAGCGTAGTAATACTTCTCGCTTCTGTAGTTGTCCTGGCGGCTTGCCGTTAAACCCCTATA-TTTCTAGTGGTTGACCTCGG-----------------------------------------------------------------------GAGTTGTAATTTGTAGAGGATGC-TTTTGGTTAGGT-ACCTTCCGAGTTCCCTGGAACGGGACGCCAGAGAGGGTGAGAGCCCCGTACGGTTGGA-TACCGAGCCTCTATATAGCTCCTTCAACGAGTCGAGTAGTTTGGGAATGCTGCTCTAAATGGGAGGTAAATTTCTTCTAAAGCTAAATACCGGCCAGAGACC-GATAGCGCACAAGTAGAGTGATCGAAAGATGAAAAGTACTTTGAAAAGAGGGTTAAATAGCACGTGAAATTGTTGAAAGGGAAGCG-TTTGCGACCAGACTTTTTCCGGGCGGATCATCCGGT-GTTC-TCACCGGTGCACTTCGCCCGG--TTTAGGCCAGCATCGGTTCTCC---TAGGGGGATAAAGGCGGGGGGAACGTGGCTCC----TTCGGGAGTGTT-ATAGCCCCCCGCGTAATACCCCTCG-GGGGACCGAGGAACGCGCATC---T-GCAAGGATGCTGGCGTAATGGTCGCCAACGACCCGTCTTGAAACACGGACCAAGGAGTCGAACATTTGTGCGAGTGTTTGGGTGTC--AAACCCTCACGCGTAATGAAAGTGAACGGAGGTGAGAGCCCCT----CG-------GGGTGCATCATCGACCGATCCTGATG-TCTTCGGATGGATTTGAGTAAGAGCATAAATGTTCGGACCCGAAAGATGGTGAACTATGCGTGGATAGGGTGAAGCCAGAGGAAACTCTGGTGGAGGCTCGCAGCGGTTCTGACGTGCAAATCGATCGTCAAATCTGCGCATGGGGGCGAAAGACTTATCGAACCATCTAGTAGCTGGTTACCGCCGAAGTTTCCCTCAGGATAGCAGTGTTG--TCTTCAGTTTTATGAGGTAAAGCGAATGATTAGGGACTCGGGGGCGCTATATTGCCTTCATCCATTCTCAAACTTTAAATATGTAAGAAGCCCTTGTTACTTAATTGAACGTGGGCATTCGAATGTACCAACACTAGTGGGCCATTTTTGGTAAGCAGAACTGGCGATGCGGGATGAACCGAACGCGGGGTTAAGGTGCCAGAGTGGACGCTCATCAGACACCACAAAAGGTGTTAGTACATCTTGACAGCAGGACGGTGGCCATGGAAGTCGGAATCCGCTAAGGACTGTGTAACAACTCACCTGCCGAATGTACTAGCCCTGAAAATGGATGGCGCTCAAGCGTCT-CACCCATACCTCGCC-------------------------------------------------------------------------------------------------------------------------ACCGATACACGTTCGCCTCGACTCTTTCTCATTTAAGGCGTACGAACACGCCTATTGGAAGAGACGGGAAACTCGCAAAGCCTCGACAACTTCACAATACCCATTGGGGTCTGGTCTGTCCGGCCGAAACGCCCGAGGGCCAAGCTTGCGGGCTGGTAAAGAATTTGTCGCTTATGTGCTCCATCAGCGTGGGTACGTCAACAGATCCTATCGTAGACTATATGATTACTAGGAATATGGAAGTCTTGGAGGAATACGAACCGATGAGATACCCTAATGCCACCAAGATCTTCCTTAACGGATCTTGGATCGGTGTGCACCAGGATCCCAAGTCTCTAGTTAGAGACGTCCAGCAACTTCGTCGGGCCAACCAGATCCCCTCTGAAGTGTCGCTGGTTCGCGATATCCGTGATCGCGAATTCAAGATCTTCTCGGATGCTGGTCGTGTCATGCGGCCCTTATTTGTTGTGCAGCAAGAGGAT------------------------------------------------------AATCCCGAGGCTGGTACTACGAAGGGCTCGCTAGCTCTCAGTAAAGAGATGATCCAGAGGCTAGAAGCAGATGTCGAACTAGACCCTGAAAGCGAGGAGTACTTTGGCTGGCAAGGTCTAGTCAACGAGGGTGTTATCGAGTACCTCGATGCCGAGGAAGAAGAAACGGCCATGATTTGCATGACCCCCGAAGATTTAGAAACCTACCGGATGAGCAAGCTCGGATACGATGTGTCTCAGGATAATGGA---GATGAGATT------AATAAGCGGCTCAAGACTAAGGTCAATCCTACGACGCACATGTATACGCATTGTGAGATCCATCCCAGTATGCTCCTGGGTATCTGCGCGAGTATTATTCCCTTCCCGGACCACAATCAGGTA-----------------------------------------------------------------------------------------------------------------------------------------TT-----TTGTCAATAGGTTCATCTTCAGACTGGCCAATGTGTAAGTAAAA-----GCGATCATCGAAGAACCATGATATAAAATACAGCGGGGCTCACATGAAGATGATAGGGTAACCAAATCGGTGCCGCTTTCTGGCAAACCATCTCCAGCGAGCACGGTCTCGACAGCAATGGCGTGTATGTATTCGAGTTGCCCATTCCTGTCACCAAGAATATCAACTAATCATCAATCAACAGTTACAACGGTACTTCCGAGCTCCAGCTCGAGCGCATGAGCGTCTACTTCAACGAGGTACGAATTTATAGGAACTAGGGATAAATAAATGGAGAGAATTGCTAATTGCCTCTACGCCTGCAGGCTTCCGGCAACAAGTATGTTCCTCGTGCCGTCCTCGTCGATCTCGAGCCCGGTACCATGGACGCCGTCCGTGCTGGTCCCTTCGGTCAGCTCTTCCGACCCGACAACTTCGTCTTCGGTCAATCCGGTGCCGGAAACAACTGGGCCAAGGGTCATTACACTGAGGGTGCCGAGCTGGTTGACCAAGTTCTCGATGTCGTTCGTCGTGAGGCTGAAGGCTGTGACTGCCTTCAGGGTTTCCAGATCACTCACTCCCTCGGTGGTGGTACTGGTGCCGGTATGGGTACCCTATTGATCTCCAAGATCCGCGAGGAGTTCCCCGACCGCATGATGGCCACCTTCTCCGTCATGCCCTCTCCTAAGGTTTCTGACACCGTTGTCGAGCCTTACAACGCCACCCTCTCCGTCCACCAGCTGGTCGAGAACTCCGACGAGACCTTCTGTATCGACAACGAGGCTCTGTACGACATCTGCATGCGCACGCTGAAGCTGTCCAACCCTTCGTACGGTGACCTGAACCACCTGGTCTCTGCTGTCATGTCCGGCGTTACTACTTGCTTGCGTTTCCCTGGCCAGCTGAACTCTGACCTGCGCAAGCTTGCCGTAAACATGGTTCCTTTCCCTCGTCTCCACTTCTTCATGGTCGGCTTCGCTCCCCTGACCAGCCGTGGTGCTCACTCTTTCCGTGCCGTCACCGTCCCTGAGTTGACTCAGCAGATGTTC--------------------------------------------------------------------------------------------------------------------------------------------------
>Daldinia_concentrica
-----CCGAGTTATCTAAACTCC-AACCCTTTGTGAAACTTACCGTCGTTGCCTCGGCG--GGCTGCGCTTACCCTGTAGCTACCCT----------------------------GTAGCTACCCGGTAGCGCGCTCCAAGCCCGCCGGTGGACCACTAAACTCTGT-TTAATACCGAATCTCTGAATGCTTCAACTTAGTAAGTTAAAACTTTCAACAACGGATCTCTTGGTTCTGGCATCGATGAAGAACGCAGCGAAATGCGATAAGTAATGTGAATTGCAGAATTCAGTGAATCATCGAATCTTTGAACGCACATTGCGCCCATTAGTATTCTAGTGGGCATGCCTATTCGAGCGTCATTTCAACCCTTAAG-CCTAGTTGCTTAGCGTTGGGAGTCTGCGCTGTAGGCGCAGTTCCTCAAAGTGATTGGCGGAGTTAGGGCATACTCTAAGCGTAGTAATACTTCTCGCTTCTGTAGTTGTCCTGGCGGCTTGCCGTTAAACCCCT------------------------GCCCTAGTAACGGCGAGTGAAGCGGCAACAGCTCAAATTTGAAATCTGG----CC-CTA-----GCGGTCCGAGTTGTAATTTGTAGAGGATGC-TTTTGGTTAGGT-GCCTTCTGAGTTCCCTGGAACGGGACGCCAGAGAGGGTGAGAGCCCCGTACGGTTGGA-CACCGAGCCTCTATATAGCTCCTTCGACGAGTCGAGTAGTTTGGGAATGCTGCTCTAAATGGGAGGTAAATTTCTTCTAAAGCTAAATACCGGCCAGAGACC-GATAGCGCACAAGTAGAGTGATCGAAAGATGAAAAGTACTTTGAAAAGAGGGTTAAATAGCACGTGAAATTGTTGAAAGGGAAGCG-TTTGCGACCAGACTTTTTCCAGGCGGATCATCCGGT-GTTC-TCACCGGTGCACTTCGCCTGG--TTTAGGCCAGCATCGGTTCTCT---TAGGGGGATAAAGGCCTGGGGAACGTAGCTCC----TTCGGGAGTGTT-ATAGCCCCTTGCGTAATACCCTTCG-GGGGACCGAGGAACGCGCATC---T-GCAAGGATGCTGGCGTAATGGTCGTCAACGACCCGTCTTGAAACACGGACCAAGGAGTCGAACATTTGTGCGAGTGTTTGGGTGTT--AAACCCTCACGCGTAATGAAAGTGAACGGAGGTGAGAGCCCTT----CG-------GGGTGCATCATCGACCGATCCTGATG-TCTTCGGATGGATTTGAGTAAGAGCATAACTGTTCGGACCCGAAAGATGGTGAACTATGCGTGGATAGGGTGAAGCCAGAGGAAACTCTGGTGGAGGCTCGCAGCGGTTCTGACGTGCAAATCGATCGTCAAATCTGCGCATGGGGGCGAAAGACTTATCGAACCATCTAGTAGCTGGTTACCGCCGAAGTTTCCCTCAGGATAGCAGTGTTG--TCTTCAGTTTTATGAGGTAAAGCGAATGATTAGGGACTCGGGGGCGCTATATTGCCTTCATCCATTCTCAAACTTTAAATATGTAAGAAGCCCTTGTTACTTAATTGAACGTGGGCATTCGAATGTACCAACACTAGTGGGCCATTTTTGGTAAGCAGAACTGGCGATGCGGGATGAACCGAACGCGGGGTTAAGGTGCCAGAGTGGACGCTCATCAGACACCACAAAAGGTGTTAGTACATCTTGACAGCAGGACGGTGGCCATGGAAGTCGGAATCCGCTAAGGACTGTGTAACAACTCACCTGCCGAATGTACTAGCCCTGAAAATGGATGGCGCTCAAGCGTCT-CACCCATACCTCGCC-------------------------------------------------------------------------------------------------------------------------ACCGATACACGTTCGCTTCGACTCTTTCTCATCTAAGGCGGACGAACACGCCTATTGGAAGAGATGGAAAACTTGCGAAACCTCGACAGCTGCATAATACCCATTGGGGTCTGGTCTGTCCGGCCGAAACGCCCGAAGGCCAAGCTTGTGGGTTAGTGAAAAATCTGTCGCTTATGTGCTCTATCAGCGTGGGTACGTCAACGGATCCTATCGTAGACTATATGATTACTAGGAATATGGAAGTCTTGGAGGAATACGAACCTATGCGATACCCTAATGCTACCAAGATCTTCCTCAACGGGTCTTGGATCGGTGTGCACCAGGATCCCAAGTCTCTAGTTAGAGACGTCCAGCAACTTCGTCGGGCTAACCAGATCCCCTCTGAAGTGTCACTAGTTCGCGATATCCGTGATCGCGAGTTCAAGATCTTCTCAGATGCTGGTCGTGTCATGCGACCCTTATTTGTTGTGCAGCAAGAGGAT------------------------------------------------------AATCCCGAGGCTGGTACTACGAAGGGCTCGTTAGCTCTCAACAAGGAGATGATCCAGAGGCTGGAGGCAGATGTCGAGCTAGACCCCGAAAGCGAGGAATACTTTGGTTGGCAAGGCCTCGTTAACGAGGGGGTTATCGAGTATCTCGACGCCGAAGAAGAAGAGACGGCTATGATTTGCATGACTCCTGAAGATTTAGAAACCTACCGGATGAGCAAGCTCGGATACGATGTATCGCAGGATAACGGC---GATGAGATT------AACAAGCGTCTAAAGACTAAAGTGAATCCTACGACGCACATGTATACACATTGCGAGATCCATCCCAGCATGCTCCTGGGTATCTGCGCAAGCATCATTCCCTTCCCGGACCACAATCAAGTACCCCTGAACGCGTCGAAAAACTCCAAAACATCCTTAGTTCTACCCCTCATACACAATACCATAT-------TA-CATTTTATATTGCAACTACGTCAAATTGTATACCAACGTGTCGGGAAATCAAAGCTAACCGCGTT-----TCTTCAATAGGTTCATCTTCAGACTGGCCAATGTGTAAGTAACA-----GCGATCATCGAAGAACCATGATATAAGACACAGCGGGGCTCACATGAAGATGATAGGGTAACCAAATCGGTGCCGCTTTCTGGCAAACCATCTCTAGCGAGCACGGTCTCGACAGCAATGGAGTGTATGTATTCGAATTGTTGATTCCCATCGACGAGAATATCAACTAATCATCCATCAACAGTTACAACGGTACTTCCGAGCTCCAGCTCGAGCGCATGAGCGTCTACTTCAACGAGGTATGAATTTGTAGGAACTAGGGATAAATAAACGGAGACAATTGCTAATTGCCTCAACGCGTGCAGGCTTCTGGCAACAAGTATGTTCCTCGTGCCGTCCTCGTCGATCTCGAGCCCGGTACCATGGACGCCGTCCGTGCTGGTCCCTTCGGTCAGCTCTTCCGACCCGACAACTTCGTTTTCGGTCAGTCCGGTGCCGGAAACAACTGGGCCAAGGGTCATTACACTGAGGGTGCTGAGTTGGTTGACCAAGTCCTCGATGTCGTTCGTCGTGAGGCTGAAGGCTGTGACTGCCTCCAGGGTTTCCAGATCACCCACTCCCTCGGTGGTGGTACTGGTGCCGGTATGGGTACTCTGTTGATCTCCAAGATCCGCGAGGAGTTCCCCGACCGCATGATGGCCACCTTCTCCGTCATGCCCTCCCCTAAGGTTTCCGATACCGTTGTCGAGCCTTACAACGCCACCCTCTCCGTCCACCAGCTGGTCGAGAACTCCGATGAGACCTTCTGTATCGATAACGAGGCTCTGTACGACATCTGCATGCGCACGCTAAAGCTGTCCAACCCCTCGTACGGTGACCTGAACCACCTGGTCTCCGCCGTCATGTCCGGCGTTACTACTTGCTTGCGTTTCCCTGGTCAGCTGAACTCTGACCTGCGCAAGCTTGCCGTGAACATGGTTCCTTTCCCTCGTCTCCATTTCTTCATGGTTGGCTTCGCTCCCCTGACCAGCCGTGGCGCTCACTCTTTCCGTGCCGTCACCGTCCCTGAGTTGACTCAGCAGATGTTCGACCCCAAGAACATGATGGCTGCTTCTGACTTCCGTAACGGTCGCTACCTGACGTGCTCAGCCATCTTGTATGATATTCCCTTTAAATT----TCATACATTGCTTGTTTGCTAACTTGAATTCTCTAGCCGTGGCAAGGTCTCAA
>Daldinia_macaronesica
CATTACCGAGTTATCTAAACTCC-AACCCTTTGTGAAACTTACCGTCGTTGCCTCGGCG--GGCTGCGCTTACCCTGTAGCTACCCT----------------------------GTAGCTACCCGGTAGCGCGCTCCAAGCCCGCCGGTGGACCACTAAACTCTGT-TTAATACCGAATCTCTGAATGCTTCAACTTAATAAGTTAAAACTTTCAACAACGGATCTCTTGGTTCTGGCATCGATGAAGAACGCAGCGAAATGCGATAAGTAATGTGAATTGCAGAATTCAGTGAATCATCGAATCTTTGAACGCACATTGCGCCCATTAGTATTCTAGTGGGCATGCCTATTCGAGCGTCATTTCAACCCTTAAG-CCTAGTTGCTTAGCGTTGGGAGTCTGCGCTGTAGGCGCAGTTCCTCAAAGTGATTGGCGGAGTTAGGGCATACTCTAAGCGTAGTAATACTTCTCGCTTCTGTAGTTGTCCTGGCGGCTTGCCGTTAAACCCCTATATTTTCTAGTGGTTGACCTCGG------------------------------------------------------C-CTA-----GCGGTCCGAGTTGTAATTTGTAGAGGATGC-TTTTGGTTAGGT-GCCTTCTGAGTTCCCTGGAACGGGACGCCAGAGAGGGTGAGAGCCCCGTACGGTTGGA-CACCGAGCCTCTATATAGCTCCTTCGACGAGTCGAGTAGTTTGGGAATGCTGCTCTAAATGGGAGGTAAATTTCTTCTAAAGCTAAATACCGGCCAGAGACC-GATAGCGCACAAGTAGAGTGATCGAAAGATGAAAAGTACTTTGAAAAGAGGGTTAAATAGCACGTGAAATTGTTGAAAGGGAAGCG-TTTGCGACCAGACTTTTTCCAGGCGGATCATCCGGT-GTTC-TCACCGGTGCACTTCGCCTGG--TTTAGGCCAGCATCGGTTCTCT---TAGGGGGATAAAGGCCTGGGGAACGTAGCTCC----TTCGGGAGTGTT-ATAGCCCCTTGCGTAATACCCTTCG-GGGGACCGAGGAACGCGCATC---T-GCAAGGATGCTGGCGTAATGGTCGTCAACGACCCGTCTTGAAACACGGACCAAGGAGTCGAACATTTGTGCGAGTGTTTGGGTGTT--AAACCCTCACGCGTAATGAAAGTGAACGGAGGTGAGAGCCCTT----CG-------GGGTGCATCATCGACCGATCCTGATG-TCTTCGGATGGATTTGAGTAAGAGCATAACTGTTCGGACCCGAAAGATGGTGAACTATGCGTGGATAGGGTGAAGCCAGAGGAAACTCTGGTGGAGGCTCGCAGCGGTTCTGACGTGCAAATCGATCGTCAAATCTGCGCATGGGGGCGAAAGACTTATCGAACCATCTAGTAGCTGGTTACCGCCGAAGTTTCCCTCAGGATAGCAGTGTTG--TCTTCAGTTTTATGAGGTAAAGCGAATGATTAGGGACTCGGGGGCGCTATATTGCCTTCATCCATTCTCAAACTTTAAATATGTAAGAAGCCCTTGTTACTTAATTGAACGTGGGCATTCGAATGTACCAACACTAGTGGGCCATTTTTGGTAAGCAGAACTGNCGATGCGGGATGAACCGAACGCGGGGTTAAGGTGCCAGAGTGGACGCTCATCAGACACCACAAAAGGTGTTAGTACATCTTGACAGCAGGACGGTGGCCATGGAAGTCGGAATCCGCTAAGGACTGTGTAACAACTCACCTGCCGAATGTACTAGCCCTGAAAATGGATGGCGCTCAAGCGTCT-CACCCATACCTCGCCATTGAGCTCGCCGCTAAGCCTGCTATTGTAACCAACGGACTGAAATACTCCCTCGCTACAGGCAACTGGGGTGACCAGAANAANGCGATGAGCTCANCAGCTGGTGTATCGCAGGTTCTGANNCGATACACGTTCGCTTCGACTCTTTCTCATCTAAGGCGGACGAACACGCCTATTGGAAGAGATGGAAAACTTGCGAAACCTCGACAGCTGCATAATACCCATTGGGGTCTGGTCTGTCCGGCCGAAACGCCCGAAGGCCAAGCTTGTGGGTTAGTGAAAAATCTGTCGCTTATGTGCTCTATCAGCGTGGGTACGTCAACGGATCCTATCGTAGACTATATGATTACTAGGAATATGGAAGTCTTGGAGGAATACGAACCTATGCGATACCCTAATGCTACCAAGATCTTCCTCAACGGGTCTTGGATCGGTGTGCACCAGGATCCCAAGTCTCTAGTTAGAGACGTCCAGCAACTTCGTCGGGCTAACCAGATCCCCTCTGAAGTGTCACTAGTTCGCGATATCCGTGATCGCGAGTTCAAGATCTTCTCAGATGCTGGTCGTGTCATGCGACCCTTATTTGTTGTGCAGCAAGAGGAT------------------------------------------------------AATCCCGAGGCTGGTACTACGAAGGGCTCGTTAGCTCTCAACAAGGAGATGATCCAGAGGCTGGAGGCAGATGTCGAGCTAGACCCTGAAAGCGAGGAATACTTTGGTTGGCAAGGCCTCGTTAACGAGGGGGTTATCGAGTATCTCGACGCCGAAGAAGAAGAGACGGCTATGATTTGCATGACTCCTGAAGATTTAGAAACCTACCGGATGAGCAAGCTCGGATACGATGTATCGCAGGATAACGGC---GATGAGATT------AACAAGCGTCTAAAGACTAAAGTGAATCCTACGACGCACATGTATACACATTGCGAGATCCATCCCAGCATGCTCCTGGGTATCTGCGCAAGCATCATTCCCTTCCCGGACCACAATCAGGTACCCCTGAACGCGTCGAAAAACTCCAAAACATCCTTAGTTCTACCCCTCATACACAATACCATAT-------TA-CATTTTATATTGCAACTACGTCAAATTGTATACCAACGTGTCGGGAAATCAAAGCTAACCGCGTT-----TCTTCAATAGGTTCATCTTCAGACTGGCCAATGTGTAAGTAACA-----GCGATCATCGAAGAACCATGATATAAGACACAGCGGGGCTCACATGAAGATGATAGGGTAACCAAATCGGTGCCGCTTTCTGGCAAACCATCTCTAGCGAGCACGGTCTCGACAGCAATGGAGTGTATGTATTCGAATTGTTGATTCCCATCGACGAGAATATCAACTAATCATCCATCAACAGTTACAACGGTACTTCCGAGCTCCAGCTCGAGCGCATGAGCGTCTACTTCAACGAGGTATGAATTTGTAGGAACTAGGGATAAATAAACGGAGACAATTGCTAATTGCCTCAACGCGTGCAGGCTTCTGGCAACAAGTATGTTCCTCGTGCCGTCCTCGTCGATCTCGAGCCCGGTACCATGGACGCCGTCCGTGCTGGTCCCTTCGGTCAGCTCTTCCGACCCGACAACTTCGTTTTCGGTCAGTCCGGTGCCGGAAACAACTGGGCCAAGGGTCATTACACTGAGGGTGCTGAGTTGGTTGACCAAGTCCTCGATGTCGTTCGTCGTGAGGCTGAAGGCTGTGACTGCCTCCAGGGTTTCCAGATCACCCACTCCCTCGGTGGTGGTACTGGTGCCGGTATGGGTACTCTGTTGATCTCCAAGATCCGCGAGGAGTTCCCCGACCGCATGATGGCCACCTTCTCCGTCATGCCCTCCCCTAAGGTTTCCGATACCGTTGTCGAGCCTTACAACGCCACCCTCTCCGTCCACCAGCTGGTCGAGAACTCCGATGAGACCTTCTGTATCGATAACGAGGCTCTGTACGACATCTGCATGCGCACGCTAAAGCTGTCCAACCCCTCGTACGGTGACCTGAACCACCTGGTCTCCGCCGTCATGTCCGGCGTTACTACTTGCTTGCGTTTCCCTGGTCAGCTGAACTCTGACCTGCGCAAGCTTGCCGTGAACATGGTTCCTTTCCCTCGTCTCCATTTCTTCATGGTTGGCTTCGCTCCCCTGACCAGCCGTGGCGCTCACTCTTTCCGTGCCGTCACCGTCCCTGAGTTGACTCAGCAGATGTTCGACCCCAAGAACATGATGGCTGCTTCTGACTTCCGTAACGGTCGCTACCTGACGTGCTCAGCCATCTTGTATGATATTCCCTTTAAATT----TCATACATTGCTTGTTTGCTAACTTGAATTCTCTAGCCGTGGCAAGGTCTCAA
>Daldinia_steglichii
CATTACCGAGTTATCTAAACTCC-AACCCTTTGTGAAACTTACCGTCGTTGCCTCGGCG--GGCTGCGCTTACCCTGTAGCTACCCT----------------------------GTAGCTACCCGGTAGCGCGCTCCAAGCCCGCCGGTGGACCACTAAACTCTGT-TTAATACCGAATCTCTGAATGCTTCAACTTAATAAGTTAAAACTTTCAACAACGGATCTCTTGGTTCTGGCATCGATGAAGAACGCAGCGAAATGCGATAAGTAATGTGAATTGCAGAATTCAGTGAATCATCGAATCTTTGAACGCACATTGCGCCCATTAGTATTCTAGTGGGCATGCCTATTCGAGCGTCATTTCAACCCTTAAG-CCTAGTTGCTTAGCGTTGGGAGTCTGCGCTGTAGGCGCAGTTCCTCAAAGTGATTGGCGGAGTTAGGGCATACTCTAAGCGTAGTAATACTTCTCGCTTCTGTAGTTGTCCTGGCGGCTTGCCGTTAAACCCCTATATTTTCTAGTGGTTGACCTCGG------------------------------GCTCAAATTTGAAATCTGG----CC-CTA-----GCGGTCCGAGTTGTAATTTGTAGAGGATGC-TTTTGGTTAGGT-GCCTTCTGAGTTCCCTGGAACGGGACGCCAGAGAGGGTGAGAGCCCCGTACGGTTGGA-CACCGAGCCTCTATATAGCTCCTTCGACGAGTCGAGTAGTTTGGGAATGCTGCTCTAAATGGGAGGTAAATTTCTTCTAAAGCTAAATACCGGCCAGAGACC-GATAGCGCACAAGTAGAGTGATCGAAAGATGAAAAGTACTTTGAAAAGAGGGTTAAATAGCACGTGAAATTGTTGAAAGGGAAGCG-TTTGCGACCAGACTTTTTCCAGGCGGATCATCCGGT-GTTC-TCACCGGTGCACTTCGCCTGG--TTTAGGCCAGCATCGGTTCTCT---TAGGGGGATAAAGGCCTGGGGAACGTAGCTCC----TTCGGGAGTGTT-ATAGCCCCTTGCGTAATACCCTTCG-GGGGACCGAGGAACGCGCATC---T-GCAAGGATGCTGGCGTAATGGTCGTCAACGACCCGTCTTGAAACACGGACCAAGGAGTCGAACATTTGTGCGAGTGTTTGGGTGTT--AAACCCTCACGCGTAATGAAAGTGAACGGAGGTGAGAGCCCTT----CG-------GGGTGCATCATCGACCGATCCTGATG-TCTTCGGATGGATTTGAGTAAGAGCATAACTGTTCGGACCCGAAAGATGGTGAACTATGCGTGGATAGGGTGAAGCCAGAGGAAACTCTGGTGGAGGCTCGCAGCGGTTCTGACGTGCAAATCGATCGTCAAATCTGCGCATGGGGGCGAAAGACTTATCGAACCATCTAGTAGCTGGTTACCGCCGAAGTTTCCCTCAGGATAGCAGTGTTG--TCTTCAGTTTTATGAGGTAAAGCGAATGATTAGGGACTCGGGGGCGCTATATTGCCTTCATCCATTCTCAAACTTTAAATATGTAAGAAGCCCTTGTTACTTAATTGAACGTGGGCATTCGAATGTACCAACACTAGTGGGCCATTTTTGGTAAGCAGAACTGGCGATGCGGGATGAACCGAACGCGGGGTTAAGGTGCCAGAGTGGACGCTCATCAGACACCACAAAAGGTGTTAGTACATCTTGACAGCAGGACGGTGGCCATGGAAGTCGGAATCCGCTAAGGACTGTGTAACAACTC----------------------------------------------------------------------------------------------------------------------------------------------------------------------------------------ACCGATACACGTTCGCTTCGACTCTTTCTCATCTAAGGCGGACGAACACGCCTATTGGAAGAGATGGAAAACTTGCGAAACCTCGACAGCTGCATAATACCCATTGGGGTCTGGTCTGTCCGGCCGAAACGCCCGAAGGCCAAGCTTGTGGGTTAGTGAAAAATCTGTCGCTTATGTGCTCTATCAGCGTGGGTACGTCAACGGATCCTATCGTAGACTATATGATTACTAGGAATATGGAAGTCTTGGAGGAATACGAACCTATGCGATACCCTAATGCTACCAAGATCTTCCTCAACGGGTCTTGGATCGGTGTGCACCAGGATCCCAAGTCTCTAGTTAGAGACGTCCAGCAACTTCGTCGGGCTAACCAGATCCCCTCTGAAGTGTCACTAGTTCGCGATATCCGTGATCGCGAGTTCAAGATCTTCTCAGATGCTGGTCGTGTCATGCGACCCTTATTTGTTGTGCAGCAAGAGGAT------------------------------------------------------AATCCCGAGGCTGGTACTACGAAGGGCTCGTTAGCTCTCAACAAGGAGATGATCCAGAGGCTGGAGGCAGATGTCGAGCTAGACCCCGAAAGCGAGGAATACTTTGGTTGGCAAGGCCTCGTTAACGAGGGGGTTATCGAGTATCTCGACGCCGAAGAAGAAGAGACGGCTATGATTTGCATGACTCCTGAAGATTTAGAAACCTACCGGATGAGCAAGCTCGGATACGATGTATCGCAGGATAACGGC---GATGAGATT------AACAAGCGTCTAAAGACTAAAGTGAATCCTACGACGCACATGTATACACATTGCGAGATCCATCCCAGCATGCTCCTGGGTATCTGCGCAAGCATCATTCCCTTCCCGGACCACAATCAAGTA-----------------------------------------------------------------------------------------------------------------GTCGGGAAATCAAAGCTAACCGCGTT-----TCTTCAATAGGTTCATCTTCAGACTGGCCAATGTGTAAGTAACA-----GCGATCATCGAAGAACCATGATATAAGACACAGCGGGGCTCACATGAAGATGATAGGGTAACCAAATCGGTGCCGCTTTCTGGCAAACCATCTCTAGCGAGCACGGTCTCGACAGCAATGGAGTGTATGTATTCGAATTGTTGATTCCCATCGACGAGAATATCAACTAATCATCCATCAACAGTTACAACGGTACTTCCGAGCTCCAGCTCGAGCGCATGAGCGTCTACTTCAACGAGGTATGAATTTGTAGGAACTAGGGATAAATAAACGGAGACAATTGCTAATTGCCTCAACGCGTGCAGGCTTCTGGCAACAAGTATGTTCCTCGTGCCGTCCTCGTCGATCTCGAGCCCGGTACCATGGACGCCGTCCGTGCTGGTCCCTTCGGTCAGCTCTTCCGACCCGACAACTTCGTTTTCGGTCAGTCCGGTGCCGGAAACAACTGGGCCAAGGGTCATTACACTGAGGGTGCTGAGTTGGTTGACCAAGTCCTCGATGTCGTTCGTCGTGAGGCTGAAGGCTGTGACTGCCTCCAGGGTTTCCAGATCACCCACTCCCTCGGTGGTGGTACTGGTGCCGGTATGGGTACTCTGTTGATCTCCAAGATCCGCGAGGAGTTCCCCGACCGCATGATGGCCACCTTCTCCGTCATGCCCTCCCCTAAGGTTTCCGATACCGTTGTCGAGCCTTACAACGCCACCCTCTCCGTCCACCAGCTGGTCGAGAACTCCGATGAGACCTTCTGTATCGATAACGAGGCTCTGTACGACATCTGCATGCGCACGCTAAAGCTGTCCAACCCCTCGTACGGTGACCTGAACCACCTGGTCTCCGCCGTCATGTCCGGCGTTACTACTTGCTTGCGTTTCCCTGGTCAGCTGAACTCTGACCTGCGCAAGCTTGCCGTGAACATGGTTCCTTTCCCTCGTCTCCATTTCTTCATGGTTGGCTTCGCTCCCCTGACCAGCCGTGGCGCTCACTCTTTCCGTGCCGTCACCGTCCCTGAGTTGACTCAGCAGATGTTCGACCCCAAGAACATGATGGCTGCTTCTGACTTCCGTAACGGTCGCTACCTGACGTGCTCAGCCATCTTGTATGATATTCCCTTTAAATT----TCATACATTGCTTGTTTGCTAACTTGAATTCTCTAGCCGTGGCAAGGTCTCAA
>Daldinia_dennisii
-ATTACCGAGTTATCTAAACTCC-AACCCTTTGTGAACCTTACCGTCGTTGCCTCGGCG--GGCTGCGCTTACCCTGTAGCTACCCT----------------------------GTAGCTACCCGGTAGCGCGCTCTAAGCCCGCCGGTGGACCACTAAACTCTGT-TTAATACTGAATCTCTGAATGCTTCAACTTAATAAGTTAAAACTTTCAACAACGGATCTCTTGGTTCTGGCATCGATGAAGAACGCAGCGAAATGCGATAAGTAATGTGAATTGCAGAATTCAGTGAATCATCGAATCTTTGAACGCACATTGCGCCCATTAGTATTCTAGTGGGCATGCCTATTCGAGCGTATATTCAACCCTTAAG-CCCGGTTGCTTAGCGTTGGGAATCTGCGCTGTAGGCGAAGTTCCTTAAAGTGATTGGCGGAGTCAGAGCATACTCTAAGCGTAGTAATACTTCTAGCTTCTGTAGTTGT-CTGGCGGCTTG-CGTTAAACCCCTATATTTTCTAGTGGTTGACCTCGGGCCCTAGTAACGGCGAGTGAAGCGGCAACAGCTCAAATTTGAAATCTGG----CC-CTA-----GCGGTCCGAGTTGTAATTTGTAGAGGATGC-TTTTGGTTAGGT-GCCTTCTGAGTTCCCTGGAACGGGACGCCAGAGAGGGTGAGAGCCCCGTACGGTTGGA-CACCGAGCCTCTATATAGCTCCTTCGACGAGTCGAGTAGTTTGGGAATGCTGCTCTAAATGGGAGGTAAATTTCTTCTAAAGCTAAATACCGGCCAGAGACC-GATAGCGCACAAGTAGAGTGATCGAAAGATGAAAAGTACTTTGAAAAGAGGGTTAAATAGCACGTGAAATTGTTGAAAGGGAAGCG-TTTGCGACCAGACTTTTTCCAGGCGGATCATCCGGT-GTTC-TCACCGGTGCACTTCGCCTGG--TTTAGGCCAGCATCGGTTCTCT---TAGGGGGATAAAGGCTTGGGGAACGTAGCTCC----CTCGGGAGTGTT-ATAGCCCCTCGCGTAATACCCTTCG-GGGGACCGAGGAACGCGCATC---T-GCAAGGATGCTGGCGTAATGGTCGTCAACGACCCGTCTTGAAACACGGACCAAGGAGTCGAACATTTGTGCGAGTGTTTGGGTGTT--AAACCCTCACGCGTAATGAAAGTGAACGGAGGTGAGAGCCCTT----CG-------GGGTGCATCATCGACCGATCCTGATG-TCTTCGGATGGATTTGAGTAAGAGCATAACTGTTCGGACCCGAAAGATGGTGAACTATGCGTGGATAGGGTGAAGCCAGAGGAAACTCTGGTGGAGGCTCGCAGCGGTTCTGACGTGCAAATCGATCGTCAAATCTGCGCATGGGGGCGAAAGACTTATCGAACCATCTAGTAGCTGGTTACCGCCGAAGTTTCCCTCAGGATAGCAGTGTTG--TCTTCAGTTTTATGAGGTAAAGCGAATGATTAGGGACTCGGGGGCGCTATATTGCCTTCATCCATTCTCAAACTTTAAATATGTAAGAAGCCCTTGTTACTTAATTGAACGTGGGCATTCGAATGTACCAACACTAGTGGGCCATTTTTGGTAAGCAGAACTGGCGATGCGGGATGAACCGAACGCGGGGTTAAGGTGCCAGAGTGGACGCTCATCAGACACCACAAAAGGTGTTAGTACATCTTGACAGCAGGACGGTGGCCATGGAAGTCGGAATCCGCTAAGGACTGTGTAACAACTCACCTGCCGAATGTACTAGCCCTGAAAATGGATGGCGCTCAAGCGTCT-CACCCATACCTCGCC-------------------------------------------------------------------------------------------------------------------------ACCGATACACGTTCGCTTCGACTCTTTCTCATCTAAGGCGGACGAACACGCCTATTGGAAGAGATGGAAAACTTGCGAAACCTCGACAGCTGCATAATACCCATTGGGGTCTGGTCTGTCCGGCCGAAACGCCCGAAGGCCAAGCTTGTGGGCTAGTGAAAAATCTATCGCTTATGTGCTCTATCAGCGTGGGTACGTCAACGGATCCTATCGTAGACTATATGATTACTAGGAATATGGAAGTCTTGGAGGAATACGAACCTATGCGATACCCTAATGCCACCAAGATCTTCCTCAACGGATCTTGGATCGGTGTGCACCAGGATCCCAAGTCTCTAGTTAGAGACGTCCAGCAACTTCGTCGGGCTAACCAGATCCCCTCTGAAGTGTCGCTAGTTCGCGATATCCGTGATCGCGAGTTCAAGATCTTCTCAGATGCTGGTCGTGTCATGCGACCCTTATTTGTTGTGCAGCAAGAGGAT------------------------------------------------------AATCCCGAGGCTGGTACTACGAAGGGCTCGTTGGCTCTCAACAAGGAGATGATCCAGAGGCTGGAGGCAGATGTCGAACTAGACCCTGAAAGCGAGGAATACTTTGGTTGGCAAGGCCTCGTTAACGAGGGGGTTATCGAGTATCTCGACGCCGAAGAAGAAGAGACGGCTATGATTTGCATGACTCCTGAAGATTTAGAAACCTACCGGATGAGCAAGCTCGGATACGATGTGTCGCAGGATAACGGC---GATGAGATT------AACAAGCGTCTAAAGACTAAAGTGAATCCTACGACGCACATGTATACACATTGCGAGATCCATCCCAGCATGCTCCTGGGTATCTGCGCAAGCATCATTCCCTTCCCGGACCACAATCAGGTACCCCTGAACGCGTCGAAAACCCCCAAAACACCCTTAGTTCTACCCCTCATACACAATACCATAT-------TA-CATTTTATATTGCAACTACGTCAAATTGTATACCAACGTGTCGGAAAATCAAAGCTAACCGCGTT-----TCTTCAATAGGTTCATCTTCAAACTGGCCAATGTGTAAGTAACA-----GCGATCATCGAATAACTATGATATAAAACACAGCGGGGCTCACATGGAGATGATAGGGTAACCAAATCGGTGCCGCTTTCTGGCAAACCATCTCCAGCGAGCACGGTCTCGACAGCAATGGAGTGTATGTATTCGAATTGTTGATTCCTATGGACAAAAATATCAATTAATCATCCATCAACAGTTACAACGGTACTTCCGAGCTCCAGCTCGAGCGCATGAGCGTCTACTTCAACGAGGTATGAATTTGTAGGAACTAGGGTTAAATAAATGGAGACAATGGCTAATTGCTTCAACGCGTGCAGGCTTCTGGCAACAAGTATGTTCCCCGTGCCGTCCTCGTCGATCTCGAGCCCGGTACCATGGACGCCGTCCGTGCTGGTCCCTTTGGTCAGCTCTTCCGGCCCGACAACTTCGTTTTCGGTCAGTCCGGTGCCGGAAACAACTGGGCCAAGGGTCATTACACTGAGGGTGCTGAGTTGGTTGACCAAGTCCTCGATGTCGTTCGTCGTGAGGCTGAAGGCTGTGACTGCCTCCAGGGTTTCCAGATCACCCACTCCCTCGGTGGTGGTACTGGTGCCGGTATGGGTACTCTGTTGATCTCCAAGATCCGCGAGGAGTTCCCCGATCGCATGATGGCCACCTTCTCCGTCATGCCCTCCCCTAAGGTTTCCGATACCGTTGTCGAGCCTTACAACGCCACCCTCTCCGTCCACCAGCTGGTCGAGAACTCCGATGAGACCTTCTGTATCGATAACGAGGCTCTGTACGACATCTGCATGCGCACGCTAAAGCTGTCCAACCCCTCGTACGGTGACCTGAACCACCTGGTCTCCGCCGTCATGTCCGGCGTTACTACTTGCTTGCGTTTCCCTGGTCAGCTGAACTCTGACCTGCGCAAGCTTGCCGTGAACATGGTTCCTTTCCCTCGTCTCCATTTCTTCATGGTTGGCTTCGCTCCCCTGACCAGCCGTGGCGCTCACTCTTTCCGTGCCGTCACCGTCCCTGAGTTGACTCAGCAGATGTTCGACCCCAAGAATATGATGGCTGCTTCTGACTTCCGTAACGGTCGCTACCTGACGTGCTCAGCCATCTTGTAAGATACCCCCTTTAAATT----TTATACGTTTATTGTTTGCTAATTCAAGTTCTCTAGCCGTGGAAAGGTTTCAA
>Daldinia_petriniae
CATTACTGAGTTATCTAAACTCCAAACCCTATGTGAACCTTACCGTCGTTGCCTCGGCG--GGCCGCGCTTACCCGGTAGCTACCCT----------------------------GTAGCTACCCGGTAGTGCGCTATAGGCCCGCCGGTGGACTACTCAACTCTGTTTTAATACTGTATCTCTGAATGCTTCAACTTAATAAGTTAAAACTTTCAACAACGGATCTCTTGGTTCTGGCATCGATGAAGAACGCAGCGAAATGCGATAACTAATGTGAATTGCAGAATTCAGTGAATCATCGAATCTTTGAACGCACATTGCGCCCATTAGTATTCTAGTGGGCATGCCTATTCGAGCGTCATTTCAACCCTTAAG-CCTAGCTGCTTAGTGTTGGGAACCTGCCCCGTAGGGGCAGCTCCCTAAAGTCATCGGCGGAGTTAGGGCATACTCTAAGCGTAGTACTACTTCTCGCTTCTGTAGTTGTCCTGGCGGCTTGCCGTTAAACCCCTATATTTTCTAGTGGTTGACCTCGG----------------------------CAGCTCAAATTTGAAATCTGG----CC-CTA-----GCGGTCCGAGTTGTAATTTGTAGAGGATGC-TTTTGGTTAGGT-GCCTTCCGAGTTCCCTGGAACGGGACGCCAGAGAGGGTGAGAGCCCCGTACGGTTGGA-CGCCGAGCCTCTGTATAGCTCCTTCGACGAGTCGAGTAGTTTGGGAATGCTGCTCTAAATGGGAGGTAAATTTCTTCTAAAGCTAAATACCGGCCAGAGACC-GATAGCGCACAAGTAGAGTGATCGAAAGATGAAAAGTACTTTGAAAAGAGGGTTAAATAGCACGTGAAATTGTTGAAAGGGAAGCG-TTTGCGACCAGACTTTTTCTAGGCGGATCATCCGGT-GTTC-TCACCGGTGCACTTCGCCTGG--TTTAGGCCAGCATCGGCTCTCT---TAGGGGGATAAAGGCCAGGGGAACGTAGCTCC----TTCGGGAGTGTT-ATAGCCCCTAGCGTAATACCCTTCG-GGGGGCCGAGGAACGCGCATC---T-GCAAGGATGCTGGCGTAATGGTCGTCAACGACCCGTCTTGAAACACGGACCAAGGAGTCGAACATTTGTGCGAGTGTTTGGGTGTC--AAACCCTCACGCGTAATGAAAGTGAACGGAGGTGAGAGCCCTT----CG-------GGGTGCATCATCGACCGATCCTGATG-TCTTCGGATGGATTTGAGTAAGAGCATAACTGTTCGGACCCGAAAGATGGTGAACTATGCGTGGATAGGGTGAAGCCAGAGGAAACTCTGGTGGAGGCTCGCAGCGGTTCTGACGTGCAAATCGATCGTCAAATCTGCGCATGGGGGCGAAAGACTTATCGAACCATCTAGTAGCTGGTTACCGCCGAAGTTTCCCTCAGGATAGCAGTGTTG--TCTTCAGTTTTATGAGGTAAAGCGAATGATTAGGGACTCGGGGGCGCTATATTGCCTTCATCCATTCTCAAACTTTAAATATGTAAGAAGCCCTTGTTACTTAATTGAACGTGGGCATTCGAATGTACCAACACTAGTGGGCCATTTTTGGTAAGCAGAACTGGCGATGCGGGATGAACCGAACGCGGGGTTAAGGTGCCAGAGTGGACGCTCATCAGACACCACAAAAGGTGTTAGTACATCTTGACAGCAGGACGGTGGCCATGGAAGTCGGAATCCGCTAAGGACTGTGTAACAACTCACCTGCCGAATGTACTAGCCCTGAAAATGGATGGCGCTCAAGCGTCT-CACCCATACCTCGCC-----------------------------------------------------------------------------------------------------------------------------------------------------------------------------TATTGGAAGAGACGGGAAACTCGCGAAGCCTCGACAACTTCACAATACCCATTGGGGTCTGGTCTGTCCGGCCGAAACGCCCGAAGGCCAAGCTTGNGGTTTGGTGAAGAATTTGTCGCTCATGTGCTCTATCAGCGTGGGTACGTCAACGGATCCTATCGTAGACTATATGATTACTAGGAATATGGAAGTCTTGGAGGAATACGAACCCATGAGATACCCCAACGCCACCAAGATCTTCCTTAACGGATCTTGGATCGGTGTGCACCAGGATCCCAAGTCTCTAGTTAGAGACGTCCAGCAACTTCGTCGGGCCAACCAGATCCCCTCCGAAGTGTCGCTGGTTCGCGATATCCGTGATCGCGAGTTCAAGATCTTCTCGGATGCTGGTCGTGTCATGCGGCCCTTATTTGTTGTGCAGCAAGAGGAT------------------------------------------------------AATCCCGAGGCTGGTACTACGAAGGGCTCGCTAGCTCTCAATAAGGAGATGATCCAGAGGCTGGAGGCGGATGTCGACTTGGACCCTGAAAGCGATGAGTACTTTGGCTGGCAGGGCCTGGTCAACGAGGGTGTTATCGAGTACCTCGATGCCGAGGAAGAAGAAACGGCTATGATCTGCATGACGCCTGAAGATCTAGAAACCTACCGGATGAGCAAGCTCGGATACGATGTGTCCCAGGATAATGGA---GATGAGATT------AATAAGCGGCTCAAGACTAAAGTGAATCCTACGACGCACATGTATACACATTGTGAGATTCATCCTAGCATGCTCCTGGGTATCTGCGCAAGCATTATTCCCTTCCCGGACCACAATCAGGTACCCCTGAACGCGTCGAAAAACCTCCAAACCCCCTTAGTTCTGCCCCTCATACACACTACCGCAT-------TA-CATTTCATATTGCAACTACATCAAATTGTACAGCAACGTGTCGGAAATTCAAAGCTAACCGCGTT-----TCTTCAATAGGTTCATCTTCAGACCGGCCAATGTGTAAGTAACA-----GCGATGATGGAAGAACCATGATATAAAATACAGCGGGGCTTACATGAAGATGATAGGGTAACCAAATTGGTGCTGCTTTCTGGCAAACCATCTCCAGCGAGCACGGTCTCGACAGCAATGGCGTGTATGTATTCGAGTTATCTATTCCTATTACCAAGAATATCAACTAATCATCAATCAACAGTTACAACGGTACTTCCGAGCTCCAGCTCGAGCGCATGAGCGTCTACTTCAACGAGGTAGGAATTTATAAGAA-TAGGAATAAATAAATGGAGATAATTGCTAATTGTCTCCATGCGTGCAGGCTTCCGGCAACAAGTATGTTCCTCGTGCCGTCCTCGTCGATCTCGAGCCCGGTACCATGGACGCCGTCCGTGCTGGTCCCTTCGGTCAGCTCTTCCGACCCGACAACTTCGTCTTCGGTCAATCCGGTGCCGGAAACAACTGGGCCAAGGGTCATTACACCGAGGGTGCCGAGTTGGTTGACCAGGTTCTCGATGTCGTCCGTCGTGAGGCTGAGGGTTGTGATTGCCTCCAGGGTTTCCAGATCACCCACTCCCTCGGTGGTGGTACTGGTGCCGGTATGGGTACCCTGTTGATCTCCAAGATCCGCGAGGAGTTCCCCGACCGCATGATGGCCACCTTCTCCGTCATGCCCTCACCCAAGGTTTCCGACACCGTCGTCGAGCCTTACAACGCCACCCTCTCCGTCCACCAGCTGGTCGAGAACTCCGATGAGACCTTCTGTATCGACAACGAGGCTCTGTACGACATCTGCATGCGTACGCTGAAGCTGTCCAACCCCTCGTACGGTGACCTGAACCACTTGGTCTCTGCTGTCATGTCCGGCGTTACTACTTGCTTGCGTTTCCCTGGTCAGCTGAACTCTGACCTGCGCAAGCTTGCCGTGAACATGGTTCCTTTCCCTCGTCTCCACTTCTTCATGGTCGGCTTCGCCCCCCTGACCAGCCGTGGCGCTCACTCTTTCCGTGCCGTCACCGTCCCCGAGTTGACTCAGCAGATGTTCGACCCCAAGAACATGATGGCTGCTTCTGATTTCCGTAACGGTCGCTACCTGACGTGCTCAGCCATTTTGTATGATATCCCTCGTAAATAT---TTATACGTTACTTGTTTGCTAACTTGAATTCTCTAGCCGTGGCAAGGTCTCGA
>Daldinia_bambusicola
CATTACCGAGTTATCTAAACTCC-AACCCTATGTGAAC-CTACCGCCGTTGCCTCGGCG--GGCCGCGCTTAC----------------------------------------------CTGCCCGGTAGCGCGCTACGGGCCCGCCGGTGGACTGCTAAACTCTGTTTATA---AGTATCTCTGAATGCTTCAACTTAATAAGTTAAAACTTTCAACAACGGATCTCTTGGTTCTGGCATCGATGAAGAACGCAGCGAAATGCGATAAGTAATGTGAATTGCAGAATTCAGTGAATCATCGAATCTTTGAACGCACATTGCGCCCATTAGTATTCTAGTGGGCATGCCTGTTCGAGCGTCATTTCAACCCTTAAG-CCCTGCTGCTTAGTGTTGGGAGTCTAGGTCCCAGGCCTAGTTCCTCAAAGTTATTGGCGGAGTTGGGGTATACTCTGAGCGTAGTAGTGCTTCTCGCTTTTGCAGTAGCCCTGGCGGCTTGCCGTAAAACCCCTATA-TCT-TAGTGGTTGACCTCGAGCCCTAGTAACGGCGAGTGAAGCGGCAACAGCTCAAATTTGAAATCTGG----CC-CTA-----GCGGTCCGAGTTGTAATTTGTAGAGGATGC-TTTTGGTGAGGT-GCCTTCCGAGTTCCCTGGAACGGGACGCCGGAGAGGGTGAGAGCCCCGTACGGTTGGA-CGCCAAACCTCTGTATAGCTCCTTCGACGAGTCGAGTAGTTTGGGAATGCTGCTCTAAATGGGAGGTAAATTTCTTCTAAAGCTAAATACCGGCCAGAGACC-GATAGCGCACAAGTAGAGTGATCGAAAGATGAAAAGCACTTTGAAAAGAGGGTTAAATAGCACGTGAAATTGTTGAAAGGGAAGCG-TTTGCGACCAGACCTTTTCCAGGCGGATCATCCGGC-GTTC-TCGCCGGTGCACTCCGCCTGG--TTGAGGCCAGCATCGGTTTCCT---TAGGGGGATAAAGGCCTGGGGAACGTAGCTCC----TTCGGGAGTGTT-ATAGCCCCTGGCGCAATACCCCTCG-GGGGACCGAGGACCGCGCTTC---G-GCAAGGATGCTGGCGTAATGGTCGTCAACGACCCGTCTTGAAACACGGACCAAGGAGTCGAACATTTGTGCGAGTGTTTGGGTGTC--AAACCCTCACGCGTAATGAAAGTGAACGGAGGTGAGAGCCCTT----AC-------GGGTGCATCATCGACCGATCCTGATG-TCTTCGGATGGATTTGAGTAAGAGCATAACTGTTCGGACCCGAAAGATGGTGAACTATGCGTGGATAGGGTGAAGCCAGAGGAAACTCTGGTGGAGGCTCGCAGCGGTTCTGACGTGCAAATCGATCGTCAAATCTGCGCATGGGGGCGAAAGACTTATCGAACCATCTAGTAGCTGGTTACCGCCGAAGTTTCCCTCAGGATAGCAGTGTTG--TCTTCAGTTTTATGAGGTAAAGCGAATGATTAGGGACTCGGGGGCGCTATATTGCCTTCATCCATTCTCAAACTTTAAATATGTAAGAAGCCCTTGTTACTTAGTTGAACGTGGGCATTCGAATGTACCAACACTAGTGGGCCATTTTTGGTAAGCAGAACTGGCGATGCGGGATGAACCGAACGCGGGGTTAAGGTGCCAGAGTGGACGCTCATCAGACACCACAAAAGGTGTTAGTACATCTTGACAGCAGGACGGTGGCCATGGAAGTCGGAATCCGCTAAGGACTGTGTAACAACTCACCTGCCGAATGTACTAGCCCTGAAAATGGATGGCGCTCAAGCGTCTACACCCATACCTCGCC-------------------------------------------------------------------------------------------------------------------------ACCGATATACTTTCTCTTCAACCCTCTCTCATTTGAGGCGAACGAACACGCCTATCGGAAGAGATGGAAAACTCGCGAAGCCTCGACAGCTTCACAACACCCACTGGGGTCTGGTCTGTCCGGCCGAAACGCCCGAAGGCCAGGCTTGCGGGCTGGTAAAAAACCTATCGCTTATGTGCTCCATCAGCGTAGGTACGTCGACAGATCCCATCGTAGACTACATGATTACTAGGAATATGGAAGTCTTGGAGGAATATGAACCGATGCGGTACCCCAACGCCACCAAGATCTTCCTAAACGGATCCTGGATCGGTGTTCATCAGGATCCTAAGTCTCTCGTGAGAGATGTGCAGCAGCTTCGTCGGGCCAACCAGATCCCCTCCGAAGTCTCTCTGGTACGCGATATTCGTGATCGTGAGTTCAAGATCTTTTCAGATGCCGGCCGAGTCATGCGGCCCTTATTCGTGGTGCAGCAAGAGGAT------------------------------------------------------GATCCCGAGGCTGGTACCACCAAGGGCTCGCTGGCTCTCACTAAGGAGATGATCCAAAGATTGGAGGCCAGCGTCGATCTAGACCAGGAGAGCGAGGAGTACTTTGGCTGGCAAGGTCTTGTTAACGAAGGTGTTATCGAGTACCTCGACGCGGAAGAAGAAGAAACGGCCATGATTTGCATGACACCCGAAGACTTGGAAACTTACCGCATGTCTAAATTGGGATATGACGTATCTCAGGATAACGGC---GACGAGATC------AACAAGCGACTCAAGACCAAGTTGAATCCCACGACGCATATGTATACGCATTGCGAGATCCATCCTAGTATGCTCCTAGGTATTTGCGCGAGCATCATTCCTTTCCCCGACCATAATCAGGTACCCCTGAACGCGTCGAAAA--TCGAAAACCCCCTGAGTTCTGCCCCTCATGCGTACCACCACAATC-----TA-CATTTTACACAGCAACCATGTC-AATTATACGACAACATGTTGAAATATTCAAGCTAACCGCGTT-----TCTTCAATAGGTTCACCTTCAGACTGGCCAATGTGTAAGTACAACCATCATCGAAACGAACTAGATATTTCATAAAACATGGCGGGGCTCATACGAAGACGATAGGGTAACCAAATCGGTGCCGCTTTCTGGCAAACCATCTCCAGCGAGCACGGTCTCGACAGCAATGGCGTGTATGTATTTGAATTGTCAATTTTCATCGTCAAGGATATCGACTAATCACCGATAAATAGCTACAACGGTACTTCCGAGCTTCAGCTCGAGCGCATGAGCGTTTACTTCAACGAGGTACGAATTCACAGAAATCAAGGATAGGTAAATAGAATCGGCTACTAATCACCTCTACGCGTGCAGGCTTCCGGCAACAAGTATGTTCCTCGTGCCGTCCTCGTCGATCTCGAGCCCGGTACCATGGATGCTGTCCGTGCTGGTCCCTTTGGTCAGCTCTTCCGACCCGACAACTTCGTTTTCGGTCAGTCCGGTGCTGGCAACAACTGGGCCAAGGGTCATTACACCGAGGGTGCTGAGTTGGTTGACAACGTTCTCGACGTCGTTCGCCGTGAGGCTGAAGGCTGCGACTGCCTCCAAGGTTTCCAGATCACCCACTCCCTCGGTGGTGGTACTGGTGCCGGTATGGGTACCCTATTGATCTCCAAGATCCGCGAGGAGTTCCCCGACCGCATGATGGCTACTTTCTCCGTCATGCCCTCCCCTAAGGTCTCCGACACCGTCGTTGAGCCTTACAACGCCACCCTCTCTGTCCACCAGCTGGTCGAGAACTCCGACGAGACTTTCTGTATCGACAACGAGGCTCTGTACGACATCTGCATGCGTACTCTGAAGCTGTCCAACCCTTCCTACGGTGACCTGAACCACCTCGTCTCCGCCGTCATGTCCGGTGTTACCACTTGCTTGCGTTTCCCCGGTCAGCTAAACTCTGACCTGCGCAAGCTCGCCGTGAACATGGTTCCTTTCCCTCGTCTCCACTTCTTCATGGTCGGCTTCGCTCCCCTGACCAGCCGTGGCGCTCACTCCTTCCGTGCCGTCACCGTTCCCGAGTTGACTCAGCAGATGTTCGACCCCAAGAACATGATGGCTGCTTCTGACTTCCGAAACGGTCGTTACCTGACGTGCTCTGCCATCTTGTATGATATCCTCCCGTTTCTTTTCTTATGAATTCCCATTTTGCTAACTCGAATCGTGTAGCCGTGGCAAGGTCTCCA
>Daldinia_caldariorum
---------TTTATACAAACTCC-AACCCTATGTGAAC-TTACCGCCGTTGCCTCGGCG--GGCCGCGCTTAC----------------------------------------------CTGCCTGGTAGTGCGCTACAGGCCCGCCGGTGGACTGCTAAACTCTGTATATA---AGTTTCTCTGAATGCTTCAACTTAATAAGTTAAAACTTTCAACAACGGATCTCTTGGTTCTGGCATCGATGAAGAACGCAGCGAAATGCGATAAGTAATGTGAATTGCAGAATTCAGTGAATCATCGAATCTTTGAACGCATATGGCGCCCGCTAGTATTCTAGCGGGCATGCCTGTTCGAGCGTCATTTCAACCCTTAAG-CCCTGTTGCTTAGTGTTGGGAGTCTAGGCCTCCGGCCTAGTTCCTCAAAGTCATTGGCGGAGTTAGGGTATACTCTGAGCGTAGTAGTGCTTCTCGCTTTTGCAGTAGCCCTGGCGGCTGGCCGTAAAACCCCTATA-TCTTTAGTGGTTGACCTCGAGCCCTAGTAACGGCGAGTGAAGCGGCAACAGCTCAAATTTGAAATCTGG----CC-CTC-----GCGGTCCGAGTTGTAATTTGTAGAGGATGC-TTTTGGTGAGGT-GCCTTCCGAGTTCCCTGGAACGGGACGCCGGAGAGGGTGAGAGCCCCGTACGGTTGGA-CGCCGAGCCTCTGTATAGCTCCTTCGACGAGTCGAGTAGTTTGGGATTGCTGCTCTAAATGGGAGGTAAATTTCTTCTAAAGCTAAATATAGGCCAGAGACC-GATAGCGCACAAGTAGAGTGATCGAAAGATGAAAAGCACTTTGAAAAGAGGGTTAAATAGCACGTGAAATTGTTGAAAGGGAAGCG-TTTGCGACCAGACTTTTTCCAGGCGGATCATCCGGC--TTT-TCGCCGGTGCACTCCGCCTGG--TTGAGGCCAGCATCGGTTTTCC---GAGGGGGATAAAGGCCGGGGGCACGTAGCTCC----TTCGGGAGTGTT-ATAGCCCCCAGCGTAATACCCTTCG-GGGGACCGAGGACCGCGCTTC---G-GCAAGGATGCTGGCGTAATGGTCGCCAACGACCCGTCTTGAAACACGGACCAAGGAGTCGACCATTTGTGCAAGTGTTTGGGTGTC--AAACCCTCACGCGTAATGAAAGTGAACGGAGGTGAGAGCCCTT----CG-------GGGTGCATCATCGACCGATCCAGATG-TCTTCGGATGGATTTGAGTAAGAGCATAAATGTTCGGACCCGAAAGATGGTGAACTATGCGTGGATAGGGTGAAGCCAGAGGAAACTCTGGTGGAGGCTCGCAGCGGTTCTGACGTGCAAATCGATCGTCAAATCTGCGCATGGGGGCGAAAGACTTATCGAACCATCTAGTAGCTGGTTACCGCCGAAGTTTCCCTCAGGATAGCAGTGTTG-TTCTTCAGTTTTATGAGGTAAAGCGAATGATTAGGGACTCGGGGGCGCTATATTGCCTTCATCCATTCTCAAACTTTAAATATGTAAGAAGCCCTTGTTACTTAATTGAACGTGGGCATTCGAATGTACCAACACTAGTGGGCCATTTTTGGTAAGCAGAACTGGCGATGCGGGATGAACCGAACGCGGGGTTAAGGTGCCAGAGTGGACGCTCATCAGACACCACAAAAGGTGTTAGTACATCTTGACAGCAGGACGGTGGCCATGGAAGTCGGAATCCGCTAAGGACTGTGTAACAACTCACCTGCCGAATGTACTAGCCCTGAAAATGGATGGCGCTCAAGCGTCT-CACCCATACCTCGCC-------------------------------------------------------------------------------------------------------------------------ACCGATATACTTTCGCTTCGACCCTTTCCCATCTGAGGCGAACGAACACGCCTATCGGAAGAGATGGAAAGCTCGCGAAGCCTCGACAGCTTCACAACACCCATTGGGGTCTGGTCTGTCCGGCCGAAACGCCCGAAGGCCAGGCTTGCGGGTTGGTAAAAAACTTATCGCTCATGTGCTCCATCAGCGTGGGTACGTCGACGGATCCTATCGTAGACTACATGATTACTAGAAATATGGAAGTCTTGGAGGAATACGAACCGATGCGGTACCCCAACGCCACCAAGATCTTCCTAAACGGTTCTTGGATCGGTGTTCACCAGGATCCCAAGTCTCTCGTGAGAGATGTGCAGCAGCTTCGTCGGGCCAACCAGATTCCCTCCGAAGTCTCACTGGTACGCGATATCCGTGATCGTGAGTTCAAGATCTTTTCGGATGCCGGTCGTGTCATGCGGCCCTTATTCGTGGTGCAGCAAGAGGAT------------------------------------------------------GATCCCGAGGCTGGCACCACGAAGGGCTCGCTTGCTCTCACCAAAGAGATGATCCAGAGATTGGAGGCGAGCGCCGATCTGGAGCAGACGAGCGAGGGATACTTCGGCTGGCAAGCTCTTGTTAATGAAGGTGTTATCGAGTACCTTGACGCGGAAGAAGAAGAGACGGCCATGATTTGCATGACACCCGAAGACTTGGAAACTTATCGCATGTCTAAGCTGGGATATGACGTGTCTCAGGATAACGGA---GACGAGATT------AACAAGCGACTTAAGACTAAGTTGAATCCCACGACGCATATGTATACGCATTGTGAGATCCATCCTAGTATGCTCCTAGGTATTTGCGCGAGCATCATTCCGTTCCCCGACCATAACCAGGTACCCCTGAACGCGTCGAAAA--TCGAGAACCCTTTGAGTTCTGCCCCTCACGTATACCACCACAATCTACATTA-CATTTTACATTACAATCACGTCAAATTGTATAACAACATGTTGGAATATTCAAGCTAATCGTGTT-----TCTTCAATAGGTTCACCTTCAGACTGGCCAATGTGTAAGTACAACCATCATCGAAACG-ACCGGATATTTAATAAAACGTGGCGGGGCTCATACGAATATAATAGGGTAACCAAATCGGTGCCGCTTTCTGGCAAACCATCTCTAGCGAGCACGGCCTCGACAGCAATGGCGTGTATGTATTTGATTTTTCAATTTTCGCCGTCAAGGATATCGACTGATCACCAATAAATAGCTACAACGGTACTTCCGAGCTTCAGCTCGAGCGCATGAGCGTTTACTTCAACGAGGTACGAATTCACATAAATAAAGGATAGGTAAATAGAATCGGCTACTAATCACCTTCACGCGTGCAGGCTTCCGGCAACAAGTATGTTCCTCGTGCCGTCCTCGTCGATCTCGAGCCCGGTACCATGGACGCTGTCCGTGCTGGTCCCTTCGGTCAGCTCTTCCGACCCGACAACTTTGTTTTCGGTCAGTCCGGTGCTGGCAACAACTGGGCCAAGGGTCACTACACTGAGGGTGCTGAATTGGTTGACAACGTTCTCGACGTCGTTCGTCGTGAGGCCGAAGGCTGCGACTGCCTCCAAGGTTTCCAGATTACCCACTCCCTCGGTGGTGGTACCGGTGCTGGTATGGGTACTCTGTTGATCTCCAAGATCCGCGAAGAGTTCCCCGACCGCATGATGGCTACCTTCTCCGTCATGCCCTCCCCTAAGGTCTCCGACACCGTTGTTGAGCCTTACAACGCCACCCTTTCCGTCCACCAGCTGGTCGAGAACTCGGACGAGACTTTCTGTATCGACAACGAGGCTCTGTACGACATCTGCATGCGTACTCTGAAGCTGTCCAACCCCTCCTACGGTGACCTGAACCACCTGGTTTCTGCCGTCATGTCCGGTGTTACCACTTGCTTGCGTTTCCCCGGTCAGCTAAACTCTGACCTGCGCAAGCTCGCCGTGAACATGGTTCCGTTCCCTCGTCTCCACTTCTTCATGGTCGGCTTCGCTCCCCTGACCAGCCGTGGCGCTCACTCCTTCCGTGCCGTCACCGTTCCCGAGTTGACTCAGCAGATGTTCGACCCCAAGAACATGATGGCTGCTTCTGACTTCCGCAACGGTCGTTACCTGACGTGCTCTGCCATCTTGTATGATGTTTCTCCCATCTCTTTTTTACGTATTACCATTTTGCTAACTTGAATTGTGTAGCCGTGGCAAGGTCTCGA
>Daldinia_eschscholtzii
---------GTTATCTAAACTCC-AACCCTATGTGAAC-TTACCGCCGTTGCCTCGGCG--GGCCGCGTTCGCCCTGTAGT-----------------------------------TTACTACCTGGCGGCGCGCTACAGGCCCGCCGGTGGACTGCTAAACTCTGTATATA---CGTATCTCTGAATGCTTCAACTTAATAAGTTAAAACTTTCAACAACGGATCTCTTGGTTCTGGCATCGATGAAGAACGCAGCGAAATGCGATAAGTAATGTGAATTCGAGAATTCAGTGAATCATCGAATCTTTGAACGCACATTGCGCCCATTAGCATTCTAGTGGGCATGCCTGTTCGAGCGTCATTTCAACCCTTAAGCCCCTGTTGCTTAGCGTTGGGAATCTAGGTCTCAGGCCTAGTTCCCCAAAGTCATCGGCGGAGTCGGAGCGTACTCTCAGCGTAGTAATAATTCTCGCTTTTGCAGTAGCCCCGGCGGCTTGCCGTAAAACCCCTATA-TCTTTAGTGGTTGACCTCGAGCCCTAGTAACGGCGAGTGAAGCGGCAACAGCTCAAATTTGAAATCTGG----CC-CTA-----GCGGTCCGAGTTGTAATTTGTAGAGGAGGC-TTTTGGTGAGGT-GCCTTCCGAGTTCCCTGGAACGGGACGCCGGAGAGGGTGAGAGCCCCGTACGGTTGGA-CGCCAAACCTCTGTATAGCTCCTTCGACGAGTCGAGTAGTTTGGGAATGCTGCTCTAAATGGGAGGTAAATTTCTTCTAAAGCTAAATACCGGCCAGAGACC-GATAGCGCACAAGTAGAGTGATCGAAAGATGAAAAGCACTTTGAAAAGAGGGTTAAATAGCACGTGAAATTGTTGAAAGGGAAGCG-TTTGCGACCAGACTTTTTCCAGGCGGATCATCCGGC-GTTC-TCGCCGGTGCACTCCGCCTGG--TTGAGGCCAGCATCGGTTTCCT---TAGGGGGATAAAGGCCTGGGGAACGTAGCTCC----TTCGGGAGTGTT-ATAGCCCCTGGCGTAATACCCCTCG-GGGGACCGAGGAACGCGCTCT-----GCAAGGATGCTGGCGTAATGGTCGTCAACGACCCGTCTTGAAACACGGACCAAGGAGTCGAACATTTGTGCGAGTGTTTGGGTGTC--AAACCCTCACGCGTAATGAAAGTGAACGGAGGTGAGAGCCCTT----AC-------GGGTGCATCATCGACCGATCCTGATG-TCTTCGGATGGATTTGAGTAAGAGCATAACTGTTCGGACCCGAAAGATGGTGAACTATGCGTGGATAGGGTGAAGCCAGAGGAAACTCTGGTGGAGGCTCGCAGCGGTTCTGACGTGCAAATCGATCGTCAAATCTGCGCATGGGGGCGAAAGACTTATCGAACCATCTAGTAGCTGGTTACCGCCGAAGTTTCCCTCAGGATAGCAGTGTTG--TCTTCAGTTTTATGAGGTAAAGCGAATGATTAGGGACTCGGGGGCGCTATATTGCCTTCATCCATTCTCAAACTTTAAATATGTAAGAAGCCCTTGTTACTTAGTTGAACGTGGGCATTCGAATGTACCAACACTAGTGGGCCATTTTTGGTAAGCAGAACTGGCGATGCGGGATGAACCGAACGCGGGGTTAAGGTGCCAGAGTGGACGCTCATCAGACACCACAAAAGGTGTTAGTACATCTTGACAGCAGGACGGTGGCCATGGAAGTCGGAATCCGCTAAGGACTGTGTAACAACTCACCTGCCGAATGTACTAGCCCTGAAAATGGATGGCGCTCAAGCGTCT-CACCCATACCTCGCC-------------------------------------------------------------------------------------------------------------------------------ACACTTTTGCCTCGACTCTTTCTCATTTAAGGCGAACGAATACGCCTATCGGAAGAGACGGAAAGCTTGCGAAACCTCGACAGCTGCACAATACCCATTGGGGTCTGGTCTGCCCGGCAGAAACGCCCGAAGGCCAGGCTTGCGGTTTGGTGAAGAACCTGTCGCTTATGTGCTCGATAAGTGTGGGCACGTCAACGGATCCCATCGTCGACTATATGATCACGAGAAATATGGAAGTGTTGGAGGAATACGAACCCATGCGCTATCCTAACGCCACCAAGATCTTCCTCAACGGATCTTGGATTGGTGTGCACCAGGATCCCAAGTCTCTCGTGAGAGATGTGCAGCAGCTTCGCCGGGCCAACCAGATCCCCTCCGAAGTATCTCTGGTTCGCGATATTCGTGATCGCGAGTTCAAGATTTTCTCGGATGCCGGTCGTGTCATGCGGCCCTTATTCGTGGTGCAGCAAGAAGAT------------------------------------------------------GATCCCGAGGCTGGAACCACGAAGGGCTCGCTAGCTCTTACCAAGGAGATGATTCAGAGATTGGAGGCGAGCGTCGATCTGGACCCAGAGAGCGAGGAGTACTTTGGTTGGCAAGGCCTAGTTAACGAAGGTGTTATCGAGTACCTCGACGCGGAAGAAGAGGAGACGGCTATGATTTGCATGACACCCGAAGATTTGGAAACTTATCGGTTGTCCAAACTCGGATATGACGTATCTCAGGATAACGGA---GATGAGATT------AACAAGCGTCTCAAGACTAAGTTGAATCCCACGACGCACATGTATACGCATTGCGAGATTCATCCTAGCATGCTCCTGGGTATCTGCGCCAGCATCATTCCGTTCCCGGATCACAATCAGGTACCCCTGAACGCGTCGAAAAACTCGAAAACCCCCTGAGTTCTGCCCCTCATACATACCACCACATCTAC-------TCTTCATAGCTCAACCACGTCAAATCGTATAGCAGCGTGTTGGAATATATAGGCTAACCGCGTTT----CTTTCAATAGGTTCACCTTCAGACTGGCCAATGTGTAAGTAACAGCATCACGAAAAGGACCCGGATAAATAGTAGTACATGGCGGGGCTCATACGAAGTTGATAGGGTAACCAAATCGGTGCCGCTTTCTGGCAAACCATCTCCAGCGAGCACGGTCTCGACAGCAATGGCGTGTATGTATTTGAATTGTCAATTGCCATCGCCAAGGATATCGACTGACCAAAAATTAATAGCTACAACGGTACTTCTGAGCTTCAGCTCGAGCGCATGAGCGTCTACTTCAACGAGGTACGAATTCACAGCAATAAGGGATAGGTGGGTGGGATCAGTTACTAATTGTCTCTACGCATGCAGGCTTCCGGCAACAAGTATGTTCCTCGTGCCGTCCTCGTCGATCTCGAGCCCGGTACCATGGACGCCGTCCGTGCTGGTCCCTTCGGTCAGCTCTTCCGACCCGACAACTTCGTTTTCGGTCAGTCCGGTGCTGGCAACAACTGGGCCAAGGGTCATTACACTGAGGGTGCTGAGCTGGTCGACAACGTTCTCGATGTCGTTCGTCGTGAGGCTGAAGGTTGTGACTGCCTTCAGGGTTTCCAGATCACCCACTCTCTCGGTGGTGGTACCGGTGCTGGTATGGGTACTCTGTTGATCTCCAAGATCCGCGAGGAATTCCCCGACCGTATGATGGCTACCTTCTCCGTCATGCCCTCCCCCAAGGTTTCCGACACCGTCGTTGAGCCTTACAACGCCACCCTCTCGGTCCACCAGCTGGTCGAGAACTCCGATGAGACTTTCTGTATCGACAACGAGGCTCTGTACGATATCTGCATGCGTACTCTGAAGCTGTCCAACCCCTCCTACGGTGACCTGAACCACTTGGTTTCCGCGGTCATGTCCGGTGTTACCACTTGCTTGCGTTTCCCTGGTCAGCTGAACTCTGACCTGCGCAAGCTGGCCGTGAACATGGTTCCTTTCCCTCGACTCCACTTCTTCATGGTCGGCTTCGCTCCCCTGACCAGCCGTGGCGCTCACTCTTTCCGTGCCGTCACCGTTCCTGAGTTGACTCAGCAGATGTTCGACCCCAAGAACATGATGGCTGCTTCCGACTTCCGCAACGGTCGTTACCTGACGTGCTCTGCCATCTTGTATGATACTTCCCCGAATTTT-----TTTTGTTACTATGTTGCTGACTTGAAATGTGTAGCCGTGGCAAGGTCTCCA
>Daldinia_theissenii
CATTACTGAGTTATCTAAACTCC-AACCCTATGTGAAC-CTACCGCCGTTGCCTCGGCG--GGCCGCGTTTGCCCTGTAGC-----------------------------------TTGCTACCTGGCAGCGCGCTACAGGCCCGCCGGTGGACTGCTAAACTCTGTACATA---AGTATCTCTGAATGCTTCAACTTAATAAGTTAAAACTTTCAACAACGGATCTCTTGGTTCTGGCATCGATGAAGAACGCAGCGAAATGCGATAAGTAATGTGAATTGCAGAATTCAGTGAATCATCGAATCTTTGAACGCACATTGCGCCCATTAGTATTCTAGTGGGCATGCCTGTTCGAGCGTCATTTCAACCCTTAAGCCCCTGTTGCTTAGTGTTGGGAATCTAGGTCTCAGGCCTAGTTCCTCAAAGTGATTGGCGGAGTCGGAGTGTACTCTCAGCGTAGTAATAATTCTCGCTTTTGCAGTAGCCCCGGCGGCTTGCCGTAAAACCCCTATA-TTTTTAGTGGTTGACCTCGAGCCCTAGTAACGGCGAGTGAAGCGGCAACAGCTCAAATTTGAAATCTGG----CC-CTA-----GCGGTCCGAGTTGTAATTTGTAGAGGATGC-TTTTGGTGAGGT-GCCTTCCGAGTTCCCTGGAACGGGACGCCAGAGAGGGTGAGAGCCCCGTACGGTTGGA-CGCCAAACCTCTGTATAGCTCCTTCGACGAGTCGAGTAGTTTGGGAATGCTGCTCTAAATGGGAGGTAAATTTCTTCTAAAGCTAAATACCGGCCAGAGACC-GATAGCGCACAAGTAGAGTGATCGAAAGATGAAAAGCACTTTGAAAAGAGGGTTAAATAGCACGTGAAATTGTTGAAAGGGAAGCG-TTTGCGACCAGACTTTTTCCAGGCGGATCATCCGGC-GTTC-TCGCCGGTGCACTCCGCCTGG--TGGAGGCCAGCATCGGTTTCCT---TAGGGGGATAAAGGCCTGGGGAACGTAGCTCC----TTCGGGAGTGTT-ATAGCCCCTGGCGTAATACCCCTCG-GGGGACCGAGGAACGCGCTCT-----GCAAGGATGCTGGCGTAATGGTCGTCAACGACCCGTCTTGAAACACGGACCAAGGAGTCGAACATTTGTGCGAGTGTTTGGGTGTC--AAACCCTCACGCGTAATGAAAGTGAACGGAGGTGAGAGCCCTT----AC-------GGGTGCATCATCGACCGATCCTGATG-TCTTCGGATGGATTTGAGTAAGAGCATAACTGTTCGGACCCGAAAGATGGTGAACTATGCGTGGATAGGGTGAAGCCAGAGGAAACTCTGGTGGAGGCTCGCAGCGGTTCTGACGTGCAAATCGATCGTCAAATCTGCGCATGGGGGCGAAAGACTTATCGAACCATCTAGTAGCTGGTTACCGCCGAAGTTTCCCTCACGATAGCAGTGTTG--TCTTCAGTTTTATGAGGTAAAGCGAATGATTAGGGACTCGGGGGCGCTATATTGCCTTCATCCATTCTCAAACTTTAAATATGTAAGAAGCCCTTGTTACTTAGTTGAACGTGGGCATTCGAATGTACCAACACTAGTGGGCCATTTTTGGTAAGCAGAACTGGCGATGCGGGATGAACCGAACGCGGGGTTAAGGTGCCAGAGTGGACGCTCATCAGACACCACAAAAGGTGTTAGTACATCTTGACAGCAGGACGGTGGCCATGGAAGTCGGAATCCGCTAAGGACTGTGTAACAACTCACCTGCCGAATGTACTAGCCCTGAAAATGGATGGCGCTCAAGCGTCT-CACCCATACCTCGCC-------------------------------------------------------------------------------------------------------------------------ACAGATATACTTTTGCTTCGACCCTTTCTCATTTGAGACGAACGAATACGCCTATCGGAAGAGACGGAAAGCTTGCAAAGCCTCGACAGCTGCACAATACCCATTGGGGTTTGGTCTGTCCGGCAGAAACGCCCGAAGGCCAGGCTTGCGGTTTGGTGAAGAATCTGTCGCTTATGTGCTCGATAAGTGTGGGTACGTCAACGGACCCCATCGTCGACTATATGATTACGAGGAACATGGAAGTGTTGGAGGAATACGAACCCATGCGCTATCCTAACGCTACCAAGATCTTCCTCAACGGATCTTGGATCGGTGTGCACCAAGATCCCAAGTCTCTCGTGAGAGATGTGCAGCAGCTTCGCCGGGCCAACCAGATCCCCTCCGAAGTCTCTCTGGTTCGCGATATTCGTGATCGCGAATTCAAGATTTTCTCCGATGCCGGTCGTGTCATGCGGCCCTTGTTCGTGGTGCAGCAAGAAGAT------------------------------------------------------GATCCCGAGGCCGGTACCACGAAGGGCTCGCTGGCTCTTACCAAGGAGATGATTCAGAGGTTGGAGGCGAGCGTCGATCTGGATCCGGAAAGCGAGGAGTACTTTGGTTGGCAAGGCCTAGTTAACGAAGGTGTTATCGAGTACCTTGACGCGGAAGAAGAGGAAACGGCCATGATTTGCATGACACCCGAGGATTTGGAAACCTATCGGATGTCCAAACTCGGATATGACGTATCTCAGAATAACGGA---GATGAGATT------AACAAGCGTCTCAAGACGAAGTTGAATCCCACGACGCACATGTATACGCATTGCGAGATTCATCCTAGTATGCTCCTGGGTATCTGCGCCAGCATCATTCCTTTCCCGGATCACAATCAGGTACCCCTGAACGCGTCGAAAAACTCGAAAACCCCCGGATTTTTGCCCCTCAGGCAAACCCCCACATCTAC-------TTTTTACCCTTCACCCCCTTCAAATCGTAAAACAACACGTTGAAATTTTCAAGCAAACCGGGTTT----TTTTAAATGGGTCCCCCTTCAAACGGGCCAAGGTGAAATAAACAGCA--ATCAAAAAGGACCGAAAAAATAAT-ATACTGGGGGGGGCTCAAACAAA-AAAAAAGGGAAACAAAATCGGGGCCCTTTTTGGGCAAACCTTCCCCAGCGAGCCCGGTCTCAACAGCAAGGGGGTGTTTTTTTTTGATTTGTCAATTCCCTTGGCCAGGGATTCAAACGGCCCTTTAATCAATACCTACAAGGGTATTTCCAAGTTTCAGTTCGAGGGCAGGAGCTTTTCCTTCAACGGGGTACAAATTCCCGGGAATTAAGGATACCTAAATCAAATCAGTTACTAATTACCCCTGCGCGTGCAGGCTTCCGGCAACAAGTATGTTCCTCGTGCCGTCCTCGTCGATCTCGAGCCCGGTACCATGGACCCCGTCCGTGCTGGTCCCTTCGGTCAGCTCTTCCGACCCGACAACTTCGTTTTTGGTCAGTCCGGTGCTGGCAACAACTGGGCCAAGGGTCATTACACTGAGGGTGCTGAGTTGGTTGACAACGTTCTCGATGTCGTTCGTCGTGAGGCTGAAGGCTGTGACTGCCTCCAGGGTTTCCAGATCACCCACTCTCTCGGTGGTGGTACCGGTGCCGGTATGGGTACTCTGTTGATCTCCAAGATCCGCGAGGAGTTCCCCGACCGTATGATGGCTACCTTCTCCGTTATGCCCTCCCCCAAGGTCTCCGACACCGTCGTCGAGCCTTACAACGCCACCCTCTCCGTCCACCAGCTGGTCGAGAACTCCGATGAGACCTTCTGTATCGACAACGAGGCTCTGTACGACATCTGCATGCGTACTCTGAAGCTGTCCAACCCTTCTTACGGTGACCTGAACCACCTAGTTTCCGCAGTCATGTCCGGTGTTACCACTTGCTTGCGTTTCCCCGGTCAGCTGAACTCTGACCTGCGCAAGCTGGCCGTGAACATGGTTCCTTTCCCTCGTCTCCACTTCTTCATGGTCGGCTTCGCTCCCCTGACCAGCCGTGGCGCTCACTCTTTCCGTGCCGTCACCGTTCCTGAGTTGACTCAGCAGATGTTCGACCCCAAGAACATGATGGCTGCTTCCGACTTCCGCAACGGTCGTTACCTGACGTGCTCTGCCATCTTGTATGATACTCCCCCAAAATT--GT--ATGCATGACTATTTTGCTAACTTGAAATGTGTAGCCGTGGCAAGGTCTCCA
>Daldinia_placentiformis
-ATTACTGAGTTATCTAAACTCC-AACCCTATGTGAAC-TTACCGCCGTTGCCTCGGCG--GGCCGCGTTCGCCCTGTAGT-----------------------------------TTACTACCTGGCG--GCGCTACAGGCCCGCCGGTGGACTGCTAAACTCTGTATATA-TACGTATCTCTGAATGCTTCAACTTAATAAGTTAAAACTTTCAACAACGGATCTCTTGGTTCTGGCATCGATGAAGAACGCAGCGAAATGCGATAAGTAATGTGAATTGCAGAA-TCAGTGAATCATCGAATCTTTGAACGCACATTGCGCCCATTAGTATTCTAGTGGGCATGCCTG-TCGAGCGTCATTTCAACCCTTAAGCCCCTGTTGCTTAGCGTTGGGAATCTAGGTCTCAGGCCCTAGTCCCCAAAGTCAACGGCGGAGCCGGACCGTACTCTCAGCGTAGTAATAAATCTCGCTTTTGTAGTAGCCCCGGCGGCTTGCCGTAAAACCCCTATA-TCTTTAGTGGTTGACCTCGAGCCCTAGTAACGGCGAGTGAAGCGGCAACAGCTCAAATTTGAAATCTGG----CC-CTA-----GCGGTCCGAGTTGTAATTTGTAGAGGATGC-TTTTGGTGAGGC-GCCTTCCGAGTTCCCTGGAACGGGACGCCGGAGAGGGTGAGAGCCCCGTACGGTTGGA-CGCCAAACCTCTGTATAGCTCCTTCGACGAGTCGAGTAGTTTGGGAATGCTGCTCTAAATGGGAGGTAAATTTCTTCTAAAGCTAAATACCGGCCAGAGACC-GATAGCGCACAAGTAGAGTGATCGAAAGATGAAAAGCACTTTGAAAAGAGGGTTAAATAGCACGTGAAATTGTTGAAAGGGAAGCG-TTTGCGACCAGACTTTTTCCAGGCGGATCATCCGGC-GTTC-TCGCCGGTGCACTCCGCCTGG--TTGAGGCCAGCATCGGTTTCCT---TAGGGGGATAAAGGCCTGGGGAACGTAGCTCC----TTCGGGAGTGTT-ATAGCCCCTGGCGTAATACCCCTCG-GGGGACCGAGGAACGCGCTCT-----GCAAGGATGCTGGCGTAATGGTCGTCAACGACCCGTCTTGAAACACGGACCAAGGAGTCGAACATTTGTGCGAGTGTTTGGGTGTC--AAACCCTCACGCGTAATGAAAGTGAACGGAGGTGAGAGCCCTT----AC-------GGGTGCATCATCGACCGATCCTGATG-TCTTCGGATGGATTTGAGTAAGAGCATAACTGTTCGGACCCGAAAGATGGTGAACTATGCGTGGATAGGGTGAAGCCAGAGGAAACTCTGGTGGAGGCTCGCAGCGGTTCTGACGTGCAAATCGATCGTCAAATCTGCGCATGGGGGCGAAAGACTTATCGAACCATCTAGTAGCTGGTTACCGCCGAAGTTTCCCTCAGGATAGCAGTGTTG--TCTTCAGTTTTATGAGGTAAAGCGAATGATTAGGGACTCGGGGGCGCTATATTGCCTTCATCCATTCTCAAACTTTAAATATGTAAGAAGCCCTTGTTACTTAGTTGAACGTGGGCATTCGAATGTACCAACACTAGTGGGCCATTTTTGGTAAGCAGAACTGGCGATGCGGGATGAACCGAACGCGGGGTTAAGGTGCCAGAGTGGACGCTCATCAGACACCACAAAAGGTGTTAGTACATCTTGACAGCAGGACGGTGGCCATGGAAGTCGGAATCCGCTAAGGACTGTGTAACAACTCACCTGCCGAATGTACTAGCCCTGAAAATGGATGGCGCTCAAGCGTCT-CACCCATACCTCGCC-------------------------------------------------------------------------------------------------------------------------ACAGATACACTTTTGCCTCGACTCTTTCTCATTTAAGGCGAACGAATACGCCTATCGGAAGAGACGGAAAGCTTGCGAAACCTCGACAGCTGCACAATACCCATTGGGGTCTGGTCTGCCCGGCAGAAACGCCCGAAGGCCAGGCTTGCGGTTTGGTGAAGAACCTGTCGCTCATGTGCTCGATAAGTGTAGGCACGTCAACGGATCCCATCGTCGACTATATGATTACGAGAAATATGGAAGTGTTGGAGGAATACGAACCCATGCGCTATCCTAACGCTACCAAGATCTTCCTCAACGGATCTTGGATCGGTGTGCACCAGGATCCCAAGTCTCTCGTGAGAGATGTGCAGCAGCTTCGCCGGGCCAACCAGATCCCCTCCGAAGTATCTCTGGTCCGCGATATTCGTGATCGCGAGTTCAAGATTTTCTCGGATGCCGGTCGTGTCATGCGGCCCTTGTTCGTGGTGCAGCAAGAAGAC------------------------------------------------------GATCCCGAGGCTGGAACCACGAAGGGCTCGCTAGCTCTTACCAAGGAGATGATTCAGAGATTGGAGGCGAGCGTCGATCTAGACCCGGAGAGCGAGGAGTACTTTGGTTGGCAAGGCCTAGTTAACGAAGGTGTTATCGAGTACCTCGACGCAGAAGAAGAGGAAACGGCTATGATTTGCATGACACCCGAAGATTTGGAAACTTATCGGATGTCCAAACTCGGATATGACGTATCTCAGGATAACGGA---GATGAGATT------AACAAGCGTCTCAAGACTAAGTTGAATCCCACGACGCACATGTATACGCATTGCGAGATTCATCCTAGCATGCTCCTGGGTATCTGCGCCAGCATCATTCCGTTCCCGGATCACAATCAGGTACCCCTGAACGCGTCGAAAAACTCGAAAAACCCCTGAGTTCTGCCCCTCATACATACCACCACATCTAC-------TTTTCACAGTTCAACCACGTCAAATTGTATAACAGCATGTTGGAATATATAAGCTAACCGCGTCT----CTTTCAATAGGTTCACCTTCAGACTGGCCAATGTGTAAGTAACAGCATCACGAAAAGGACCCGGATAAATAGTAGTACATGGCGGGGCTCATACGAAGATGATAGGGTAACCAAATCGGTGCCGCTTTCTGGCAAACCATCTCCAGCGAGCACGGTCTCGACAGCAATGGCGTGTATGTATTTGAATTGTCAATTGCCATCGTCATGGATATCGACTGACCAGAAATTAATAGCTACAACGGTACTTCTGAGCTTCAGCTCGAGCGCATGAGCGTCTACTTCAACGAGGTACGAATTCACAGGAAATAAGAATAGGTAAATGGAATCAGGTACTAATTGTCTCTACGCATGCAGGCTTCAGGCAACAAGTATGTTCCTCGTGCCGTCCTCGTCGATCTCGAGCCCGGTACCATGGACGCCGTCCGTGCTGGTCCCTTCGGTCAGCTCTTCCGACCCGACAACTTCGTTTTCGGTCAGTCCGGTGCTGGCAACAACTGGGCCAAGGGTCATTACACCGAGGGTGCTGAGTTGGTTGACAACGTTCTCGATGTCGTTCGTCGTGAGGCTGAAGGCTGTGACTGCCTTCAGGGTTTCCAGATCACCCACTCTCTCGGTGGTGGTACCGGTGCCGGTATGGGTACTCTGTTGATCTCCAAGATCCGCGAGGAGTTCCCCGACCGCATGATGGCTACCTTCTCCGTCATGCCCTCCCCCAAGGTTTCCGACACCGTCGTTGAGCCTTACAACGCCACCCTCTCGGTCCACCAACTGGTCGAGAACTCCGATGAGACCTTCTGTATCGACAACGAGGCTCTGTACGACATCTGCATGCGTACTCTGAAGCTGTCCAACCCCTCCTACGGTGACCTGAACCACTTGGTTTCCGCAGTCATGTCCGGTGTTACCACTTGCTTGCGTTTCCCTGGTCAGCTGAACTCTGACCTGCGCAAGCTGGCCGTGAACATGGTTCCTTTCCCGCGTCTCCACTTCTTCATGGTCGGCTTCGCTCCCCTGACCAGCCGTGGCGCTCACTCTTTCCGTGCCGTCACCGTTCCTGAGTTGACTCAGCAGATGTTCGACCCCAAGAACATGATGGCTGCTTCCGACTTCCGCAACGGTCGTTACCTGACGTGCTCTGCCATCTTGTATGATTCCTACCCGAGATTT---TTATTCATTACTGTGTTGCTAACTTGAAATGTGTAGCCGTGGCAAGGTCTCCA
>Phylacia_globosa_STMA18042
--------------ATAAACTCC-AACCCTATGTGAACCTTACCGCTGTTGCCTCGGCG--GGCCGCGCTTACCCGGTAAC--------------------------------------CTACCCGGTAGCGCGCTATAGGCCCGCCAGTGGACCATCAAACTCTGATAT---GGCGTAATTCTGAATGCTTCAACTTAATAAGTTAAAACTTTCAACAACGGATCTCTTGGTTCTGGCATCGATGAAGAACGCAGCGAAATGCGATAAGTAATGTGAATTGCAGAATTCAGTGAATCATCGAATCTTTGAACGCACATTGCGCCCATTAGTATTCTAGTGGGCATGCCTGTTCGAGCGTCATTACGACCCTTAAG-CCCTGTGGCTTAGTGTTGGGAGTCTAGGTCCAGGGCCCAGTTCCTCAAAGCTAGTGGCGGAGTTAGGGTATACTCTGAGCGTAGTAGTGCTTCTCGCTTCTGTAGTAGCCCTGGCGGCCTGCCGTAAAACCCCCATT-TCTTTAGTGGTTGACCTCGAGCCCTAGTAACGGCGAGTGAAGCGGCAACAGCTCAAATTTGAAATCTGG----CC-CTA-----GCGGTCCGAGTTGTAATTTGTAGAGGATGC-TTCTGGTTAGGT-GCCTTCCGAGTTCCCTGGAACGGGACGCCGGAGAGGGTGAGAGCCCCGTACGGTTGGA-CGCCGAGCCTCTGTGTAGCTCCTTCGACGAGTCGAGTAGTTTGGGAATGCTGCTCTAAATGGGAGGTAAATTTCTTCTAAAGCTAAATACCGGCCAGAGACC-GATAGCGCACAAGTAGAGTGATCGAAAGATGAAAAGCACTTTGAAAAGAGGGTTAAATAGCACGTGAAATTGTTGAAAGGGAAGCG-TTTGCGACCAGACTTTCTCTAGGGGGATCATCCGGC-GTTC-TCGCCGGTGCACTTCCCCTAG--TAGAGGCCAGCATCGGTTTCCT---TAGGGGGATAAAGGCCTAGGGAACGTAGCTCC----TTCGGGAGTGTT-ATAGCCCCTGGCGTAATACCCCTCG-GGGGACCGAGGAACGCGCTCT-----GCAAGGATGCTGGCGTAATGGTCGTCAACGACCCGTCTTGAAACACGGACCAAGGAGTCGAACATTTGTGCGAGTGTTTGGGTGTC--AAACCCTCACGCGTAATGAAAGTGAACGGAGGTGAGAGCCCTT----AC-------GGGTGCATCATCGACCGATCCTGATG-TCTTCGGATGGATTTGAGTAAGAGCATAACTGTTCGGACCCGAAAGATGGTGAACTATGCGTGGATAGGGTGAAGCCAGAGGAAACTCTGGTGGAGGCTCGCAGCGGTTCTGACGTGCAAATCGATCGTCAAATCTGCGCATGGGGGCGAAAGACTTATCGAACCATCTAGTAGCTGGTTACCGCCGAAGTTTCCCTCAGGATAGCAGTGTTG--TCTTCAGTTTTATGAGGTAAAGCGAATGATTAGGGACTCGGGGGCGCTATATTGCCTTCATCCATTCTCAAACTTTAAATATGTAAGAAGCCCTTGTTACTTAGTTGAACGTGGGCATTCGAATGTACCAACACTAGTGGGCCATTTTTGGTAAGCAGAACTGGCGATGCGGGATGAACCGAACGCGGGGTTAAGGTGCCAGAGTGGACGCTCATCAGACACCACAAAAGGTGTTAGTACATCTTGACAGCAGGACGGTGGCCATGGAAGTCGGAATCCGCTAAGGACTGTGTAACAACTCACCTGCCGAATGTACTAGCCCTGAAAATGGATGGCGCTCAAGCGTCT-CACCCATACCTCGCCATCGAGCTCGCCGCTAAACCCGCAATAGTCAGCAACGGTTTGAAATATTCTCTCGCCACAGGAAACTGGGGTGATCAGAAGAAGGCGATGAGCTCGACGGCCGGTGTCTCGCAGGTCTTGAACCGATATACTTTCTCGTCGACCCTTTCCCATCTGAGGCGAACCAACACGCCCATCGGGAGAGACGGGAAGCTCGCGAAGCCCCGACAGCTGCACAATACCCATTGGGGTCTGGTCTGTCCGGCCGAAACGCCCGAAGGCCAGGCTTGCGGTCTGGTGAAGAACCTATCGCTCATGTGTTCCATCAGCGTGGGTACCTCGACGGATCCCATCGTAGACTACATGATTACTAGGAATATGGAAGTCTTGGAGGAATACGAGCCGATGCGATACCCTAATGCCACCAAGATCTTTCTTAACGGGTCATGGATCGGTGTGCATCAGGATCCCAAGTCGCTCGTCAGAGATGTCCAGCAGCTTCGTCGGGCTAACCAAATCCCCTCCGAAGTGTCTCTCGTTCGTGATATCCGCGATCGCGAGTTCAAGATCTTTTCGGACGCCGGTCGTGTCATGCGGCCCTTGTTCGTGGTGCAGCAAGAGGAT------------------------------------------------------GTTCCCGAGGCCGGTATCACGAAAGGCTCGCTGGCCCTGACCAAAGAGATGATCCAGAGGTTGGAGGCGAGTGTCGACGTCGACCCGGAGAGCGAAGAGTACTATGGCTGGCAAAGTCTTGTTAACGAGGGTGTTATCGAGTACCTCGACGCGGAGGAGGAAGAAACGGCGATGATCTGCATGACCCCCGAAGATTTGGAAACCTACCGGATGTCCAAGCTCGGATACGACGTGTCTCAGGACAACGGG---GATGAGATC------AACAAGCGGCTCAAGACTAAGCTGAATCCCACGACGCACATGTACACGCATTGCGAGATCCACCCCAGCATGCTCCTGGGTATCTGCGCGAGCATCATCCCCTTCCCCGACCACAACCAGGTA--------------------CTCGAAAACCCCCTGAGTTCTGCCCCTCATGCATACCACCACATCAACCAACAACATCTTACACTGCAACCACGTCGAATCGTATTTCAGCACGTTGAAATAGTCAAGCTAACCACGTTTTTTCTTTTCGATAGGTTCACCTTCAAACCGGCCAGTGTGTAAGTAGCAACGATATGGAAAGGACC-------GCGATAGCGAATAGCGGGGCTCATACGAAGATGATAGGGTAACCAAATCGGTGCTGCTTTCTGGCAAACCATCTCCAGCGAGCACGGCCTCGACAGCAATGGCGTGTACGTATTTGAACCGTCGATTCATCCGATCAAGAATATCCACTGACCAACGATCGATAGCTATAACGGTACTTCGGAGCTCCAGCTCGAGCGCATGAGCGTCTACTTCAACGAGGTACGAGTTTGCAGATGCCAAGAATAAATTTACAGAGTCAGCTATTAATCGCTTCTACGCGTACAGGCTTCCGGCAACAAGTATGTTCCCCGTGCCGTCCTCGTCGATCTCGAGCCCGGTACCATGGACGCTGTCCGTGCTGGTCCCTTTGGCCAGCTCTTCCGACCCGACAACTTCGTCTTCGGCCAGTCCGGTGCCGGAAACAACTGGGCCAAGGGTCACTATACCGAGGGTGCTGAGTTGGTCGACAACGTTCTCGACGTCGTTCGTCGTGAGGCCGAGGGCTGCGACTGCCTCCAGGGTTTCCAGATCACCCACTCCCTCGGCGGTGGTACTGGTGCCGGTATGGGTACCCTGCTGATCTCCAAGATCCGCGAGGAGTTCCCCGACCGTATGATGGCTACCTTCTCCGTCATGCCCTCCCCCAAGGTCTCCGACACTGTCGTCGAGCCTTACAACGCCACCCTCTCCGTCCACCAGCTGGTCGAGAACTCGGACGAGACCTTCTGTATCGACAACGAGGCTCTGTACGACATCTGCATGCGTACCCTCAAGCTGTCCAACCCCTCGTACGGCGACCTGAACCACCTGGTCTCCGCCGTCATGTCGGGCGTTACCACTTGCTTGCGTTTCCCCGGTCAGCTCAACTCGGACCTGCGCAAGCTTGCCGTGAACATGGTTCCTTTCCCCCGTCTCCACTTCTTCATGGTCGGCTTTGCTCCCCTGACCAGCCGTGGCGCTCACTCGTTCCGTGCCGTCACCGTTCCCGAGTTGACCCAGCAGATGTTCGACCCCAAGAACATGATGGCTGCTTCTGACTTCCGCAACGGTCGTTACCTGACGTGTTCTGCCATCTTGTATGATATCCCCCCCATACCCATATTATGCGTTACTATCTTGCTAACTTTGATTGTGT-------------------
>Phylacia_lobulata_STMA18032
----------TTATAAAAACTCC-AACCCTATGTGAACC-TACCGCCGTTGCCTCGGCG--GGCCGCGCTTACCCGGTAGCTACCCTG---------------TA---------GGTAGCTACCCGGTAGCGCGCTACAGGCCCGCCGGTGGACCAGCAAACTCTGATAT---TACGTAATTCTGAATGCTTCAACTTAATAAGTTAAAACTTTCAACAACGGATCTCTTGGTTCTGGCATCGATGAAGAACGCAGCGAAATGCGATAAGTAATGTGAATTGCAGAATTCAGTGAATCATCGAATCTTTGAACGCACATTGCGCCCATTAGTATTCTAGTGGGCATGCCTGTTCGAGCGTCATTACGACCCTTAAGCCCCTGTAGCTTAGTGTTGGGAGTCTAGGTCCAGGGCCTAGTTCCTCAAAGTTAGTGGCGGAGTTAGGGTATACTCTAAGCGTAGTAGTGCTTCTCGCTTCTGTAGTAGCCCTGGCGGCCTGCCGTAAAACCCCTATA-TCTTTAGTGGTTGACCTCGA----------------GTGAAGCGGCAACAGCTCAAATTTGAAATCTGG----CC-CTA-----GCGGTCCGAGTTGTAATTTGTAGAGGATGC-TTTTGGTTAGGT-GCCTTCCGAGTTCCCTGGAACGGGACGCCGGAGAGGGTGAGAGCCCCGTACGGTTGGA-CGCCGAGCCTTTGTATAGCTCCTTCGACGAGTCGAGTAGTTTGGGAATGCTGCTCTAAATGGGAGGTAAATTTCTTCTAAAGCTAAATACCGGCCAGAGACC-GATAGCGCACAAGTAGAGTGATCGAAAGATGAAAAGCACTTTGAAAAGAGGGTTAAACAGCACGTGAAATTGTTGAAAGGGAAGCG-TTTGCGACCAGACTTTTTCTAGGGGGATCATCCGGC-GTTC-TCGCCGGTGCACTTCCCCTAG--TAGAGGCCAGCATCGGTTTCCT---TAGGGGGATAAAGGCCTGGGGAACGTAGCTCC----TTCGGGAGTGTT-ATAGCCCCTGGCGTAATACCCCTCG-GGGGACCGAGGAACGCGCTCT-----GCAAGGATGCTGGCGTAATGGTCGTCAACGACCCGTCTTGAAACACGGACCAAGGAGTCGAACATTTGTGCGAGTGTTTGGGTGTC--AAACCCTCACGCGTAATGAAAGTGAACGGAGGTGAGAGCCCTC----AC-------GGGTGCATCATCGACCGATCCTGATG-TCTTCGGATGGATTTGAGTAAGAGCATAACTGTTCGGACCCGAAAGATGGTGAACTATGCGTGGATAGGGTGAAGCCAGAGGAAACTCTGGTGGAGGCTCGCAGCGGTTCTGACGTGCAAATCGATCGTCAAATCTGCGCATGGGGGCGAAAGACTTATCGAACCATCTAGTAGCTGGTTACCGCCGAAGTTTCCCTCAGGATAGCAGTGTTG--TCTTCAGTTTTATGAGGTAAAGCGAATGATTAGGGACTCGGGGGCGCTATATTGCCTTCATCCATTCTCAAACTTTAAATATGTAAGAAGCCCTTGTTACTTAGTTGAACGTGGGCATTCGAATGTACCAACACTAGTGGGCCATTTTTGGTAAGCAGAACTGGCGATGCGGGATGAACCGAACGCGGGGTTAAGGTGCCAGAGTGGACGCTCATCAGACACCACAAAAGGTGTTAGTACATCTTGACAGCAGGACGGTGGCCATGGAAGTCGGAATCCGCTAAGGACTGTGTAACAACTCACCTGCCGAATGTACTAGCCCTGAAAATGGATGGCGCTCAAGCGTCT-CACCCATACCTCGCCATCGAGCTCGCCGCCAAACCCGCCATAGTCAGTAACGGTTTGAAATATTCTCTCGCCACAGGAAACTGGGGCGATCAGAAGAAGGCGATGAGTTCGACGGCTGGCGTCTCGCAGGTCTTGAACCGATATACTTTCTCGTCGACCCTTTCCCATCTGAGGCGAACCAACACGCCTATCGGGAGAGACGGGAAGCTCGCGAAGCCTCGACAGCTGCACAATACCCATTGGGGTCTGGTCTGTCCGGCCGAAACGCCCGAAGGCCAGGCTTGCGGTTTGGTGAAGAATCTATCGCTCATGTGCTCCATCAGCGTGGGTACCTCGACGGATCCTATCGTAGACTACATGATAACTAGGAATATGGAAGTCTTGGAGGAATACGAGCCGATGCGATACCCTAATGCCACCAAGATCTTTCTTAACGGGTCATGGATCGGTGTGCATCAAGATCCCAAGTCGCTCGTCAGAGATGTCCAGCAGCTTCGTCGGGCCAACCAAATCCCCTCCGAAGTGTCGCTCGTTCGTGATATCCGTGATCGCGAGTTCAAGATCTTTTCGGACGCCGGTCGTGTCATGCGGCCCTTGTTCGTGGTGCAGCAAGAGGAC------------------------------------------------------GATCCCGAGTCCGGTATCACGAAAGGCTCGCTGGCCCTGACAAAAGAGATGATCCAGAGGTTGGAGGCGAGTGTCGATGTCGACCCGGAGAGCGAAGAATACTATGGCTGGCAGAGTCTCGTTAACGAGGGTGTTATCGAGTACCTCGACGCGGAGGAGGAAGAAACGGCCATGATCTGCATGACTCCCGAAGACTTGGAAACCTACCGGATGTCGAAGCTCGGATATGACGTGTCTCAGGACAACGGG---GATGAGATC------AACAAGCGGCTCAAGACCAAGTTAAATCCCACGACGCACATGTACACGCATTGCGAGATCCATCCCAGCATGCTCCTGGGTATCTGCGCGAGCATCATCCCCTTCCCCGACCACAATCAGGTA-----------------------------------------------------------------------------------------------------------------------------------------------------------------------------------------------------------------------------------------------------------------------------------------------------------------------------------------------------------------------------------------------------------------------------------------------------------------------------------------------------------------------------------------------------------------------------------------------------------------------------------------------------------------------------------------------------------------------------------------------------------------------------------------------------------------------------------------------------------------------------------------------------------------------------------------------------------------------------------------------------------------------------------------------------------------------------------------------------------------------------------------------------------------------------------------------------------------------------------------------------------------------------------------------------------------------------------------------------------------------------------------------------------------------
>Phylacia_surinamensis_STMA18044
--TTAGCGAGTTATAGAAACTCCCAACCCTATGTGAAC-TTACCGCCGTTGCCTCGGCG--GGCCGCGCTTACCTGGTAGCTAGC-------------------------------TAGCTACCCGGTAGCGCACTACAGGCCCGCCGGTGGACTGCTAAACTCTGATTA---TATGTCATTCTGAATGCTTCAACTTAATAAGTTAAAACTTTCAACAACGGATCTCTTGGTTCTGGCATCGATGAAGAACGCAGCGAAATGCGATAAGTAATGTGAATTGCAGAATTCAGTGAATCATCGAATCTTTGAACGCACATTGCGCCCATTAGTATTCTAGTGGGCATGCCTGTTCGAGCGTCATTACGACCCTTAAG-CCCTGTAGCTTAGTGTTGGGAGTCTAGGTCCGGGGCCTAGTTCCTCAAAGTTAGTGGCGGAGTTAGGGTATACTCTAAGCGTAGTAGTGCTTCTCGCTTCTGTAGTAGCCCTGGCGGCCTGCCGTAAAACCCCC-TATTCTTTAGTGGTTGACCTCGA----------------GTGAAGCGGCAACAGCTCAAATTTGAAATCTGG----CC-CTA-----GTGGTCCGAGTTGTAATTTGTAGAGGATGC-TTTTGGTTAGGT-GCCTTCCGAGTTCCCTGGAACGGGACGCCGGAGAGGGTGAGAGCCCCGTACGGTTGGA-CGCCGAGCCTCTGTATAGCTCCTTCGACGAGTCGAGTAGTTTGGGAATGCTGCTCTAAATGGGAGGTAAATTTCTTCTAAAGCTAAATACCGGCCAGAGACC-GATAGCGCACAAGTAGAGTGATCGAAAGATGAAAAGCACTTTGAAAAGAGGGTTAAATAGCACGTGAAATTGTTGAAAGGGAAGCG-TTTGCGACCAGACTTTTTCTAGGGGGATCATCCGGC-GTTC-TCGCCGGTGCACTTCCCCTAG--TAGAGGCCAGCATCGGTTTCCT---TAGGGGGATAAAGGCCTTGGGAACGTAGCTCT----TTCGGGAGTGTT-ATAGCCCTTGGCGTAATACCCCTCG-GGGGACCGAGGAACGCGCTCT-----GCAAGGATGCTGGCGTAATGGTCGTCAACGACCCGTCTTGAAACACGGACCAAGGAGTCGAACATTTGTGCGAGTGTTTGGGTGTC--AAACCCTCACGCGTAATGAAAGTGAACGGAGGTGAGAGCCCTT----AC-------GGGTGCATCATCGACCGATCCTGATG-TCTTCGGATGGATTTGAGTAAGAGCATAACTGTTCGGACCCGAAAGATGGTGAACTATGCGTGGATAGGGTGAAGCCAGAGGAAACTCTGGTGGAGGCTCGCAGCGGTTCTGACGTGCAAATCGATCGTCAAATCTGCGCATGGGGGCGAAAGACTTATCGAACCATCTAGTAGCTGGTTACCGCCGAAGTTTCCCTCAGGATAGCAGTGTTG--TCTTCAGTTTTATGAGGTAAAGCGAATGATTAGGGACTCGGGGGCGCTATATTGCCTTCATCCATTCTCAAACTTTAAATATGTAAGAAGCCCTTGTTACTTAATTGAACGTGGGCATTCGAATGTACCAACACTAGTGGGCCATTTTTGGTAAGCAGAACTGGCGATGCGGGATGAACCGAACGCGGGGTTAAGGTGCCAGAGTGGACGCTCATCAGACACCACAAAAGGTGTTAGTACATCTTGACAGCAGGACGGTGGCCATGGAAGTCGGAATCCGCTAAGGACTGTGTAACAACTCACCTGCCGAATGTACTAGCCCTGAAAATGGATGGCGCTCAAGCGTCT-CACCCATACCTCGCCATCGAGCTCGCCGCCAAACCCGCCATAGTCAGTAACGGTTTGAAATATTCTCTGGCCACAGGAAACTGGGGTGATCAGAAGAAGGCGATGAGCTCGACGGCTGGTGTCTCGCAGGTTTTGAACCGATATACTTTCTCGTCGACTCTTTCCCATCTGAGGCGAACCAACACGCCTATCGGAAGAGACGGGAAGCTCGCGAAGCCTCGACAGCTGCACAATACCCATTGGGGTCTGGTCTGTCCGGCCGAAACGCCCGAAGGCCAGGCTTGCGGTTTGGTGAAGAATCTATCGCTCATGTGCTCCATCAGCGTGGGTACCTCGACGGATCCTATCGTAGACTACATGATAACTAGGAATATGGAAGTCTTGGAGGAGTACGAGCCGATGCGATACCCTAATGCCACCAAGATCTTTCTTAACGGGTCATGGATCGGTGTGCATCAGGATCCCAAGTCGCTCGTCAGAGATGTCCAGCAGCTTCGTCGGGCTAACCAAATCCCCTCGGAAGTGTCTCTCATCCGTGATATCCGTGATCGCGAGTTCAAGATCTTTTCGGACGCCGGTCGTGTCATGCGGCCCTTGTTCGTGGTGCAGCAAGAGGAT------------------------------------------------------GATCCCGAGTCCGGTATTACGAAGGGCTCGCTGGCCCTGACCAAAGAGATGATCCAGAGGTTGGAGGCGAGTGTCGATGTCGACCCGGAGAGCGAAGAGTACTATGGTTGGCAGAGTCTTGTTAACGAGGGTGTTATCGAGTACCTCGACGCGGAGGAGGAAGAAACGGCCATGATCTGCATGACCCCCGAAGATTTGGAAACTTACCGGATGTCCAAGCTCGGGTATGATGTATCTCAGGACAACGGG---GATGAGATT------AACAAGCGGCTCAAGACTAAGTTGAATCCCACGACGCACATGTACACGCATTGCGAGATCCATCCCAGCATGCTCTTGGGTATCTGCGCGAGCATCATCCCCTTCCCCGATCACAATCAGGTA-----------------------------------------------------------------------------------------------------------------------------------------------------------------------------------------------------------------------------------------------------------------------------------------------------------------------------------------------------------------------------------------------------------------------------------------------------------------------------------------------------------------------------------------------------------------------------------------------------------------------------------------------------------------------------------------------------------------------------------------------------------------------------------------------------------------------------------------------------------------------------------------------------------------------------------------------------------------------------------------------------------------------------------------------------------------------------------------------------------------------------------------------------------------------------------------------------------------------------------------------------------------------------------------------------------------------------------------------------------------------------------------------------------------------
>Ruwenzoria_pseudoannulata
CATTACCGAGTTATTAAAACTCC-AACCCTATGTGAAC-TTACCGTCGTTGCCTCGGCG--GGCTGCGCTTGCCCGGTAGCTGCCCTG--------------------------GGCGGCTACCCGGTAGCGCGCGCAAGGCCCGCCGGTGGACCACTAAACTCTGTATGTATACTGTATCTCTGAATGCTTCAACTTAATAAGTTAAAACTTTCAACAACGGATCTCTTGGTTCTGGCATCGATGAAGAACGCAGCGAAATGCGATAAGTAATGTGAATTGCAGAATTCAGTGAATCATCGAATCTTTGAACGCACATTGCGCCCATTAGTATTCTAATGGGCATGCCTATTCGAGCGTCATTTCAACCCTTAAGCCCCTGTTGCTTAGTGTTGGGAATCTGCGTCTTGGGCGCAGTTCCTCAAAGTAATCGGCGGAGTTGGGGCTTACTCTGAGCGTAGTAGTATTTCTCGCTTCTGTGGTAGCCCTGGCGGCCGGCCGTAAAACCCCTATA-TCTTTAGTGGTTGACCTCGA------------------------------GCTCAAATTTGAAATCTGG----CC-CTA-----GCGGTCCGAGTTGTAATTTGTAGAGGATGC-TTTTGGCGAGGT-GCCTTCCGAGTTCCCTGGAACGGGACGCCGGAGAGGGTGAGAGCCCCGTACGGTTGGA-CGCCGAGCCTCTATATAGCTCCTTCGACGAGTCGAGTAGTTTGGGAATGCTGCTCTAAATGGGAGGTAAATTTCTTCTAAAGCTAAATACCGGCCAGAGACC-GATAGCGCACAAGTAGAGTGATCGAAAGATGAAAAGCACTTTGAAAAGAGGGTTAAATAGCACGTGAAATTGTTGAAAGGGAAGCG-TTTGCGACCAGACTTTTTCCGGGCGGATCATCCGGG-GTTT-TCCCCGGTGCACTTCGCCCGG--TTTAGGCCAGCATCGGTTTCCT---TAGGGGGATAAAGGCTTGGGGAACGTAGCTCC----CTCGGGAGTGTT-ATAGCCCCTTGCGTAATACCCTTCG-GGGGACCGAGGAACGCGCTTC---G-GCAAGGATGCTGGCGTAATGGTCGTCAACGACCCGTCTTGAAACACGGACCAAGGAGTCGAACATTTGTGCGAGTGTTTGGGTGTC--AAACCCTCACGCGTAATGAAAGTGAACGGAGGTGAGAGCCCTT----AC-------GGGTGCATCATCGACCGATCCTGATG-TCTTCGGATGGATTTGAGTAAGAGCATAACTGTTCGGACCCGAAAGATGGTGAACTATGCGTGGATAGGGTGAAGCCAGAGGAAACTCTGGTGGAGGCTCGCAGCGGTTCTGACGTGCAAATCGATCGTCAAATCTGCGCATGGGGGCGAAAGACTTATCGAACCATCTAGTAGCTGGTTACCGCCGAAGTTTCCCTCAGGATAGCAGTGTTG--TCTTCAGTTTTATGAGGTAAAGCGAATGATTAGGGACTCGGGGGCGCTATATTGCCTTCATCCATTCTCAAACTTTAAATATGTAAGAAGCCCTTGTTACTTAATTGAACGTGGGCATTCGAATGTACCAACACTAGTGGGCCATTTTTGGTAAGCAGAACTGGCGATGCGGGATGAACCGAACGCGGGGTTAAGGTGCCAGAGTGGACGCTCATCAGACACCACAAAAGGTGTTAGTACATCTTGACAGCAGGACGGTGGCCATGGAAGTCGGAATCCGCTAAGGACTGTGTAACAACTCACCTGCCGAATGTACTAGCCCTGAAAATGGATGGCGCTCAAGCGTCT-CACCCATACCTCGCC--------------------------------------------------------------------------CCAGAAGAAAGCGATGAGCTCCACGGCTGGTGTGTCACAGGTTTTGAACCGATACACTTTCGCCTCGACCCTCTCCCATCTAAGGCGTACCAACACGCCTATCGGAAGAGATGGAAAGCTCGCAAAGCCTCGACAGCTGCACAACACACATTGGGGTTTGGTCTGTCCGGCCGAAACGCCCGAAGNCCAAGCCTGTGGGCTGGTGAAGAACTTGTCGCTGATGTGCTCCATCAGTGTTGGTACCTCAACGGATCCTATCGTAGACTATATGATTACTAGGAATATGGAAGTCTTGGAGGAATACGAACCCATGAGGTACCCTAACGCCACCAAGATCTTCCTTAACGGATCTTGGATCGGTGTGCACCAGGATCCCAAGTCTCTGGTGAGAGATGTCCAGCAGCTTCGTCGGGCTAACCAGATCCCCTCGGAAGTGTCGCTGGTTCGCGATATCCGTGATCGTGAGTTCAAGATCTTCTCGGATGCCGGTCGTGTTATGCGGCCCTTATTTGTGGTGCAGCAAGAGGAT------------------------------------------------------AATATCGAGGCCGGCACTTCAAAGGGCACGCTTGCTCTTAATAAAGAGATGATCCAGAGGCTAGAGGCTGATGTCGACTTGGATCCGGAGAGTGAGGAATATTTTGGTTGGCAAGGCCTAGTCAACGAGGGTGTTATTGAGTACCTCGATGCGGAGGAAGAAGAAACCGCTATGATTTGCATGACACCCGAAGATTTGGAAACTTATCGGATGTCCAAACTCGGATATGATGTGTCCCAGGACAATGGA---GACGAGATT------AACAAGCGGCTTAAGACTAAGGTGAATCCCACAACGCACATGTATACGCATTGCGAGATTCATCCTAGTATGCTCCTGGGTATCTGCGCGAGCATCATTCCCTTCCCAGACCACAACCAGGTA---------GCGTCGAAAAACTCGAAACCCCCCTGAATTCTGCCCCTCATGCCTACCACCACATCTAC------------------------------ATTGTAT-ACTGCATGTCGGAATATCAAAGCTAACCGCGTTC----TTTTTAATAGGTTCATCTCCAGACTGGCCAATGTGTAAGTAATA-----GCGATGACGGAAGAACCACGATATAAAACACAGCGGGGCTCATACGAAGTTGATAGGGTAACCAAATCGGTGCCGCTTTCTGGCAAACCATCTCCAGCGAACACGGCCTCGACAGCAATGGCGTGTATGTATTTCAATTGACAATTTCAATTGTTAAGAATGTCAACTGACCACCAATCAATAGCTACAATGGTACTTCCGAGCTTCAGCTTGAGCGCATGAGCGTCTACTTCAACGAGGTACGAATTAATAGAGCTTACGGATAAATAAATGGAACCAATTACTAATTGCCTCTACGTGTGTAGGCTACCGGCAACAAGTATGTTCCTCGTGCCGTCCTCGTCGATCTCGAGCCCGGTACCATGGACGCCGTCCGTGCTGGTCCTTTCGGTCAGCTCTTCCGACCCGACAACTTCGTCTTTGGTCAGTCCGGTGCTGGAAACAACTGGGCCAAGGGTCATTACACTGAGGGTGCTGAGTTGGTTGACAACGTTCTCGATGTCGTTCGTCGTGAGGCTGAGGGCTGTGACTGTCTCCAGGGTTTCCAAATCACCCACTCCCTCGGTGGTGGTACTGGTGCCGGTATGGGTACCTTGTTGATCTCCAAGATCCGCGAAGAGTTCCCCGACCGCATGATGGCTACCTTCTCCGTCATGCCTTCCCCCAAGGTCTCCGACACCGTCGTCGAGCCTTACAACGCTACCCTCTCCGTCCACCAGCTGGTCGAGAACTCCGACGAGACCTTCTGTATCGACAACGAGGCTCTGTACGACATCTGTATGCGTACTCTTAAGCTTTCCAACCCCTCCTACGGTGACCTGAACTACCTGGTCTCCGCCGTCATGTCTGGCGTTACCACTTGCTTGCGTTTCCCCGGTCAACTGAACTCTGACCTGCGCAAGCTCGCCGTGAACATGGTTCCTTTTCCTCGTCTGCACTTCTTCATGGTCGGCTTCGCTCCCCTGACCAGCCGTGGCGCCCACTCTTTCCGTGCTGTCACCGTTCCCGAGTTGACTCAGCAGATGTTCGACCCCAAGAACATGATGGCTGCTTCTGACTTCCGTAACGGCCGTTACCTGACGTGCTCTGCCATCTTGTATGTTATTCTTCTACTTTTTT--TTATAGATTATTAGTTTGCTAACTTCAATCGTCTAGCCGTGGCAGGGTCTCCA
>Hypoxylon_griseobrunneum
CATTACTGAGTT--CTAAACTCC-AACCCTATGTGAAC-TTACCACTGTTGCCTCGGCGTGTGCCGCGA------G--AGC---------------------------------------------------------AGGCCCGCCGGTGGACCACTAAACTCTGCATACCTACTGTATCTCTGAATTTAT-AACTAAATACGTTAAAACTTTCAACAACGGATCTCTTGGTTCTGGCATCGATGAAGAACGCAGCGAAATGCGATAAGTAATGTGAATTGCAGAATTCAGTGAATCATCGAATCTTTGAACGCACATTGCGCCCATTAGTATTCTAGTGGGCATGCCTATTCGAGCGTCATTTCAACCCTTAAGCCCCTGTTGCTTAGTGTTGGGAATCTGCG---TAGGCGCAGTTCCTTAAAGTGATTGGCGGAGCTAGTGCATACTCTAGGCGTAGTAAATATTCTCGCTTTTGTAGTAGGCCTGGCGGCTTGCCGTAAAACCCCTATA-TTTCTAGTGGTTGACCTCGG------------------------------------ATTTGAAATCTGG----CC-CTA-----GTGGTCCGAGTTGTAATTTGTAGAGGATGC-TTTGGGTGCGGT-GCCTTCTGAGTTCCCTGGAACGGGACGCCAGAGAGGGTGAGAGCCCCGTACGGTTGGA-CACCTAGCCTATATATAGCTCCTTCGACGAGTCGAGTAGTTTGGGAATGCTGCTCTAAATGGGAGGTATATTTCTTCTAAAGCTAAATACCGGCCAGAGACC-GATAGCGCACAAGTAGAGTGATCGAAAGATGAAAAGCACTTTGAAAAGAGGGTTAAATAGCACGTGAAATTGTTGAAAGGGAAGCG-TTTGCGACCAGACCTTTTCCGGGCGGATCATCCGGC-GTTC-TCGCCGGTGCACTTCGCCCGG--TTTAGGCCAGCATCGGTTTTCT---TAGGGGGATAAAGGCCAGGGGAACGTAGCTCT----TTCGGGAGTGTT-ATAGCCCCTGGTGTAATACCCTTCA-GGGGACCGAGGACCGCGCTTT---T-GCAAGGATGCTGGCGTAATGGTCGTCAACGACCCGTCTTGAAACACGGACCAAGGAGTCGAACATTGGTGCGAGTGTTTGGGTGTT--AAACCCTCACGCGTAATGAAAGTGAACGGAGGTGAGAGCCCTT----AC-------GGGTGCATCATCGACCGATCCTGATG-TCTTCGGATGGATTTGAGTAAGAGCATCACTGTTCGGACCCGAAAGATGGTGAACTATGCGTGGATAGGGTGAAGCCAGAGGAAACTCTGGTGGAGGCTCGCAGCGGTTCTGACGTGCAAATCGATCGTCAAATCTGCGCATGGGGGCGAAAGACTTATCGAACCATCTAGTAGCTGGTTACCGCCGAAGTTTCCCTCAGGATAGCAGTGTTG--TCTTCAGTTTTATGAGGTAAAGCGAATGATTAGGGACTCGGGGGCGCTATATTGCCTTCATCCATTCTCAAACTTTAAATATGTAAGAAGCCCTTGTTACTTAATTGAACGTGGGCATTCGAATGTACCAACACTAGTGGGCCATTTTTGGTAAGCAGAACTGGCGATGCGGGATGAACCGAACGCGGGGTTAAGGTGCCAGAGTGGACGCTCATCAGACACCACAAAAGGTGTTAGTACATCTTGACAGCAGGACGGTGGCCATGGAAGTCGGAATCCGCTAAGGACTGTGTAACAACTCACCTGCCGAATGTACTAGCCCTGAAAATGGATGGCGCTCAAGCGTCT-CACCCATACCTCGCC----AGCTTGCGGCGAAGCCCTCCATCATCACCAACGGTCTGAAGTACTCTCTCGCGACGGGCAACTGGGGCGACCAGAAGAAGGCGATGAGCTCGACCGCTGGCGTGTCGCAGGTTCTGAACCGATACACTTTCGCCTCCACCCTTTCTCATCTGAGAAGAACCAACACGCCTATTGGAAGAGACGGAAAGCTCGCAAAGCCCAGGCAGCTGCACAACACGCACTGGGGATTGGTCTGTCCGGCCGAGACGCCCGAAGGCCAGGCTTGTGGGTTGGTGAAGAACCTGTCGCTGATGTGCTCCATCAGCGTGGGAACGTCCACAGACCCTATTGTCGATTACATGATCACGAGAAACATGGAGGTTTTGGAAGAGTACGAACCCATGCGTTATCCCAACGCCACCAAGATTTTCCTCAACGGTTCTTGGATTGGTGTGCACCAGGATGCCAAGACTCTGGTCAAGGACGTGCAGGAGCTCCGTCGCTCCAACCAGATTCCCTCGGAAGTATCGCTGATACGCGACATCCGTGACCGCGAGTTCAAGATCTTCTCGGACGCCGGCCGCGTCATGCGCCCGCTCTTCGTGGTGCAGCAGGAGGAC------------------------------------------------------ATCCCGGAGCGAGGCATCGCCAAAGGCACCCTAGCTCTCACAAAAGAAATGGTTCAGCGATTAGAGGCGGATCAGGAGCTTGACCCTGAGAGCGACGACTACTTCGGCTGGCAAGGCCTGTGTGAGGCGGGTGTCATCGAGTACCTGGATGCCGAGGAAGAGGAGACTGCCATGATCTGCATGACGCCCGAAGACTTGGAAACTTATCGGATGGCCAAGGCCGGGTACGACATCCCTCAAGACAACGGC---GACGAAGTC------AACAAGCGACTGAAGACCAAGGTCAACCCCTCGACACACATGTATACTCACTGTGAGATCCATCCCAGCATGCTTTTGGGAATTTGCGCGAG-------------------------------CCCCTGAACGCGTCGAGAGGATGCCAATTCCCCTGATATCTACCCCTCACGTACACCACGACAGCTATCATTAGCCTTCGCAGTCATGTCGCCGTCTGATTTTACAACGTAGAATTCG-AAATGGAAGCTAACTCAATATTTTC--ATGCATAGGTTCACCTCCAGACCGGCCAGTGCGTAAGTACAACCAACACCTCGATCGAGGAAACGTGCGATGGGAGAAAACATAGCTCACACGATATCAACAGGGTAACCAAATTGGTGCTGCTTTCTGGCAGACCATCTCTGGCGAGCACGGTCTCGACAGCAACGGTGTGTACGTATCAAGATCGCCCGCTCCGATTGTCAAGAATCAAAATTAACGACCAATCAACAGCTACAATGGCACCTCCGAGCTCCAGCTCGAGCGCATGAGCGTCTACTTCAACGAGGTACACAGTCAAAGAAGCCTCCCCT---TTTGCGAGATCGGTTATTAATCACCCTAACATACACAGGCTTCTGGTAACAAGTATGTTCCCCGCGCCGTCCTCGTCGATCTCGAGCCCGGTACCATGGACGCCGTCCGTGCCGGTCCCTTCGGTCAGCTCTTCCGCCCCGACAACTTCGTCTTCGGTCAGTCCGGTGCCGGCAACAACTGGGCCAAGGGTCACTACACGGAGGGTGCTGAGCTTGTCGACAACGTTCTCGATGTCGTCCGTCGCGAGGCTGAGGGCTGCGACTGCCTCCAGGGCTTCCAGATCACCCACTCCCTCGGTGGTGGTACCGGTGCCGGTATGGGTACCTTGTTGATCTCCAAGATCCGCGAGGAGTTCCCCGACCGCATGATGGCCACCTTCTCCGTCGTGCCCTCTCCCAAGGTCTCCGACACCGTCGTCGAGCCCTACAACGCCACCCTCTCCGTGCACCAGCTCGTCGAGAACTCCGACGAGACCTTCTGTATCGACAACGAGGCCCTGTACGACATCTGCATGCGTACCCTGAAGTTGTCCAACCCCTCGTACGGTGACCTGAACCACCTAGTCTCTGCCGTCATGTCCGGTGTCACCACCTGTCTGCGCTTCCCCGGCCAGCTGAACTCGGACCTGCGCAAGCTCGCTGTGAACATGGTTCCTTTCCCTCGTCTCCACTTCTTCATGGTCGGCTTCGCTCCCCTGACCAGCCGTGGTGCCTACTCCTTCCGCGCCGTCACCGTTCCCGAGTTGACTCAGCAGATGTTCGACCCCAAGAACATGATGGCTGCCTCTGACTTCCGCAACGGTCGCTACCTGACGTGCTCTGCCATCTTGTAAGATTCCCTACCGACAAAATGACATATAGTGATTGATGTGCTAACCCAACTTCTCCAGCCGTGGCAAGGTCTCCA
>Hypoxylon_aveirense_MUM1940
CATTACTGAGTT--CTAAACTCC-AACCCTATGTGAAC-TTACCACTGTTGCCTCGGCGTGTGCTGCGA-----C---AG----------------------------------------------------------CAGCCCGCCAGTGGGCCTTTAAACTCTGAATTACCACTGTATCTCTGAATTTCTTAACTAAATACGTTAAAACTTTCAACAACGGATCTCTTGGTTCTGGCATCGATGAAGAACGCAGCGAAATGCGATAAGTAATGTGAATTGCAGAATTCAGTGAATCATCGAATCTTTGAACGCACATTGCGCCCATTAGTATTCTAGTGGGCATGCCTATTCGAGCGTCATTTCAACCCTTGCGCCCCTGTTGCGTAGCGTTGGGAATCTGCG---TAAGCGCAGTTCCTCAAAGTGATTGGCGGAGCTAGTGCATACTCTAAGCGTAGTAAACATTCTCGCTTCTGTAGTAGGCCTGGCGGCTAGCCGTTAAACCCCTATA-CTTCTAGTGGTTGACCTCGGGCCCTAGTAACGGCGAGTGAAGCGGCAACAGCTCAAATTTGAAATCTGG----CC-CTC-----GTGGTCCGAGTTGTAATTTGTAGAGGATGC-TTTGGGTGCGGT-GCCTTCCGAGTTCCCTGGAACGGGACGCCAGAGAGGGTGAGAGCCCCGTACGGTTGGA-CACCTAGCCTATCTATAGCTCCTTCGACGAGTCGAGTAGTTTGGGAATGCTGCTCTAAATGGGAGGTATATTTCTTCTAAAGCTAAATACCGGCCAGAGACC-GATAGCGCACAAGTAGAGTGATCGAAAGATGAAAAGCACTTTGAAAAGAGGGTTAAATAGCACGTGAAATTGTTGAAAGGGAAGCG-TTTGCGACCAGACCTTCTCCGGGCGGATCATCCGGC-GTTC-TCGCCGGTGCACTTCGCCCGG--TTTAGGCCAGCATCGGTTCTCT---TAGGGGGATAAAGGCCAGGGGAACGTAGCTCT----TTCGGGAGTGTT-ATAGCCCCTGGCGCAATACCCCTCG-GGGGACCGAGGACCGCGCTTT---T-GCAAGGATGCTGGCGTAATGGTCGTCAACGACCCGTCTTGAAACACGGACCAAGGAGTCGAACATTGGTGCGAGTGTTTGGGTGTC--AAACCCTCACGCGTAATGAAAGTGAACGGAGGTGAGAGCCCGT----AC-------GGGTGCATCATCGACCGATCCTGATG-TCTTCGGATGGATTTGAGTAAGAGCATCACTGTTCGGACCCGAAAGATGGTGAACTATGCGTGGATAGGGTGAAGCCAGAGGAAACTCTGGTGGAGGCTCGCAGCGGTTCTGACGTGCAAATCGATCGTCAAATCTGCGCATGGGGGCGAAAGACTTATCGAACCATCTAGTAGCTGGTTACCGCCGAAGTTTCCCTCAGGATAGCAGTGTTG--TCTTCAGTTTTATGAGGTAAAGCGAATGATTAGGGACTCGGGGGCGCTATATTGCCTTCATCCATTCTCAAACTTTAAATATGTAAGAAGCCCTTGTTACTTAGTTGAACGTGGGCATTCGAATGTACCAACACTAGTGGGCCATTTTTGGTAAGCAGAACTGGCGATGCGGGATGAACCGAACGCGGGGTTAAGGTGCCAGAGTGGACGCTCATCAGACACCACAAAAGGTGTTAGTACATCTTGACAGCAGGACGGTGGCCATGGAAGTCGGAATCCGCTAAGGACTGTGTAACAACTCACCTGCCGAATGTACTAGCCCTGAAAATGGATGGCGCTCAAGCGTCT-CACCCATACCTCGCCGTCGAGCTTGCGGCTAAGCCTTCCATCATCACCAACGGTCTGAAGTACTCTCTTGCGACAGGCAACTGGGGCGACCAGAAGAAGGCGATGAGCTCGACCGCCGGCGTGTCGCAGGTCCTGAACCGATACACTTTCGCGTCCACCCTTTCTCATTTGAGAAGAACCAACACGCCCATCGGAAGAGATGGAAAGCTTGCGAAGCCCAGACAGCTGCACAACACGCACTGGGGATTGGTCTGTCCGGCTGAGACGCCCGAAGGCCAGGCTTGTGGACTGGTCAAGAATCTGTCGCTGATGTGCTCCATCAGCGTGGGAACGTCTACGGACCCCATCGTCGACTACATGATTACCAGGAACATGGAAGTCTTGGAGGAGTACGAACCCATGCGTTATCCCAACGCCACCAAGATTTTCCTCAACGGTTCTTGGATTGGTGTCCACCAGGATGCCAAGACCCTTGTTAAGGATGTCCAGGAGCTTCGTCGCTCCAACCAAATCCCCTCAGAAGTATCTCTGATTCGCGACATTCGTGACCGTGAGTTCAAGATCTTCTCGGACGCTGGCCGCGTGATGCGCCCGCTGTTCGTGGTACAGCAGGAGGAC------------------------------------------------------ATCCCCGAACGAGGCATCGCCAAGGGCACCCTGGCTCTCACCAAAGAAATGGTCCAGCGGCTAGAAGCAGATCAGGAGCTTAACCCCGACAGCGATGAGTATTACGGCTGGCAAGGTCTGTGCGAGGCGGGCGCCATCGAGTACCTCGACGCCGAGGAGGAGGAAACGGCCATGATTTGCATGACGCCCGAAGACTTGGAAACCTATCGATTGGCCAAGGCCGGGTACGACATCCCTCAGGACAACGGC---GACGAGGTC------AACAAGCGACTGAAGACCAAGGTCAACCCCTCGACGCATATGTACACCCACTGCGAAATCCATCCCAGCATGCTTCTAGGAATCTGCGCGAGTATCATTCCCTTCCCCGACCACAATCAGTCGCCCCTGAACGCGTCGAGGAACATCCAATCCCCTGA--TTCTGCCCCTCACGCACACCACGACAGCTATCTCCACCCTTCGCCGCCATGTCGCTGTCTGATTACATAACGTGGAAGT-GGAAGTGAAGGCTAATCCGATATTTTCTCATATATAGGTTCACCTCCAGACCGGCCAGTGCGTAAGTACAACCAGCGCCTCGATCGACGAGACGTGCGATAAAACATAGC--AGCTCACACGATGCAAATAGGGTAACCAAATTGGTGCTGCTTTCTGGCAGACCATTTCTGGCGAGCACGGTCTCGACAGCAACGGTGTGTACGTATTAGGGTCGCCAATTTCGATTGTCCACACAGCCAGCTAACGACCAATAAACAGGTACAATGGAACCTCGGAGCTCCAGCTCGAGCGCATGAGCGTCTACTTCAACGAGGTACGCGGTCGAAGAAGCCACCCGT---TTTGTGAGATCGGTTATTAATCACCCTAACATACACAGGCTTCTGGTAACAAGTATGTTCCCCGCGCCGTCCTCGTCGATCTCGAGCCCGGTACCATGGACGCCGTCCGTGCCGGCCCCTTCGGTCAGCTCTTCCGTCCCGACAACTTCGTCTTCGGTCAGTCCGGTGCCGGCAACAACTGGGCCAAGGGTCACTACACCGAGGGT-----------------------------------------------------------------------------------------------------------------------------------------------------------------------------------------------------------------------------------------------------------------------------------------------------------------------------------------------------------------------------------------------------------------------------------------------------------------------------------------------------------------------------------------------------------------------------------------------------------------------------------------------------------------------------------------------------------------------------
>Hypomontagnella_barbarensis
CATTACTGAGTTATCAAAACTCCCAACCCTTTGTGAAC-TTACCACTGTTGCCTCGGCG--AGCTGTG-CTACCCTATAGCTACCCT----------------------------GTAGCTACCCGGGAGCACGCTATAAGCTCGCCAGAGGACCACTAAACTCTGTTTTTATTCTGTATCTCTGAATCGTATAACTAAATCAGTTAAAACTTTCAACAACGGATCTCTTGGTTCTGGCATCGATGAAGAACGCAGCGAAATGCGATAAGTAATGTGAATTGCAGAATTCAGTGAATCATCGAATCTTTGAACGCACATTGCGCCCATTAGTATTCTAGTGGGCATGCCTATTCGAGCGTCATTTCAACCCTTAAGCCTCGGTTGCTTAGCGTTGGGATTCTACGGGTTAAGCGTAGTTCCCCAAAAGTAGTGGCGGAGTTGGTGCTCACTCTCAGCGTAGTAATCCTTCTCGCTTTTGTAGTGGCGCTGGCGGCCGGCCGTAAAACCCCTATA-TTTCTAGTGGTTGACCTCGGGCCCTAGTAACGGCGAGTGAAGCGGCAACAGCTCAAATTTGAAATCTGG----CC-TTC-----G-GGTCCGAGTTGTAATTTGCAGAGGATGC-TTTGGGTGCGGT-GCCTTCCGAGTTCCCTGGAACGGGACGCCTTAGAGGGTGAGAGCCCCGTACGGTTGGA-CACCTAGCCTATGTATAGCTCCTTCGACGAGTCGAGTAGTTTGGGAATGCTGCTCTAAATGGGAGGTAAATTTCTTCTAAAGCTAAATACCGGCCAGAGACC-GATAGCGCACAAGTAGAGTGATCGAAAGATGAAAAGCACTTTGAAAAGAGGGTTAAATAGCACGTGAAATTGTTGAAAGGGAAGCG-TTTGCGACCAGACCTTTTCCCGGCGGATCATCCGGT-GTTC-TCACCGGTGCACTTCGCCGGG--TTTAGGCCAGCATCGGTTCTCT---TCGGGGGATAAAGGCTCGGGGCACGTAGCTCT----TTCGGGAGTGTT-ATAGCCCCTTGCGTAATACCCTGCG-GGGGACCGAGGACCGCGCATT-----GCAAGGATGCTGGCGTAATGGTCGTCAACGACCCGTCTTGAAACACGGACCAAGGAGTCGAACATTTGTGCGAGTGTTTGGGTGTC--AAACCCTCACGCGTAATGAAAGTGAACGGAGGTGAGAGCCCTT----CG-------GGGCGCATCATCGACCGATCCTGATG-TCTTCGGATGGATTTGAGTAAGAGCATAACTGTTCGGACCCGAAAGATGGTGAACTATGCGTGGATAGGGTGAAGCCAGAGGAAACTCTGGTGGAGGCTCGCAGCGGTTCTGACGTGCAAATCGATCGTCAAATCTGCGCATGGGGGCGAAAGACTTATCGAACCATCTAGTAGCTGGTTACCGCCGAAGTTTCCCTCAGGATAGCAGTGTTG--TCTTCAGTTTTATGAGGTAAAGCGAATGATTAGGGACTCGGGGGCGCTATATTGCCTTCATCCATTCTCAAACTTTAAATATGTAAGAAGCCCTTGTTACTTAATTGAACGTGGGCATTCGAATGTACCAACACTAGTGGGCCATTTTTGGTAAGCAGAACTGGCGATGCGGGATGAACCGAACGTGGGGTTAAGGTGCCAGAGTGGACGCTCATCAGACACCACAAAAGGTGTTAGTACATCTTGACAGCAGGACGGTGGCCATGGAAGTCGGAATCCGCTAAGGACTGTGTAACAACTCACCTGCCGAATGTACTAGCCCTGAAAATGGATGGCGCTCAAGCGTCT-CACCCATACCTCACCATCGAGCTGGCCGCTAAGCCCGCTATTATCACTAACGGACTCAAGTACTCGCTCGCTACTGGCAACTGGGGTGACCAGAAGAAGGCCATGAGCTCGACCGCCGGTGTGTCGCAGGTCTTGAATCGATACACGTTTGCCTCGACCTTATCTCACTTAAGGCGAACGAATACCCCCATCGGAAGAGACGGGAAGCTCGCGAAGCCCCGACAGCTTCACAACACCCATTGGGGTCTGGTCTGCCCGGCCGAGACGCCCGAAGGCCAAGCTTGTGGTTTGGTGAAGAACTTATCCTTGATGTGCTCGATCAGCGTGGGTACATCAACGGATCCTATCGTCGACTACATGATCACTAGGAACATGGAAGTGCTGGAGGAGTACGAACCTATGCGATACCCCAACGCCACCAAGATCTTTTTGAACGGTTCTTGGATCGGGGTGCACCAGGACCCCAAGAACCTCGTCCGAGATGTCCAACACCTGCGCCGAACCAATCAGATCCCCGCCGAGGTATCGTTGGTCCGCGACATTCGTGACCGTGAGTTCAAGATCTTCTCGGATGCCGGTCGCGTCATGCGCCCCTTGTTTGTCGTACAGCAAGAAGAT------------------------------------------------------GACGAGGCCAACGGTATCAACAAGGGCTCGTTAGCACTTAGCAAGAGCATGATCCAACGACTAGAAGCGGATGCCGACGTCGACCCCAAGAGTGACGAGTACTTCGGGTGGCAAGGACTAGTAGACGAGGGAGCCATTGAATTTCTCGATGCCGAGGAAGAAGAGACAGCCATGATATGCATGACACCCGAGGATCTAGAGATCTATCGCCAGAGCAAGGCCGGAATTGAAGTGTCTCAGGACAACGGC---GACGAAATT------AACAAACGACTCAAGACCAAGTTGAACCCGACGACGCATATGTACACGCATTGTGAGATCCATCCCAGTATGCTCCTGGGTATCTGCGCGAGCATCATTCCCTTCCCGGATCACAATCAGGTA-----------------------CCAAGCCCCTTGATTTCTGCCCCTCACGCCCACCACCACAATAACCCAGCACTCTCTACGCTATGCTATTGCGAACTTGCACAACTTCGTGATGGAATTTTGAAACTAACTGTGTCTTTTCATGTCGATAGGTTCACCTTCAGACCGGCCAGTGCGTAAGTACTAT--CTACGATTCCCGACGAAACATGCGCGGAGACATAGTGGGGCTCACATAAATATTATAGGGTAACCAAATTGGTGCTGCTTTCTGGCAAACTATCTCTGGCGAGCATGGTCTCGACAGCGATGGTGTGTACGTATAGCAATGGTCAATTCAGAGGCTCGGAAGTATGAACT---GACCAATCAACAGCTACAACGGTACCTCTGAGCTCCAGCTTGAGCGCATGAGCGTCTACTTCAACGAGGTATGTAGCTTCAGAAATCCAACATGGATACACAAGATCGGCTGCTAATCACCCTGATATCTACAGGGTTCTGGCAACAAGTATGTTCCTCGCGCTGTTCTCGTCGATCTCGAGCCCGGCACCATGGATGCTGTCCGTGCTGGTCCTTTCGGCCAGCTTTTCCGACCTGACAACTTCGTCTTTGGCCAGTCCGGTGCCGGCAACAACTGGGCCAAGGGTCACTACACTGAGGGTGCTGAGCTTGTTGACCAGGTCCTCGATGTCGTTCGTCGTGAGGCTGAAGGCTGTGATTGCCTTCAGGGTTTCCAGATCACCCACTCGCTCGGTGGTGGTACCGGTGCCGGTATGGGTACTCTGTTGATCTCCAAGATCCGTGAAGAGTTCCCCGACCGAATGATGGCCACCTTCTCCGTCGTTCCCTCCCCCAAGGTCTCCGATACCGTTGTCGAGCCTTACAACGCCACCCTCTCCGTCCACCAGCTGGTCGAGAACTCTGACGAGACTTTCTGTATCGACAACGAGGCGCTGTACGACATCTGCATGCGTACCCTGAAGCTGTCCAACCCCTCTTACGGTGACCTGAACCACCTCGTCTCCGCCGTCATGTCCGGTGTCACCACCTGCCTGCGTTTCCCTGGTCAGCTGAACTCTGACCTGCGCAAGCTCGCCGTGAACATGGTTCCTTTCCCTCGTCTCCACTTCTTCATGGTTGGATTCGCTCCTCTGACCAGCCGCGGCGCGTACTCTTTCCGTGCCGTCACCGTCCCCGAGTTGACCCAGCAGATGTTCGACCCCAAGAACATGATGGCTGCTTCCGACTTCCGCAATGGTCGCTACCTGACGTGCTCTGCCATCTTGTAGGATACCATCCCTGAATCCC--TTTTTTCCTGCTAATGTGCTAACTTG---------------------------
>Hypomontagnella_submonticulosa
CATTACTGAGTTATCAAAACTCCCAACCCTATGTGAAC-TTACCACTGTTGCCTCGGCG--AGCTGCG-CTACCCTGTAGCTACTTT---------------------------TGTAGCGACCTGGGAGCGCGTTATAGGCTCGCCAGAGGACCACTAAACTCTGT-TTTATTTTGTATCTCTGAATCTTACAACTAAATCAGTTAAAACTTTCAACAACGGATCTCTTGGTTCTGGCATCGATGAAGAACGCAGCGAAATGCGATAAGTAATGTGAATTGCAGAATTCAGTGAATCATCGAATCTTTGAACGCACATTGCGCCCATTAGTATTCTAGTGGGCATGCCTATTCGAGCGTCATTTCAACCCTTAAGCCTCAGTAGCTTAGCGTTGGGAATCTACAGGTTAAGCGTAGTTCCTTAAAGGTAGTGGCGGAGTTAGAGCACACTCTAAGCGTAGTACTTTTTCTCGCTTCTGTAGTGGCTTTGGCGGCCGGCCGTGAAACCCCTATA-TTTCTAATGGTTGACCTCGGGCCCTAGTAACGGCGAGTGAAGCGGCAACAGCTCAAATTTGAAATCTGG----CC-TTC-----G-GGTCCGAGTTGTAATTTGTAGAGGATGC-TTTGGGTGCGGT-GCCTTCCGAGTTCCCTGGAACGGGACGCCTTAGAGGGTGAGAGCCCCGTACGGTTGGA-CACCTAGCCTATGTATAGCTCCTTCGACGAGTCGAGTAGTTTGGGAATGCTGCTCTAAATGGGAGGTAAATTTCTTCTAAAGCTAAATACCGGCCAGAGACC-GATAGCGCACAAGTAGAGTGATCGAAAGATGAAAAGCACTTTGAAAAGAGGGTTAAATAGCACGTGAAATTGTTGAAAGGGAAGCG-TTTGCGACCAGACCTTTTCCAGGCGGATCATCCGGT-GTTC-TCACCGGTGCACTTCGTCTGG--TCGAGGCCAGCATCGGTTCTCC---GCAGGGGATAAAGGCTCGGGGCATGTAGCTCT----TTCGGGAGTGTT-ATAGCCCCTTGCGTAATATCCTTCG-GGGGACCGAGGACCGCGCATT-----GCAAGGATGCTGGCGTAATGGTCGTCAACGACCCGTCTTGAAACACGGACCAAGGAGTCGAACATTTGTGCGAGTGTTTGGGTGTC--AAACCCTCACGCGTAATGAAAGTGAACGGAGGTGAGAGCCCCT----CG-------GGGTGCATCATCGACCGATCCTGATG-TCTTCGGATGGATTTGAGTAAGAGCATAACTGTTCGGACCCGAAAGATGGTGAACTATGCGTGGATAGGGTGAAGCCAGAGGAAACTCTGGTGGAGGCTCGCAGCGGTTCTGACGTGCAAATCGATCGTCAAATCTGCGCATGGGGGCGAAAGACTTATCGAACCATCTAGTAGCTGGTTACCGCCGAAGTTTCCCTCAGGATAGCAGTGTTG--TCTTCAGTTTTATGAGGTAAAGCGAATGATTAGGGACTCGGGGGCGCTATATTGCCTTCATCCATTCTCAAACTTTAAATATGTAAGAAGCCCTTGTTACTTAATTGAACGTGGGCATTCGAATGTACCAACACTAGTGGGCCATTTTTGGTAAGCAGAACTGGCGATGCGGGATGAACCGAACGTGGGGTTAAGGTGCCAGAGTGGACGCTCATCAGACACCACAAAAGGTGTTAGTACATCTTGACAGCAGGACGGTGGCCATGGAAGTCGGAATCCGCTAAGGACTGTGTAACAACTCACCTGCCGAATGTACTAGCCCTGAAAATGGATGGCGCTCAAGCGTCT-CACCCATACCCCACC----------------------------------------------------------------------------------------------------------------------------------CGTTTGCCTCGACCTTATCTCACTTAAGGCGAACGAACACCCCCATCGGAAGAGATGGGAAGCTCGCGAAACCCCGACAGCTCCACAACACCCATTGGGGTCTGGTCTGCCCGGCCGAGACGCCCGAAGGCCAAGCTTGTGGTTTGGTGAAGAATTTGTCCTTGATGTGTTCCATCAGCGTGGGTACGTCGACGGATCCTATCGTAGATTACATGATTACTAGGAACATGGAGGTGTTGGAGGAGTACGAACCTATGCGATACCCTAACGCCACCAAGATCTTCTTGAACGGTTCCTGGATCGGCGTGCATCAGGATCCCAAGACCCTCGTCCGAGATGTTCAACACCTGCGCCGAACTAACCAGATCCCCTCCGAGGTATCGTTGGTCCGCGACATTCGTGACCGTGAGTTCAAGATTTTCTCGGATGCCGGTCGTGTCATGCGTCCGTTGTTTGTCGTACAGCAAGAGGAT------------------------------------------------------GATGAGTCCAACGGTATCACCAAGGGCTCGTTGGCGCTTAACAAGAGCATGATCCAACGACTAGAAGCAGATGCCGACATAGATCCTAAAAGTGAGGAGTATTTTGGCTGGCAAGGCCTGGTAGACGAAGGAGCTATTGAATTCCTCGATGCCGAGGAGGAGGAGACTGCCATGATTTGCATGACGCCCGAGGATCTAGAGATCTATCGCCAGAGCAAGGCCGGAATTGAAGTGTCTCAGGACAACGGT---GACGAGATT------AACAAGCGACTCAAGACGAAGTTGAACCCGACGACACATATGTATACACATTGTGAGATCCATCCCAGTATGCTCCTGGGTATCTGCGCGAGCATTATTCCCTTCCCGGACCACAATCAGGCACCCCTGAACGCGTCGAAAAAACTCCAAACCCCTTGATTTCTGCCCCTCACACACACCACCACAATAACCCAGACCTCTCTACGATACGCTATTGCGAAATTCTACAACGCTTTGATGAGAATTTGAAGCTAACTACGTATTTTCATGTCAACAGGTTCACCTTCAGACCGGCCAGTGCGTAAGTACTAT--CTACGATTCCCGACAAAACATGCGCGGAAACATAGTGGGGCTCACATATATATCCTAGGGTAACCAAATTGGTGCTGCTTTCTGGCAAACTATCTCTGGCGAGCATGGCCTCGATAGCGATGGTGTGTACGTATATCAATGGTCAATTTAGAGCCTCAAAAAT--TATCGACTGACCAATAAACAGCTATAACGGTACCTCGGAGCTCCAGCTCGAGCGCATGAGTGTCTACTTCAACGAGGTATGTAGCTCCAGAAATCCAGTATGGATATATAAAATCACCTACTAATTACCCGGGCATCTACAGGGTTCTGGCAACAAGTATGTTCCTCGCGCCGTTCTCGTCGATCTCGAGCCCGGCACCATGGACGCCGTCCGTGCTGGTCCTTTCGGCCAGCTTTTCCGACCTGACAACTTCGTCTTTGGCCAGTCCGGTGCCGGCAACAACTGGGCCAAGGGTCACTACACTGAAGGTGCTGAGCTTGTCGACCAAGTCCTCGATGTCGTTCGTCGTGAGGCTGAAGGCTGCGACTGCCTTCAGGGCTTCCAGATCACCCACTCGCTTGGTGGTGGTACCGGTGCCGGTATGGGTACTCTGTTGATCTCCAAGATCCGTGAAGAGTTCCCCGACCGAATGATGGCCACCTTCTCCGTCGTTCCCTCCCCCAAGGTCTCCGACACCGTCGTCGAGCCTTACAACGCCACCCTCTCCGTCCACCAGCTGGTCGAGAACTCTGACGAGACCTTCTGTATCGACAACGAGGCTCTGTACGACATCTGCATGCGTACTCTGAAGCTGTCCAACCCCTCTTACGGTGACCTGAACCACCTAGTCTCCGCCGTCATGTCCGGCGTTACCACCTGCTTGCGTTTCCCCGGTCAGCTGAACTCTGACCTGCGCAAGCTCGCCGTGAACATGGTTCCTTTCCCTCGTCTCCACTTCTTCATGGTTGGATTCGCTCCTCTGACCAGCCGTGGCGCGTACTCTTTCCGTGCCGTCACCGTTCCCGAGTTGACCCAGCAGATGTTCGACCCCAAGAACATGATGGCTGCCTCTGACTTCCGCAACGGTCGCTACCTGACGTGCTCTGCCATCTTGTAGGATACCCTCTCCGAATTC---TTTTTGCTACTAATTTTACTAACTTGATATTTCCAGCCGTGGCAAGGTCTCCA
>218
CATTACTGAGTTATCAAAACTCCCAACCCTATGTGAAC-TTACCACTGTTGCCTCGGCG--AGCTGCG-CTACCCTGTAGCTACTTT---------------------------TGTAGCGACCTGGGAGCGCGTTATAGGCTCGCCAGAGGACCACTAAACTCTGT-TTTATTTTGTATCTCTGAATCTTACAACTAAATCAGTTAAAACTTTCAACAACGGATCTCTTGGTTCTGGCATCGATGAAGAACGCAGCGAAATGCGATAAGTAATGTGAATTGCAGAATTCAGTGAATCATCGAATCTTTGAACGCACATTGCGCCCATTAGTATTCTAGTGGGCATGCCTATTCGAGCGTCATTTCAACCCTTAAGCCTCAGTAGCTTAGCGTTGGGAATCTACAGGTTAAGCGTAGTTCCTTAAAGGTAGTGGCGGAGTTAGAGCACACTCTAAGCGTAGTACTTTTTCTCGCTTCTGTAGTGGCTTTGGCGGCCGGCCGTGAAACCCCTATA-TTTCTAATGGTTGACCTCGGGCCCTAGTAACGGCGAGTGAAGCGGCAACAGCTCAAATTTGAAATCTGG----CC-TTC-----G-GGTCCGAGTTGTAATTTGTAGAGGATGC-TTTGGGTGCGGT-GCCTTCCGAGTTCCCTGGAACGGGACGCCTTAGAGGGTGAGAGCCCCGTACGGTTGGA-CACCTAACCTATGTATAGCTCCTTCGACGAGTCGAGTAGTTTGGGAATGCTGCTCTAAATGGGAGGTAAATTTCTTCTAAAGCTAAATACCGGCCAGAGACC-GATAGCGCACAAGTAGAGTGATCGAAAGATGAAAAGCACTTTGAAAAGAGGGTTAAATAGCACGTGAAATTGTTGAAAGGGAAGCG-TTTGCGACCAGACCTTTTCCAGGCGGATCATCCGGT-GTTC-TCACCGGTGCACTTCGTCTGG--TCGAGGCCAGCATCGGTTCTCC---GCAGGGGATAAAGGCTCGGGGCATGTAGCTCT----TTCGGGAGTGTT-ATAGCCCCTTGCGTAATACCCTTCG-GGGGACCGAGGACCGCGCATT-----GCAAGGATGCTGGCGTAATGGTCGTCAACGACCCGTCTTGAAACACGGACCAAGGAGTCGAACATTTGTGCGAGTGTTTGGGTGTC--AAACCCTCACGCGTAATGAAAGTGAACGGAGGTGAGAGCCCCT----CG-------GGGTGCATCATCGACCGATCCTGATG-TCTTCGGATGGATTTGAGTAAGAGCATAACTGTTCGGAcCCGAAAGATGGTGAACTATGCGTGGATAGGGTGAAGCCAGAgGAAACTCTGGTGGAGGCTCGCAGCGGTTCTGACGTGCAAATCGATCGTCAAATCTGCGCATGGGGGCGAAAGACTTATCGAACCATCTAGTAGCTGGTTACCGCCGAAGTTTCCCTCAGGATAGCAGTGTTG--TCTTCAGTTTTATGAGGTAAAGCGAATGATTAGGGACTCGGGGGCGCTATATTGCCTTCATCCATTCTCAAACTTTAAATATGTAAGAAGCCCTTGTTACTTAATTGAACGTGGGCATTCGAATGTACCAACACTAGTGGGCCATTTTTGGTAAGCAGAACTGGCGATGCGGGATGAACCGAACGTGGGGTTAAGGTGCCAGAGTGGACGCTCATCAGACACCACAAAAGGTGTTAGTACATCTTGACAGCAGGACGGTGGCCATGGAAGTCGGAATCCGCTAAGGACTGTGTAACAACTCACCTGCCGAATGTACTAGCCCTGAAAATGGATGGCGCTCAAGCGTCT-CACCCATACCCCACC----------------------------------------------------------------------------------------------------------------------TGAATCGATACACGTTTGCCTCGACCTTATCTCACTTAAGGCGAACGAACACCCCCATCGGAAGAGATGGGAAGCTCGCGAAACCCCGACAGCTCCACAACACCCATTGGGGTCTGGTCTGCCCGGCCGAGACGCCCGAAGGCCAAGCTTGTGGTTTGGTGAAGAATTTGTCCTTGATGTGTTCCATCAGCGTGGGTACGTCGACGGATCCTATCGTAGATTACATGATTACTAGGAACATGGAGGTGTTGGAGGAGTACGAACCTATGCGATACCCTAACGCCACCAAGATCTTCTTGAACGGTTCCTGGATCGGCGTGCATCAGGATCCCAAGACCCTCGTCCGAGATGTTCAACACCTGCGCCGAACTAACCAGATCCCCTCCGAGGTATCGTTGGTCCGCGACATTCGTGACCGTGAGTTCAAGATTTTCTCGGATGCCGGTCGTGTCATGCGTCCGTTGTTTGTCGTACAGCAAGAGGAT------------------------------------------------------GATGAGTCCAACGGTATCACCAAGGGCTCGTTGGCGCTTAACAAGAGCATGATCCAACGACTAGAAGCAGATGCCGACATAGATCCTAAAAGTGAGGAGTATTTTGGCTGGCAAGGCCTGGTAGACGAAGGAGCTATTGAATTCCTCGATGCCGAGGAGGAGGAGACTGCCATGATTTGCATGACGCCCGAGGATCTAGAGATCTATCGCCAGAGCAAGGCCGGAATTGAAGTGTCTCAGGACAACGGT---GACGAGATT------AACAAGCGACTCAAGACGAAGTTGAACCCGACGACACATATGTATACACATTGTGAGATCCATCCCAGTATGCTCCTGGGTATCTGCGCGAGCATTATTCCCTTCCCGGACCACAATCAGGCA---------------------------------------------------------------------------------CGATACGCTATTGCGAAATTCTACAACGCTTTGATGAGAATTTGAAGCTAACTACGTATTTTCATGTCAACAGGTTCACCTTCAGACCGGCCAGTGCGTAAGTACTAT--CTACGATTCCCGACAAAACATGCGCGGAAACATAGTGGGGCTCACATATATATCCTAGGGTAACCAAATTGGTGCTGCTTTCTGGCAAACTATCTCTGGCGAGCATGGCCTCGACAGCGATGGTGTGTACGTATATCAATGGTCAATTCAGAGCCTCAAAAAT--TATCGACTGACTAATAAACAGCTATAACGGTACCTCGGAGCTCCAGCTCGAGCGCATGAGTGTCTACTTCAACGAGGTATGTAGCTCCAGAAATCCAGTATGGATATATAAAATCACCTACTAATTACCCGGGCATCTACAGGGTTCTGGCAACAAGTATGTTCCTCGCGCCGTTCTCGTTGATCTCGAGCCCGGCACCATGGATGCCGTCCGTGCTGGCCCTTTCGGCCAGCTTTTCCGACCTGACAACTTCGTCTTTGGCCAGTCCGGTGCCGGCAACAACTGGGCCAAGGGTCACTACACTGAAGGTGCTGAGCTTGTCGACCAAGTCCTCGATGTCGTTCGTCGTGAGGCTGAAGGCTGCGACTGCCTTCAGGGCTTCCAGATCACCCACTCGCTTGGTGGTGGTACCGGTGCCGGTATGGGTACTCTGTTGATCTCCAAGATCCGTGAAGAATTCCCCGACCGAATGATGGCCACCTTCTCCGTCGTTCCCTCCCCCAAGGTCTCCGACACCGTCGTCGAACCTTACAACGCCACCCTCTCCGTCCACCAGTTGGTCGAGAACTCTGACGAGACCTTCTGTATCGACAACGAGGCTCTGTACGATATCTGCATGCGTACCCTGAAGCTGTCCAACCCCTCTTACGGTGACTTGAACCACCTAGTCTCCGCCGTCATGTCCGGCGTTACCACCTGCTTGCGTTTCCCCGGTCAGCTGAACTCTGACCTGCGCAAGCTCGCCGTGAACATGGTTCCTTTCCCTCGTCTCCACTTCTTCATGGTTGGATTCGCTCCTCTGACCAGCCGTGGCGCGTACTCTTTCCGTGCCGTTACCGTTCCCGAGTTGACTCAGCAGATGTTCGACCCCAAGAACATGATGGCTGCCTCTGACTTCCGCAACGGTCGCTACCTGACGTGCTCTGCCATCTTGTAGGATACCCTCTCCGAATT---------------------------------------------------------
>413
CATTACTGAGTTATCAAAACTCCCAACCCTATGTGAAC-TTACCACTGTTGCCTCGGCG--AGCTGCG-CTACCCTGTAGCTACTTT---------------------------TGTAGCGACCTGGGAGCGCGTTATAGGCTCGCCAGAGGACCACTAAACTCTGT-TTTATTTTGTATCTCTGAATCTTACAACTAAATCAGTTAAAACTTTCAACAACGGATCTCTTGGTTCTGGCATCGATGAAGAACGCAGCGAAATGCGATAAGTAATGTGAATTGCAGAATTCAGTGAATCATCGAATCTTTGAACGCACATTGCGCCCATTAGTATTCTAGTGGGCATGCCTATTCGAGCGTCATTTCAACCCTTAAGCCTCAGTAGCTTAGCGTTGGGAATCTACAGGTTAAGCGTAGTTCCTTAAAGGTAGTGGCGGAGTTAGAGCACACTCTAAGCGTAGTACTTTTTCTCGCTTCTGTAGTGGCTTTGGCGGCCGGCCGTGAAACCCCTATA-TTTCTAATGGTTGACCTCGG---------------------------------------------------------------------CCGAGTTGTAATTTGTAGAGGATGC-TTTGGGTGCGGT-GCCTTCCGAGTTCCCTGGAACGGGACGCCTTAGAGGGTGAGAGCCCCGTACGGTTGGA-CACCTAGCCTATGTATAGCTCCTTCGACGAGTCGAGTAGTTTGGGAATGCTGCTCTAAATGGGAGGTAAATTTCTTCTAAAGCTAAATACCGGCCAGAGACC-GATAGCGCACAAGTAGAGTGATCGAAAGATGAAAAGCACTTTGAAAAGAGGGTTAAATAGCACGTGAAATTGTTGAAAGGGAAGCG-TTTGCGACCAGACCTTTTCCAGGCGGATCATCCGGT-GTTC-TCACCGGTGCACTTCGTCTGG--TCGAGGCCAGCATCGGTTCTCC---GCAGGGGATAAAGGCTCGGGGCATGTAGCTCT----TTCGGGAGTGTT-ATAGCCCCTTGCGTAATACCCTTCG-GGGGACCGAGGACCGCGCATT-----GCAAGGATGCTGGCGTAATGGTCGTCAACGACCCGTCTTGAAACACGGACCAAGGAGTCGAACATTTGTGCGAGTGTTTGGGTGTC--AAACCCTCACGCGTAATGAAAGTGAACGGAGGTGAGAGCCCCT----CG-------GGGTGCATCATCGACCGATCCTGATG-TCTTCGGATGGATTTGAGTAAGAGCATAACTGTTCGGACCCGAAAGATGGTGAACTATGCGTGGATAGGGTGAAGCCAGAGGAAACTCTGGTGGAgGCTCGCAGCGGTTCTGACGTGCAAATCGATCGTCAAATCTGCGCATGGGGGCGAAAGACTTATCGAACCATCTAGTAGCTGGTTAcCGCCGAAGTTTCCCTCAGGATAGCAGTGTTG--TCTTCAGTTTTATGAGGTAAAGCGAATGATTAGGGACTCGGGGGCGCTATATTGCCTTCATCCATTCTCAAACTTTAAATATGTAAGAAGCCCTTGTTACTTAATTGAACGTGGGCATTCGAATGTACCAACACTAGTGGGCCATTTTTGGTAAGCAGAACTGGCGATGCGGGATGAACCGAACGTGGGGTTAAGGTGCCAGAGTGGACGCTCATCAGACACCACAAAAGGTGTTAGTACATCTTGACAGCAGGACGGTGGCCATGGAAGTCGGAATCCGCTAAGGACTGTGTAACAACTCACCTGCCGAATGTACTAGCCCTGAAAATGGATGGCGCTCAAGCGTCT-CACCCATACCCCACC-------------------------------------------------------------------------------------------------------------------------------------------------------------------------------------------------------------------------------ATTGGGGTCTGGTCTGCCCGGCCGAGACGCCCGAAGGCCAAGCTTGTGGTTTGGTGAAGAACTTGTCCTTGATGTGTTCCATCAGCGTGGGTACGTCGACGGATCCTATCGTAGATTACATGATTACTAGGAACATGGAGGTGTTGGAGGAGTACGAACCTATGCGATACCCTAACGCCACCAAGATCTTCTTGAACGGTTCCTGGATCGGCGTGCATCAGGATCCCAAGACCCTCGTCCGAGATGTTCAACACCTGCGCCGAACTAATCAGATCCCCTCCGAGGTATCGTTGGTCCGCGACATTCGTGACCGTGAGTTCAAGATTTTCTCGGATGCCGGTCGTGTCATGCGTCCGTTGTTTGTCGTACAGCAAGAGGAT------------------------------------------------------GATGAGTCCAACGGTATCACCAAGGGCTCGTTGGCGCTTAACAAGAGCATGATCCAACGACTGGAGGCAGATGCCGACATAGATCCTAAAAGTGAGGAGTACTTTGGCTGGCAAGGCCTGGTAGACGAAGGAGCTATTGAATTCCTCGACGCCGAGGAGGAGGAGACGGCCATGATTTGCATGACGCCCGAGGATCTAGAGATCTATCGCCAGAGCAAGGCCGGAATTGAAGTGTCTCAGGACAACGGT---GACGAGATT------AACAAGCGACTCAAGACGAAGTTGAACCCGACGACACATATGTATACCCATTGTGAAATCCATCCCAGTATGCTCCTGGGTATCTGCGCGAGCATTATTCCCTTCCCGGACCACAATCAGGCACCCCTGAACGCGTCGAAAAAACTCCAAACCCCTTGATTTCTGCCCCTCACACACACCACCACAATAACCCAGACCTCTCTACGATACGCTATTGCGAAATTCTACAACGCTTTGATGAGAATTTGAAGCTAACTACGTATTTTCATGTCAACAGGTTCACCTTCAGACCGGCCAGTGCGTAAGTACTAT--CTACGATTCCCGACAAAACATGCGCGGAAACATAGTGGGGCTCACATATATATCCTAGGGTAACCAAATTGGTGCTGCTTTCTGGCAAACTATCTCTGGCGAGCATGGCCTCGATAGCGATGGTGTGTACGTATATCAATGGTCAATTTAGAGCCTCAAAAAT--TATCGACTGACCAATAAACAGCTATAACGGTACCTCGGAGCTCCAGCTCGAGCGCATGAGTGTCTACTTCAACGAGGTATGTAGCTCCAGAAATCCAGTATGGATATATAAAATCACCTACTAATTACCCGGGCATCTACAGGGTTCTGGCAACAAGTATGTTCCTCGCGCCGTTCTCGTCGATCTCGAGCCCGGCACCATGGACGCCGTCCGTGCTGGTCCTTTCGGCCAGCTTTTCCGACCTGACAACTTCGTCTTTGGCCAGTCCGGTGCCGGCAACAACTGGGCCAAGGGTCACTACACTGAAGGTGCTGAGCTTGTCGACCAAGTCCTCGATGTCGTTCGTCGTGAGGCTGAAGGCTGCGACTGCCTTCAGGGCTTCCAGATCACCCACTCGCTTGGTGGTGGTACCGGTGCCGGTATGGGTACTCTGTTGATCTCCAAGATCCGTGAAGAATTCCCCGACCGAATGATGGCCACCTTCTCCGTCGTTCCCTCCCCCAAGGTCTCC--------------------------------------------------------------------------------------------------------------------------------------------------------------------------------------------------------------------------------------------------------------------------------------------------------------------------------------------------------------------------------------------------------------------------------------------------------------------------------------------------------------------
>Hypomontagnella_submonticulosa_YMJ351
CATTACTGAGTTATCAAAACTCCCAACCCTATGTGAAC-TTACCACTGTTGCCTCGGCG--AGCTGCG-CTACCCTGTAGCTACTTT---------------------------TGTAGCGACCTGGGAGCGCGTTATAGGCTCGCCAGAGGACCACTAAACTCTGT-TTTATTTTGTATCTCTGAATCTTACAACTAAATCAGTTAAAACTTTCAACAACGGATCTCTTGGTTCTGGCATCGATGAAGAACGCAGCGAAATGCGATAAGTAATGTGAATTGCAGAATTCAGTGAATCATCGAATCTTTGAACGCACATTGCGCCCATTAGTATTCTAGTGGGCATGCCTATTCGAGCGTCATTTCAACCCTTAAGCCTCAGTAGCTTAGCGTTGGGAATCTACAGGTTAAGCGTAGTTCCTTAAAGGTAGTGGCGGAGTTAGAGCACACTCTAAGCGTAGTACTTTTTCTCGCTTCTGTAGTGGCTTTGGCGGCCGGCCGTGAAACCCCTATA-TTTCTAATGGTTGACCTCGG-----------------------------------------------------------------------------------------------------------------------------------------------------------------------------------------------------------------------------------------------------------------------------------------------------------------------------------------------------------------------------------------------------------------------------------------------------------------------------------------------------------------------------------------------------------------------------------------------------------------------------------------------------------------------------------------------------------------------------------------------------------------------------------------------------------------------------------------------------------------------------------------------------------------------------------------------------------------------------------------------------------------------------------------------------------------------------------------------------------------------------------------------------------------------------------------------------------------------------------------------------------------------------------------------------------------------------------------------------------------------------------------------------------------------------------------------------------------------------------------------------------------------------------------------------------------------------------------------------------------------------------------------------------------------------------------------------------------------------------------------------------------------------------------------------------------------------------------------------------------------------------------------------------------------------------------------------------------------------------------------------------------------------------------------------------------------------------------------------------------------------------------------------------------------------------------------------------------------------------------------------------------------------------------------------------------------------------------------------------------------------------------------------------------------------------------CCCCTGAACGCGTCGAAAAAACTCCAAACCCCTTGATTTCTGCCCCTCACACACACCACCACAATAACCCAGACCTCTCTACGATACGCTATTGCGAAATTCTACAACGCTTTGATGAGAATTTGAAGCTAACTACGTATTTTCATGTCAACAGGTTCACCTTCAGACCGGCCAGTGCGTAAGTACTAT--CTACGATTCCCGACAAAACATGCGCGGAAACATAGTGGGGCTCACATATATATCCTAGGGTAACCAAATTGGTGCTGCTTTCTGGCAAACTATCTCTGGCGAGCATGGCCTCGATAGCGATGGTGTGTACGTATATCAATGGTCAATTTAGAGCCTCAAAAAT--TATCGACTGACCAATAAACAGCTATAACGGTACCTCGGAGCTCCAGCTCGAGCGCATGAGTGTCTACTTCAACGAGGTATGTAGCTCCAGAAATCCAGTATGGATATATAAAATCACCTACTAATTACCCGGGCATCTACAGGGTTCTGGCAACAAGTATGTTCCTCGCGCCGTTCTCGTCGATCTCGAGCCCGGCACCATGGACGCCGTCCGTGCTGGTCCTTTCGGCCAGCTTTTCCGACCTGACAACTTCGTCTTTGGCCAGTCCGGTGCCGGCAACAACTGGGCCAAGGGTCACTACACTGAAGGTGCTGAGCTTGTCGACCAAGTCCTCGATGTCGTTCGTCGTGAGGCTGAAGGCTGCGACTGCCTTCAGGGCTTCCAGATCACCCACTCGCTTGGTGGTGGTACCGGTGCCGGTATGGGTACTCTGTTGATCTCCAAGATCCGTGAAGAGTTCCCCGACCGAATGATGGCCACCTTCTCCGTCGTTCCCTCCCCCAAGGTCTCCGACACCGTCGTCGAGCCTTACAACGCCACCCTCTCCGTCCACCAGCTGGTCGAGAACTCTGACGAGACCTTCTGTATCGACAACGAGGCTCTGTACGACATCTGCATGCGTACTCTGAAGCTGTCCAACCCCTCTTACGGTGACCTGAACCACCTAGTCTCCGCCGTCATGTCCGGCGTTACCACCTGCTTGCGTTTCCCCGGTCAGCTGAACTCTGACCTGCGCAAGCTCGCCGTGAACATGGTTCCTTTCCCTCGTCTCCACTTCTTCATGGTTGGATTCGCTCCTCTGACCAGCCGTGGCGCGTACTCTTTCCGTGCCGTCACCGTTCCCGAGTTGACCCAGCAGATGTTCGACCCCAAGAACATGATGGCTGCCTCTGACTTCCGCAACGGTCGCTACCTGACGTGCTCTGCCATCTTGTAGGATACCCTCTCCGAATTC---TTTTTGCTACTAATTTTACTAACTTGATATTTCCAGCCGTGGCAAGGTCTCCA
>Hypomontagnella_monticulosa
CATTACTGAGTTATCAAAACTCCCAACCCTTTGTGAAC-TTACCACTGTTGCCTCGGCG--AGTTGTG-CTACCCTATAGCTACCCT----------------------------GTAGCTACCCGGGAACACATTCCAAGCTCGCCAGAGGACCTACCAACTCTGT-TTTATACTGTATCTCTGAACTTTATAACTAAATAAGTTAAAACTTTCAACAACGGATCTCTTGGTTCTGGCATCGATGAAGAACGCAGCGAAATGCGATAAGTAATGTGAATTGCAGAATTCAGTGAATCATCGAATCTTTGAACGCACATTGCGCCCATTAGTATTCTAGTGGGCATGCCTATTCGAGCGTCATTTCAACCCTTAAGCCTCAGTTGCTTAGTATTGGGACTCTACGACCTAAGCGTAGTTCCTTAAAGGTAGTGGCGGAGTTATAGCACACTCTAAGCGTAGTAATTTCTCTCGCTTCTGTAGTGGTTATAGTTGCTAGCCATAAAAACCCCCT--ATTTTAATGGTTGACCTCGG--CCTAGTAACGGCGAGTGAAGCGGCAACAGCTCAAATTTGAAATCTGG----CC-TTC-----G-GGTCCGAATTGTAATTTGTAGAGGATGC-TTTGGGTGCGGT-ACCTTCCGAGTTCCCTGGAACGGGACGCCGGAGAGGGTGAGAGCCCCGTACGGTTGGA-TACCAAGCCTATGTATAGCTCCTTCGACGAGTCGAGTAGTTTGGGAATGCTGCTCTAAATGGGAGGTAAATTTCTTCTAAAGCTAAATACCGGCCAGAGACC-GATAGCGCACAAGTAGAGTGATCGAAAGATGAAAAGCACTTTGAAAAGAGGGTTAAATAGCACGTGAAATTGTTGAAAGGGAAGCG-TTTGCGACCAGACCTTTTCCAGGCGGATCATCCGGT-GTTC-TCACCGGTGCACTTCGCCTGG--TTTAGGCCAGCATCGGTTTTCT---TAGGGGGATAAAGGTTTAGGGCACGTAGCTCC----TTCGGGAGTGTT-ATAGCCCTCTACGTAATACCCTTCG-GGGGACCGAGGACCGCGCATT-----GCAAGGATGCTGGCGTAATGGTCGTCAACGACCCGTCTTGAAACACGGACCAAGGAGTCGAACATTTGTGCGAGTGTTTGGGTGTT--AAACCCTCACGCGTAATGAAAGTGAACGGAGGTGAGAGCCCTT----CG-------GGGTGCATCATCGACCGATCCTGATG-TCTTCGGATGGATTTGAGTAAGAGCATAACTGTTCGGACCCGAAAGATGGTGAACTATGCGTGGATAGGGTGAAGCCAGAGGAAACTCTGGTGGAGGCTCGCAGCGGTTCTGACGTGCAAATCGATCGTCAAATCTGCGCATGGGGGCGAAAGACTTATCGAACCATCTAGTAGCTGGTTACCGCCGAAGTTTCCCTCAGGATAGCAGTGTTG--TCTTCAGTTTTATGAGGTAAAGCGAATGATTAGGGACTCGGGGGCGCTATATTGCCTTCATCCATTCTCAAACTTTAAATATGTAAGAAGCCCTTGTTACTTAGTTGAACGTGGGCATTCGAATGTACCAACACTAGTGGGCCATTTTTGGTAAGCAGAACTGGCGATGCGGGATGAACCGAACGTGGGGTTAAGGTGCCAGAGTGGACGCTCATCAGACACCACAAAAGGTGTTAGTACATCTTGACAGCAGGACGGTGGCCATGGAAGTCGGAATCCGCTAAGGACTGTGTAACAACTCACCTNCCGAATGTACTAGCCCTGAAAATGGATGGCGCTCAAGCGTCT-CACCCATACCTCACCATCGAACTCGCCGCTNAGCCCGCCATCATCACCAACGGGCTCAAGTACTCGCTGGCCACGGGTAACTGGGGTGACCAGAAGAAGGCCATGAGCTCGACTGCCGGTGTATCACAGGTCTTGAATCGATATACGTTTGCGTCGACCTTGTCTCACTTGAGGCGAACGAATACACCCATTGGAAGAGATGGGAAGCTCGCGAAGCCTCGACAGCTCCACAACACCCATTGGGGTTTGGTCTGCCCGGCCGAGACGCCCGAAGGCCAGGCTTGTGGTTTGGTGAAGAACTTGTCCTTGATGTGCTCAATCAGCGTGGGTACATCGACAGATCCTATAGTAGACTACATGATTACGAGGAACATGGAAGTCTTGGAGGAGTATGAGCCAATGCGATACCCTAACGCCACCAAGATCTTCTTGAATGGTTCTTGGATCGGTGTGCACCAGGATCCCAAGAGCCTCGTCCGAGACGTCCAGCAGCTGCGCCGAACGAATCAGATCCCTTCCGAAGTATCGCTGGTCCGCGATATTCGTGACCGCGAATTCAAGATCTTTTCCGATGCAGGCCGTGTCATGCGTCCCTTATTTGTCGTGCAGCAAGAGGAT------------------------------------------------------GACGAAGCCAACGGTATCACCAAAGGCTCGTTAGCGCTGAATAAGAATATGATTCAGCGACTAGAGGCGGATGCCGATATCGACCCGAAGAGTGAGGAGTATTTCGGCTGGCAAGGCCTTGTCGACGAGGGAGCTATCGAATTCCTCGACGCCGAGGAAGAGGAGACCGCCATGATCTGCATGACGCCCGAGGATCTGGAAATCTACCGCCAGAGCAAAGCCGGCATCGAAGTATCCCAGGATAATGGT---GACGAAATC------AACAAGCGACTCAAGACCAAGTTGAACCCAACGACACATATGTATACGCATTGTGAGATCCATCCCAGCATGCTTCTAGGTATCTGTGCGAGCATCATTCCCTTCCCGGACCACAATCAGGTACCCCTGAACGCGTCGAAAAAACTCCAAGCCCCTTGATTTTTGCCCCTCACGCACACCACCACAAGAGCCTAGATATGTCTACGAT-TGCTACCATGGAATCGTACAAACAAGTATTGGAAATTTGAAACTAACCATGTCTTTTCATCTCGATAGGTTCACCTCCAGACCGGCCAGTGCGTAAGTACTAC--CTACGATTACCGACGAAACATGCGAAAACATAGTGGGAGGCTCACATAAATATTGTAGGGTAACCAAATTGGTGCTGCTTTCTGGCAAACTATCTCTGGCGAGCACGGCCTCGACAGCGATGGTGTGTACGTATATCAATGGTCAATTCAAAGCTCCGA-AA---TAACAACTGACCAATAAACAGCTACAACGGTACCTCTGAGCTCCAGCTCGAGCGCATGAGCGTCTACTTCAACGAGGTATGTAGCAACAGAAATCCCGTATAGATATACAAGATCGGCTACTAATCACCCTGATATGTACAGGGTTCTGGCAACAAGTATGTTCCTCGCGCTGTTCTCGTCGATCTCGAGCCCGGTACCATGGATGCCGTCCGTGCTGGTCCCTTCGGCCAGCTTTTCCGACCTGACAACTTCGTCTTTGGCCAGTCCGGTGCCGGCAACAACTGGGCCAAGGGTCACTACACTGAGGGTGCTGAGCTTGTTGACAACGTTCTCGATGTCGTTCGTCGTGAGGCTGAAGGCTGCGACTGCCTTCAGGGTTTCCAGATTACCCACTCGCTCGGTGGTGGTACCGGTGCCGGTATGGGTACTCTGCTGATCTCCAAGATCCGTGAAGAGTTCCCCGACCGAATGATGGCCACCTTCTCCGTCGTTCCCTCCCCCAAGGTCTCTGACACCGTTGTCGAGCCTTACAACGCTACCCTTTCCGTCCACCAGCTTGTCGAGAACTCCGACGAGACCTTCTGTATCGACAACGAGGCGCTGTACGATATCTGCATGCGTACCCTGAAGCTATCCAACCCCTCGTATGGTGACCTAAACCACCTGGTCTCCGCCGTCATGTCCGGTGTCACCACCTGCTTGCGTTTCCCTGGTCAGTTGAACTCTGACCTGCGCAAGCTTGCTGTGAACATGGTTCCTTTCCCCCGTCTCCACTTCTTCATGGTTGGCTTCGCTCCTCTGACCAGCCGTGGCGCGTACTCTTTCCGTGCCGTCACCGTTCCCGAGTTGACCCAGCAGATGTTCGACCCCAAGAACATGATGGCTGCTTCTGACTTCCGTAACGGTCGTTACCTGACGTGCTCTGCCATCTTGTAAGATGCCTCTTTCGAACCC--------------------------------------------------------
>Hypoxylon_crocopeplum
-----CAGAGTTATCTAAACTCCAAACCCTTTGTGAACCTTACCACTGTTGCCTCGGCGTAAGCTGCAGTTACCCTATAGCTACCCTGTAACGATCTACCCTGTAG----ACCCTGGAGTTACCCTGTAGCTTGCAAATAGCCCGCCGAAGGACCACTAAACTCTTGTACTACACTGTATCTCTGAATGCTTCAACTAAATAA-TTAAAACTTTCAACAACGGATCTCTTGGTTCTGGCATCGATGAAGAACGCAGCGAAATGCGATAAGTAATGTGAATTGCAGAATTCAGTGAATCATCGAATCTTTGAACGCACATTGCGCCCATTAGTATTCTAGTGGGCATGCCTATTCGAGCGTCATTTCAACCCTTAAGCCCTTGTTGCTTAGCGTTGGGAATCTACGATTTAAGCGTAGTTCCTTAAAGTTAGTGGCGGAGTTAGGGCATACTCTAAGCGTAGTAATTTATCTCGCTTTTGTAGTAGCCTTGGCTTCTTGCCGTAAAGCCCCTA-----------------------GCCCTAGTAACGGCGAGTGAAGCGGCAACAGCTCAAATTTGAAATCTGG----CC-CTC-----GTGGTCCGAGTTGTAATTTGCAGAGGATGC-TTTTGGTGAGGT-GCCTTCCGAGTTCCCTGGAACGGGACGCCAGAGAGGGTGAGAGCCCCGTACGGTTGGA-CGCCTAGCCTCTTTATAGCTCCTTCGACGAGTCGAGTAGTTTGGGAATGCTGCTCTAAATGGGAGGTAAATTTCTTCTAAAGCTAAATACCGGCCAGAGACC-GATAGCGCACAAGTAGAGTGATCGAAAGATGAAAAGCACTTTGAAAAGAGGGTTAAATAGCACGTGAAATTGTTGAAAGGGAAGCG-TTTGCGACCAGACTTTTTCCAGGCGGATCATCCGGT-GTTC-TCACCGGTGCACTTCGTCTGG--TTTAGGCCAGCATCGGTTTTCT---TAGGGGGATAAAGGCTTAGGGAACGTAGCTCT----TTAGGGAGTGTT-ATAGCCCTTTGCGTAATACCTTTCA-GGGGACCGAGGATCGCGCTCT-----GCAAGGATGCTGGCGTAATGGTCGTCAACGACCCGTCTTGAAACACGGACCAAGGAGTCGAACATTTGTGCGAGTGTTTGGGTGTT--AAACCCTCACGCGTAATGAAAGTGAACGGAGGTGAGAGCCCTT----AC-------GGGTGCATCATCGACCGATCCTGATG-TCTTCGGATGGATTTGAGTAAGAGCATAACTGTTCGGACCCGAAAGATAGTGAACTATGCGTGGATAGGGTGAAGCCAGAGGAAACTCTGGTGGAGGCTCGCAGCGGTTCTGACGTGCAAATCGATCGTCAAATCTGCGCATGGGGGCGAAAGACTTATCGAACCATCTAGTAGCTGGTTACCGCCGAAGTTTCCCTCAGGATAGCAGTGTTG--TCTTCAGTTTTATGAGGTAAAGCGAATGATTAGGGACTCGGGGGCGCTATTTTGCCTTCATCCATTCTCAAACTTTAAATATGTAAGAAGCCCTTGTTACTTAATTGAACGTGGGCATTCGAATGTACCAACACTAGTGGGCCATTTTTGGTAAGCAGAACTGGCGATGCGGGATGAACCGAACGCGGGGTTAAGGTGCCAGAGTGGACGCTCATCAGACACCACAAAAGGTGTTAGTACATCTTGACAGCAGGACGGTGGCCATGGAAGTCGGAATCCGCTAAGGACTGTGTAACAACTCACCTGCCGAATGTACTAGCCCTGAAAATGGATGGCGCTCAAGCGTCT-CACCCATACCTCGCC----------------------------------------------------------------------------------------------------------------------TCAACCGTTACACGTTCGCCTCGACCCTCTCGCATTTGAGGAGAACCAATACGCCTATTGGAAGAGACGGAAAGCTGGCCAAGCCTCGACAGCTGCACAACACTCATTGGGGCCTGGTCTGCCCGGCTGAAACCCCTGAAGGCCAAGCTTGTGGCCTTGTGAAGAATCTGTCGCTGATGTGCTCTATCAGCGTGGGTACTTCGACGGATCCTATTGTCGACTATATGATTACTAGGAATATGGAAGTCCTAGAGGAGTACGAACCCATGAGATATCCTAACGCCACCAAGATCTTCCTGAACGGCTCGTGGATCGGTGTACATCAAGACCCCAAATCTCTCGTCAGAGATGTTCAACAGCTGCGTCGGGCCAACCAGATCCCATCCGAGGTCTCACTAGTCCGCGATATCCGTGATCGCGAGTTCAAGATCTTTTCGGATGCGGGCCGTGTCATGCGCCCCTTGTTTGTCGTACAGCAAGAGGAC---------------------------------------------------------------GCTGGCGAGACCAAGGGCTGTTTGGCTCTCAACAAAGACATGATACAGAAACTCGAGGCAGACGTCGACATAGATCCCGAGAACGAAGAGTACTATGGCTGGCAGGGCCTAGTTAACGACGGCGTCATCGAGTACCTCGACGCAGAAGAGGAAGAGACAGCAATGATATGCATGACGCCTGAAGACCTGGAGAATTACCGGTTGACCAAGGCCGGGTTTGATGTTGTTCAAGATAACGGG---GATGAGATT------AACAAACGCCTCAAAACCAAGGTCAACCCCACGACACACATGTATACTCACTGCGAGATTCATCCTAGCATGCTCCTAGGCATCTGCGCCAGCATTATCCCCTTCCCGGATCACAACCAGGTACCCCTGAACGCGTCGAAATCCTGCGACGCCCCTGATTTTGTGCCCCTCACGCACAATATATAAACATCATACAGCTATCTATATCAAGCTGTTTTTAATTTACACAACGACATGATGGAGAATTGAAGCTAACTATGTCTCTTTATCATTATAGGTTCACCTTCAGACCGGCCAGTGCGTAAGTATAACGACAAC--------ACAAAAGATGCGATGGAACATAGCAGGGCTCACACGATACTAATAGGGTAACCAAATTGGTGCTGCTTTCTGGCAAACCATCTCTGGCGAGCACGGCCTCGACAGCAATGGCGTGTACGTATCTAATTCGGCAATTCATAA-GACAAGAGTGGAAACTGACCGCCAATCAACAGCTACAACGGAACTTCCGAGCTCCAGCTTGAGCGCATGAGCGTCTACTTCAACGAGGTACGCCCTCATCGAAACTGA----TTAAACGCGAAAGACTTGGCTAATCACTA----CTATATAGGCTTCTGGCAACAAGTATGTTCCTCGCGCTGTCCTCGTCGATCTCGAGCCTGGTACCATGGATGCCGTCCGTGCTGGTCCCTTCGGTCAGCTCTTCCGACCTGACAACTTCGTCTTCGGCCAGTCTGGTGCCGGCAACAACTGGGCCAAGGGTCACTACACCGAGGGTGCCGAGCTCGTTGACCAGGTTCTCGATGTCGTCCGTCGTGAAGCTGAAGGCTGCGACTGCCTTCAGGGCTTCCAGATCACCCACTCCCTCGGTGGTGGTACTGGTGCTGGTATGGGTACCCTGTTGATCTCCAAGATCCGCGAGGAGTTCCCTGACCGCATGATGGCCACCTTCTCTGTCGTTCCCTCGCCCAAAGTTTCCGACACTGTCGTCGAGCCTTACAACGCCACCCTCTCCGTCCACCAGCTGGTCGAGAACTCGGACGAGACCTTCTGCATTGACAACGAGGCTCTGTACGACATCTGCATGCGTACCCTTAAGCTATCCAACCCCTCGTACGGCGACCTGAACTACCTGGTATCCGCTGTCATGTCTGGTGTCACCACTTGCCTGCGTTTCCCCGGTCAGCTGAACTCGGACCTGCGCAAGCTTGCCGTCAACATGGTTCCCTTCCCTCGTCTGCACTTCTTCATGGTCGGCTTCGCTCCCTTGACCAGCCGTGGTGCTCACTCGTTCCGTGCTGTCACCGTCCCCGAGTTGACTCAGCAGATGTTCGACCCCAAGAACATGATGGCTGCCTCTGATTTCCGCAACGGCCGCTACCTGACTTGCTCTGCCATCTTGTAAGATACATTTCCCTACTG--GTTCTGT--ACGTTTATTTGCTAACCTGTCTCTTCCAGCCGCGGCAAGGTCTCGA
>Hypoxylon_crocopeplum_CNF211316
CATTACAGAGTTATCTAAACTCCAAACCCTTTGTGAACCTTACCACTGTTGCCTCGGCGTAAGCTGCAGTTACCCTATAGCTACCCTGTAACGATCTACCCTGTAG----ACCCTGGAGTTACCCTGTAGCTTGCAAATAGCCCGCCGAAGGACCACTAAACTCTTGTACTACACTGTATCTCTGAATGCTTCAACTAAATAA-TTAAAACTTTCAACAACGGATCTCTTGGTTCTGGCATCGATGAAGAACGCAGCGAAATGCGATAAGTAATGTGAATTGCAGAATTCAGTGAATCATCGAATCTTTGAACGCACATTGCGCCCATTAGTATTCTAGTGGGCATGCCTATTCGAGCGTCATTTCAACCCTTAAGCCCTTGTTGCTTAGCGTTGGGAATCTACGATTTAAGCGTAGTTCCTTAAAGTTAGTGGCGGAGTTAGGGCATACTCTAAGCGTAGTAATTTATCTCGCTTTTGTAGTAGCCTTGGCTTCTTGCCGTAAAGCCCCTATATTTTCTAATGGTTGACCTCGG----TAGTAACGGCGAGTGAAGCGGCAACAGCTCAA-TTTGAAATCTGG----CC-CTC-----GTGGTCCGAGTTGTAATTTGCAGAGGATGC-TTTTGGTGAGGT-GCCTTCCGAGTTCCCTGGAACGGGACGCCAGAGAGGGTGAGAGCCCCGTACGGTTGGA-CGCCTAGCCTCTTTATAGCTCCTTCGACGAGTCGAGTAGTTTGGGAATGCTGCTCTAAATGGGAGGTAAATTTCTTCTAAAGCTAAATACCGGCCAGAGACC-GATAGCGCACAAGTAGAGTGATCGAAAGATGAAAAGCACTTTGAAAAGAGGGTTAAATAGCACGTGAAATTGTTGAAAGGGAAGCG-TTTGCGACCAGACTTTTTCCAGGCGGATCATCCGGT-GTTC-TCACCGGTGCACTTCGTCTGG--TTTAGGCCAGCATCGGTTTTCT---TAGGGGGATAAAGGCTTAGGGAACGTAGCTCT----TTAGGGAGTGTT-ATAGCCCTTTGCGTAATACCTTTCA-GGGGACCGAGGATCGCGCTCT-----GCAAGGATGCTGGCGTAATGGTCGTCAACGACCCGTCTTGAAACACGGACCAAGGAGTCGAACATTTGTGCGAGTGTTTGGGTGTT--AAACCCTCACGCGTAATGAAAGTGAACGGAGGTGAGAGCCCTT----------AC-GGGTGCATCATCGACCGATCCTGATG-TCTTCGGATGGATTTGAGTAAGAGCATAACTGTTCGGACCCGAAAGATAGTGAACTATGCGTGGATAGGGTGAAGCCAGAGGAAACTCTGGTGGAGGCTCGCAGCGGTTCTGACGTGCAAATCGATCGTCAAATCTGCGCATGGGGGCGAAAGACTTATCGAA--------------------------------------------------------------------------------------------------------------------------------------------------------------------------------------------------------------------------------------------------------------------------------------------------------------------------------------------------------------------------------------------------------------------------------ATCGAGCTGGCCGCCAAGCCCGGCATTATCACTAATGGTTTGAAGTATTCACTTGCCACGGGCAACTGGGGAGACCAGAAGAAAGCGATGAGCTCTACCGCCGGCGTGTCGCAGGTTCTCAACCGTTACACGTTCGCCTCGACCCTCTCGCATTTGAGGAGAACCAATACGCCTATTGGAAGAGACGGAAAGCTGGCCAAGCCTCGACAGCTGCACAACACTCATTGGGGCCTGGTCTGCCCGGCTGAAACCCCTGAAGGCCAAGCTTGTGGCCTTGTGAAGAATCTGTCGCTGATGTGCTCTATCAGCGTGGGTACTTCGACGGATCCTATTGTCGACTATATGATTACTAGGAATATGGAAGTCCTAGAGGAGTACGAACCCATGAGATATCCTAACGCCACCAAGATCTTCCTGAACGGCTCGTGGATCGGTGTACATCAAGACCCCAAATCTCTCGTCAGAGATGTTCAACAGCTGCGTCGGGCCAACCAGATCCCATCCGAGGTCTCACTAGTCCGCGATATCCGTGATCGCGAGTTCAAGATCTTTTCGGATGCGGGCCGTGTCATGCGCCCCTTGTTTGTCGTACAGCAAGAGGAC---------------------------------------------------------------GCTGGCGAGACCAAGGGCTGTTTGGCTCTCAACAAAGACATGATACAGAAACTCGAGGCAGACGTCGACATAGATCCCGAGAACGAAGAGTACTATGGCTGGCAGGGCCTAGTTAACGACGGCGTCATCGAGTACCTCGACGCAGAAGAGGAAGAGACAGCAATGATATGCATGACGCCTGAAGACCTGGAGAATTACCGGTTGACCAAGGCCGGGTTTGATGTTGTTCAAGATAACGGG---GATGAGATT------AACAAACGCCTCAAAACCAAGGTCAACCCCACGACACACATGTATACTCACTGCGAGATTCATCCTAGCATGCTCCTAGGCATCTGCGCCAGCATTATCCCCTTCCCGGATCACAACCAGGT-CCCCTGAACGCGTCGAAATCCTGCGACGCCCCTGATTTTGTGCCCCTCACGCACAATATATAAACATCATACAGCTATCTATATCAAGCTGTTTTTAATTTACACAACGACATGATGGAGAATTGAAGCTAACTATGTCTCTTTATCATTATAGGTTCACCTTCAGACCGGCCAGTGCGTAAGTATAACGACAAC--------ACAAAAGATGCGATGGAACATAGCAGGGCTCACACGATACTAATAGGGTAACCAAATTGGTGCTGCTTTCTGGCAAACCATCTCTGGCGAGCACGGCCTCGACAGCAATGGCGTGTACGTATCTAATTCGGCAATTCATAA-GACAAGAGTGGAAACTGACCGCCAATCAACAGCTACAACGGAACTTCCGAGCTCCAGCTCGAGCGCATGAGCGTCTACTTCAACGAGGTACGCCCTCATCGAAACTGA----TTAAACGCGAAAGACTTGGCTAATCACTA----CTATATAGGCTTCTGGCAACAAGTATGTTCCTCGCGCTGTCCTCGTCGATCTCGAGCCTGGTACCATGGATGCCGTCCGTGCTGGTCCCTTCGGTCAGCTCTTCCGACCTGACAACTTCGTCTTCGGCCAGTCTGGTGCCGGCAACAACTGGA----------------------------------------------------------------------------------------------------------------------------------------------------------------------------------------------------------------------------------------------------------------------------------------------------------------------------------------------------------------------------------------------------------------------------------------------------------------------------------------------------------------------------------------------------------------------------------------------------------------------------------------------------------------------------------------------------------------------------------------------------
>Hypoxylon_crocopeplum_CNF211317
CATTACAGAGTTATCTAAACTCCAAACCCTTTGTGAACCTTACCACTGTTGCCTCGGCGTAAGCTGCAGTTACCCTATAGCTACCCTGTAACGATCTACCCTGTAG----ACCCTGGAGTTACCCTGTAGCTTGCAAATAGCCCGCCGAAGGACCACTAAACTCTTGTACTACACTGTATCTCTGAATGCTTCAACTAAATAA-TTAAAACTTTCAACAACGGATCTCTTGGTTCTGGCATCGATGAAGAACGCAGCGAAATGCGATAAGTAATGTGAATTGCAGAATTCAGTGAATCATCGAATCTTTGAACGCACATTGCGCCCATTAGTATTCTAGTGGGCATGCCTATTCGAGCGTCATTTCAACCCTTAAGCCCTTGTTGCTTAGCGTTGGGAATCTACGATTTAAGCGTAGTTCCTTAAAGTTAGTGGCGGAGTTAGGGCATACTCTAAGCGTAGTAATTTATCTCGCTTTTGTAGTAGCCTTGGCTTCTTGCCGTAAAGCCCCTATATTTTCTAATGGTTGACCTCGGGCCCTAGTAACGGCGAGTGAAGCGGCAACAGCTCAA-TTTGAAATCTGG----CC-CTC-----GTGGTCCGAGTTGTAATTTGCAGAGGATGC-TTTTGGTGAGGT-GCCTTCCGAGTTCCCTGGAACGGGACGCCAGAGAGGGTGAGAGCCCCGTACGGTTGGA-CGCCTAGCCTCTTTATAGCTCCTTCGACGAGTCGAGTAGTTTGGGAATGCTGCTCTAAATGGGAGGTAAATTTCTTCTAAAGCTAAATACCGGCCAGAGACC-GATAGCGCACAAGTAGAGTGATCGAAAGATGAAAAGCACTTTGAAAAGAGGGTTAAATAGCACGTGAAATTGTTGAAAGGGAAGCG-TTTGCGACCAGACTTTTTCCAGGCGGATCATCCGGT-GTTC-TCACCGGTGCACTTCGTCTGG--TTTAGGCCAGCATCGGTTTTCT---TAGGGGGATAAAGGCTTAGGGAACGTAGCTCT----TTAGGGAGTGTT-ATAGCCCTTTGCGTAATACCTTTCA-GGGGACCGAGGATCGCGCTCT-----GCAAGGATGCTGGCGTAATGGTCGTCAACGACCCGTCTTGAAACACGGACCAAGGAGTCGAACATTTGTGCGAGTGTTTGGGTGTT--AAACCCTCACGCGTAATGAAAGTGAACGGAGGTGAGAGCCCTT----------AC-GGGTGCATCATCGACCGATCCTGATG-TCTTCGGATGGATTTGAGTAAGAGCATAACTGTTCGGACCCGAAAGATAGTGAACTATGCGTGGATAGGGTGAAGCCAGAGGAAACTCTGGTGGAGGCTCGCAGCGGTTCTGACGTGCAAATCGATCGTCAAATCTGCGCATGGGGGCGAAAGACTTATCGAA--------------------------------------------------------------------------------------------------------------------------------------------------------------------------------------------------------------------------------------------------------------------------------------------------------------------------------------------------------------------------------------------------------------------------------ATCGAGCTGGCCGCCAAGCCCGGCATTATCACTAATGGTTTGAAGTATTCACTTGCCACGGGCAACTGGGGAGACCAGAAGAAAGCGATGAGCTCTACCGCCGGCGTGTCGCAGGTTCTCAACCGTTACACGTTCGCCTCGACCCTCTCGCATTTGAGGAGAACCAATACGCCTATTGGAAGAGACGGAAAGCTGGCCAAGCCTCGACAGCTGCACAACACTCATTGGGGCCTGGTCTGCCCGGCTGAAACCCCTGAAGGCCAAGCTTGTGGCCTTGTGAAGAATCTGTCGCTGATGTGCTCTATCAGCGTGGGTACTTCGACGGATCCTATTGTCGACTATATGATTACTAGGAATATGGAAGTCCTAGAGGAGTACGAACCCATGAGATATCCTAACGCCACCAAGATCTTCCTGAACGGCTCGTGGATCGGTGTACATCAAGACCCCAAATCTCTCGTCAGAGATGTTCAACAGCTGCGTCGGGCCAACCAGATCCCATCCGAGGTCTCACTAGTCCGCGATATCCGTGATCGCGAGTTCAAGATCTTTTCGGATGCGGGCCGTGTCATGCGCCCCTTGTTTGTCGTACAGCAAGAGGAC---------------------------------------------------------------GCTGGCGAGACCAAGGGCTGTTTGGCTCTCAACAAAGACATGATACAGAAACTCGAGGCAGACGTCGACATAGATCCCGAGAACGAAGAGTACTATGGCTGGCAGGGCCTAGTTAACGACGGCGTCATCGAGTACCTCGACGCAGAAGAGGAAGAGACAGCAATGATATGCATGACGCCTGAAGACCTGGAGAATTACCGGTTGACCAAGGCCGGGTTTGATGTTGTTCAAGATAACGGG---GATGAGATT------AACAAACGCCTCAAAACCAAGGTCAACCCCACGACACACATGTATACTCACTGCGAGATTCATCCTAGCATGCTCCTAGGCATCTGCGCCAGCATTATCCCCTTCCCGGATCACAACCAGGTACCCCTGAACGCGTCGAAATCCTGCGACGCCCCTGATTTTGTGCCCCTCACGCACAATATATAAACATCATACAGCTATCTATATCAAGCTGTTTTTAATTTACACAACGACATGATGGAGAATTGAAGCTAACTATGTCTCTTTATCATTATAGGTTCACCTTCAGACCGGCCAGTGCGTAAGTATAACGACAAC--------ACAAAAGATGCGATGGAACATAGCAGGGCTCACACGATACTAATAGGGTAACCAAATTGGTGCTGCTTTCTGGCAAACCATCTCTGGCGAGCACGGCCTCGACAGCAATGGCGTGTACGTATCTAATTCGGCAATTCATAA-GACAAGAGTGGAAACTGACCGCCAATCAACAGCTACAACGGAACTTCCGAGCTCCAGCTCGAGCGCATGAGCGTCTACTTCAACGAGGTACGCCCTCATCGAAACTGA----TTAAACGCGAAAGACTTGGCTAATCACTA----CTATATAGGCTTCTGGCAACAAGTATGTTCCTCGCGCTGTCCTCGTCGATCTCGAGCCTGGTACCATGGATGCCGTCCGTGCTGGTCCCTTCGGTCAGCTCTTCCGACCTGACAACTTCGTCTTCGGCCAGTCTGGTGCCGGCAACAACTGGGCCAAGGGTCACTACACCGAGGGTGCCGAGCTCGTTGACCAGGTTCTCGATGTCGTCCGTCGTGAAGCTGAAGGCTGCGACTGCCTTCAGGGCTTCCAGATCACCCACTCCCTCGGTGGTGGTACTGGTGCTGGTATGGGTACCCTGTTGATCTCCAAGATCCGCGAGGAGTTCCCTGACCGCATGATGGCCACCTTCTCTGTCGTTCCCTCGCCCAAGGTTTCCGACACTGTCGTCGAGCCTTACAACGCCACCCTCTCCGTCCACCAGCTGGTCGAGAACTCGGACGAGACCTTCTGCATTGACAACGAGGCTCTGTACGACATCTGCATGCGTACCCTTAAGCTATCCAACCCCTCGTACGGCGACCTGAACTACCTGGTATCCGCTGTCATGTCTGGTGTCACCACTTGCCTGCGTTTCCCCGGTCAGCTGAACTCGGACCTGCGCAAGCTTGCCGTCAACATGGTTCCCTTCCCTCGTCTGCACTTCTTCATGGTCGGCTTCGCTCCCTTGACCAGCCGTGGTGCTCACTCGTTCCGTGCTGTCACCGTCCCCGAGTTGACTCAGCAGATGTTCGACCCCAAGAACATGATGGCTGCCTCTGATTTCCGCAACGGCCGCTACCTGACTTGCTCTGCCATCTTGTAAGATACATTTCCCTACTG--GTTCTGT--ACGTTTATTTGCTAACCTGTCTCTTCCAGCCGCGGCAAGGTCTCGA
>Hypoxylon_investiens
CATTACTGAGTTATCAAAACTCCCAACCCTTTGTGAACC-TACCGCCGTTGCCTCGGCGTGAGCTGCGGCTACCCTGGAGCTACCCTGGAGCTAGCTACCCTGCAGCTACGCTCCGGGGCTACCCTGTAGCCGGCTTACGGCCCGCCGAAGGACCGCCAAACTCTTGTTTTGCACTGCATGTCTGAATTTTA-AACTAAATAA-TTAAAACTTTCAACAACGGATCTCTTGGTTCTGGCATCGATGAAGAACGCAGCGAAATGCGATAAGTAATGTGAATTGCAGAATTCAGTGAATCATCGAATCTTTGAACGCACATTGCGCCCATTAGTATTCTAGTGGGCATGCCTATTCGAGCGTCATTACGACCCCTAAGCCCCTGTTGCTTAGCGTTGGGAATCTAC------GGCGTAGTTCCTTAAAATCAGTGGCGGAGTTAGGGTACACTCTCAGCGTAGTAATTTCTCTCGCTCGTGTGGTGGCCTTGGCTGCTAGCCGTTAAACCCC-CTATATCTTAGTGGTTGACCTCGAGCCCTAGTAACGGCGAGTGAAGCGGCAATAGCTCAAATTTGAAATCTGG----CC-CTC-----GCGGTCCGAGTTGTAATTTGTAGAGGATGC-TTTTGGTGCGGT-GCCTTCTGAGTTCCCTGGAACGGGACGCCAAAGAGGGTGAGAGCCCCGTACGGTTGGA-CACCTAGCCTATATATAGCTCCTTCGACGAGTCGAGTAGTTTGGGAATGCTGCTCTAAATGGGAGGTAAATTTCTTCTAAAGCTAAATACCGGCCAGAGACC-GATAGCGCACAAGTAGAGTGATCGAAAGATGAAAAGCACTTTGAAAAGAGGGTTAAATAGCACGTGAAATTGTTGAAAGGGAAGCG-TTTGCGACCAGACCTTTTCTAGGGGGATCATCCGGC-GTTC-TCGCCGGTGCACTTCCCTTAG--TTTAGGCCAGCATCGGTTCCCT---TAGGGGGATAAAGGCTTGGGGAACGTAGCTCT----CTAGGGAGTGTT-ATAGCCCCTTGCGTAATACCCCTCG-GGGGACCGAGGACCGCGCTCT-----GCAAGGATGCTGGCGTAATGGTCGTCAACGACCCGTCTTGAAACACGGACCAAGGAGTCGAACATTTGTGCGAGTGTTTGGGTGTT--AAACCCTCACGCGTAATGAAAGTGAACGGAGGTGAGAGCCCTC----GC-------GGGTGCATCATCGACCGATCCTGATG-TCTTCGGATGGATTTGAGTAAGAGCATAACTGTTCGGACCCGAAAGATGGTGAACTATGCGTGGATAGGGTGAAGCCAGAGGAAACTCTGGTGGAGGCTCGCAGCGGTTCTGACGTGCAAATCGATCGTCAAATCTGCGCATGGGGGCGAAAGACTTATCGAACCATCTAGTAGCTGGTTACCGCCGAAGTTTCCCTCAGGATAGCAGTGTTG--TCTTCAGTTTTATGAGGTAAAGCGAATGATTAGGGACTCGGGGGCGCTATTTTGCCTTCATCCATTCTCAAACTTTAAATATGTAAGAAGCCCTTGTTACTTAGTTGAACGTGGGCATTTGAATGTATCAACACTAGTGGGCCATTTTTGGTAAGCAGAACTGGCGATGCGGGATGAACCGAACGCGGGGTTAAGGTGCCAGAGTGGACGCTCATCAGACACCACAAAAGGTGTTAGTACATCCAGACAGCAGGACTGTGGCCATGGAAGTCGGAATCAGCTAAGGACTGTGTAACAACTCACCTGCCGAATGTACTAGCCCTGAAAATGGATGGCGCTCAAGCGTCT-CACCCATACCCCGCC-----------------------------------------------------------------------------------------------------------------------------------------------------------------------------------------------------------------------------TCATTGGGGTCTTGTCTGTCCAGCTGAGACGCCCGAAGGCCAGGCTTGCGGACTGGTGAAGAACTTATCGCTGATGTGCTCTATCAGCGTGGGTACATCGACGGATCCTATCGTGGAGTATATGATTACTAGAAGTATGGAAGTCCTCGAGGAATACGAACCGATGCGATACCCGAATGCCACCAAGATCTTCCTTAACGGGTCTTGGATCGGTGTACACCAGGATCCCAAGACTCTTGTCAAGGATATCCAGGCCCTTCGTCGGGCCAACCAGATCCCCTCCGAGGTTTCCTTGGTCCGCGATATCCGTGATCGCGAGTTCAAGATATTCTCAGATGCAGGTCGTGTCATGCGCCCCTTGTTTGTCGTGCAACAAGAAGAT------------------------------------------------------ATCCCCGATCAGGGTATTGCTAAGGGTACATTGGCCCTTACCAAAGAGATGATCCAACGACTAGAGGCCGATGTTGATCTTGATCCTGAAAGCGAGGAGTACTTCGGCTGGCAAGGTCTCGTTAACGAGGGTGTTATTGAGTTTCTCGACGCGGAGGAAGAGGAAACGGCTATGATTTGCATGACACCGGAAGATCTGGAAAACTACCGGATGGCCAAGCTCGGCTACGAAGTGGTTCAGGATAACGGA---GATGAGGTT------AACAAACGACTCAAAACCAAGGTCAACCCCTCAACGCACATGTATACTCATTGCGAAATCCATCCTAGCATGCTCTTGGGTATCTGCGCGAGTATCATTCCCTTCCCTGACCACAACCAGTCGCCCCTGAACGCGTCAAAAAATCTCCAAACCCCTGATTTCCTGCCCCTCATGCACACCAGTACAGCTTCATGCAGCTCTTTTCGCAACGATTCAATCAAACCGAACAACGATGAGATGA-AAATCGCAGCTAAC----AATGTTTTTCTCAATAGGTTCACCTCCAGACCGGCCAATGCGTAAGTACAACGATCACAACCGCGACCGAGGTAAGCGCTGAAATATAGAGGGGCTTACACAAA-CTAACAGGGTAACCAAATTGGTGCTGCTTTCTGGCAAACCATCTCTGGCGAGCACGGTCTCGACAGCAATGGCGTGTAAGTATATGAGTTGTCAATTCCCGATGCCAAGAATAGCACCTAATGACCAATAATTAGCTACAACGGAACCTCCGAGCTCCAGCTCGAGCGCATGAGCGTCTACTTCAACGAGGTATGCAAGAATCGAAGCCAGGGATAGAGATTCAAGGTCGGCTACTAATCAACCTAACCTACACAGGCTTCCGGCAACAAGTATGTCCCTCGCGCCGTCCTCGTCGATCTCGAGCCCGGTACCATGGACGCTGTCCGTGCTGGTCCCTTCGGCCAGCTTTTCCGACCTGACAACTTCGTCTTCGGCCAGTCTGGTGCCGGAAACAACTGGGCCAAGGGTCACTACACTGAGGGTGCTGAGCTTGTTGACAACGTCCTTGATGTCGTTCGTCGTGAGGCTGAGGGCTGCGACTGCCTCCAGGGTTTCCAGATCACCCACTCCCTCGGTGGTGGTACTGGTGCCGGTATGGGTACTCTCTTGATCTCCAAGATCCGTGAGGAGTTCCCCGACCGCATGATGGCCACCTTCTCCGTTGTGCCTTCCCCTAAGGTTTCCGACACTGTCGTCGAACCCTACAACGCCACCCTCTCGGTCCACCAGCTGGTCGAGAACTCTGACGAGACCTTCTGCATTGACAACGAGGCTCTGTACGACATCTGCATGCGTACCCTGAAGCTATCCAACCCCTCGTACGGTGACCTGAACCACCTGGTCTCTGCTGTCATGTCCGGTGTCACCACTTGCTTGCGTTTCCCCGGTCAGCTGAACTCTGATCTGCGCAAGCTCGCCGTGAACATGGTTCCTTTCCCTCGTCTCCACTTCTTCATGGTCGGCTTCGCTCCTCTGACCAGCCGTGGCGCTCACTCCTTCCGTGCCGTTACCGTTCCCGAGTTGACTCAGCAGATGTTCGATCCCAAGAACATGATGGCTGCTTCTGACTTCCGTAACGGTCGTTACCTCACTTGCTCTGCCATCTTGTAAGATACCCAGCCTAAACC--CTCCATAAATCTCTGATTCACTAACTCTATTTATCTAGCCGTGGCAAGGTTTCCA
>383
CATTACTGAGTTATTAAAACTCCAAACCCTTTGTGAACCTTACTGTCGTTGCCTCGGCGTGAGCTACGGCTACCCTGTAGTTACCCTATAGCTAGCTACCCTGCAGCTACGACATGTAGCTACCCTGTAGCCGGCTTATGGCCCGCCGAAGGACCGCTAAACTCTTGTTTACCACTGTTTCTCTGAATTGTA-AACTAAATAAGTTAAAACTTTCAACAACGGATCTCTTGGTTCTGGCATCGATGAAGAACGCAGCGAAATGCGATAAGTAATGTGAATTGCAGAATTCAGTGAATCATCGAATCTTTGAACGCACATTGCGCCCATTAGTATTCTAGTGGGCATGCCTATTCGAGCGTCATTTCGACCCTTAAGCCCCTGTTGCTTAGCGTTGGGAATCTAC------AGCGTAGTTCCTTAAAGTTAGTGGCGGAGTTAGGGTACACTCTCAGCGTAGTAATCTTTCTCGCTCGTGTGGTGGCCCTGGCTGCTAGCCGTTAAACCCCTATATTTTCTAGTGGTTGACCTCGGGCCCTAGTAACGGCGAGTGAAGCGGCAATAGCTCAAATTTGAAATCTGG----CC-CTC-----GTGGTCCGAGTTGTAATTTGTAGAGGATGC-TTTTGGTGCGGT-GCCTTCCGAGTTCCCTGGAACGGGACGCCAAAGAGGGTGAGAGCCCCGTACGGTTGGA-CACCTACCCTATATATAGCTCCTTCGACGAGTCGAGTAGTTTGGGAATGCTGCTCTAAATGGGAGGTAAATTTCTTCTAAAGCTAAATACCGGCCAGAGACC-GATAGCGCACAAGTAGAGTGATCGAAAGATGAAAAGCACTTTGAAAAGAGGGTTAAATAGCACGTGAAATTGTTGAAAGGGAAGCG-TTTGCGACCAGACCTTTTCCAGGGGGATCATCCGGT-GTTC-TCACCGGTGCACTTCCCTTGG--TTTAGGCCAGCATCGGTTTTCT---TAGGGGGATAAAGGCTTAGGGAACGTAGCTCT----TTCGGGAGTGTT-ATAGCCCTTTGCGTAATACCCCTCG-GGGGACCGAGGACCGCGCTCT-----GCAAGGATGCTGGCGTAATGGTCGTCAACGACCCGTCTTGAAACACGGACCAAGGAGTCGAACATTTGTGCGAGTGTTTGGGTGTT--AAACCCTCACGCGTAATGAAAGTGAACGGAGGTGAGAGCCCTT----AC-------GGGTGCATCATCGACCGATCCTGATG-TCTTCGGATGGATTTGAGTAAGAGCATAACTGTTCGGACCCGAAAGATGGTGAACTATGCGTGGATAGGGTGAAGCCAGAGGAAACTCTGGTGGAGGCTCGCAGCGGTTCTGACGTGCAAATCGATCGTCAAATCTGCGCATGGGGGCGAAAGACTTATCGAACCAT-----------------------------------------------------------------------------------------------------------------------------------------------------------------------------------------------------------------------------------------------------------------------------------------------------------------------------------------------------------------------------------------------------------------------------------TTGCCGCCAAACCTGCCATCATCACCAACGGCCTGAAGTACTCCCTCGCCACAGGTAATTGGGGTGACCAGAAGAAGGCGATGAGCTCGACTGCTGGTGTCTCCCAGGTCCTGAACCGATATACTTTCGCCTCGACTCTCTCTCACTTGAGACGGACGAACACGCCCATTGGAAGAGACGGGAAGCTTGCGAAGCCTCGACAGCTTCATAATACTCATTGGGGTCTTGTCTGTCCGGCTGAGACGCCCGAAGGCCAGGCCTGCGGCCTGGTAAAGAACTTGTCGCTGATGTGCTCCATCAGCGTGGGTACATCGACGGATCCTATCGTGGAGTATATGATTACGAGAAATATGGAAGTCCTGGAGGAATACGAACCGATGCGATACCCTAACGCCACCAAGATCTTCCTTAACGGTTCTTGGATTGGTGTACACCAGGATCCCAAGACTCTTGTCAAGGATATCCAGGCGCTTCGTCGGGCCAACCAGATTCCCTACGAGGTTTCCTTGATCCGCGATATCCGTGATCGTGAGTTCAAGATATTCTCAGATGCAGGTCGTGTCATGCGCCCCTTGTTTGTCGTGCAACAAGAAGAT------------------------------------------------------ATCCCCGATCAGGGCATTGTTAAGGGTACATTGGCCCTTACCAAAGAAATGATCCAGCGACTAGAAGCGGATGTTGAGCTAGATCCCGAAAGCGAGGAATACTTTGGCTGGCAAGGTCTCGTTAACGAGGGTGTAATTGAGTTCCTCGACGCGGAGGAAGAGGAAACGGCTATGATTTGCATGACACCGGAAGACCTAGAAAACTACCGATTGACCAAGCTCGGGTTTGAAGTGGTTCAGGATAACGGA---GACGAGGTT------AACAAACGACTCAAGACCAAGGTCAACCCGTCAACGCACATGTATACTCATTGCGAAATCCATCCTAGCATGCTCTTGGGTATCTGCGC----------------------------------CCCCTGAACGCGTCGAAAAATCTCCAAACCCCTGATTTTCTGCCCCTCATGCAGACCACCACGGCTTCATACAGCTCTTTTCGCAATGATTCAATCAG-ACGAACAACGATGAGATAG-AAATCACAGCTAAC----GATGTTTGTCTCAATAGGTTCACCTCCAGACCGGCCAATGCGTAAGTACAACGATCACAACCGCGACCGAGGTAAGCGCTGAAACATAGAGGGGCTCACACGAA-CTAACAGGGTAACCAAATCGGTGCTGCTTTCTGGCAAACCATCTCTGGCGAGCACGGTCTCGACAGCAATGGCGTGTAAGTATATGAGTTGTCAATTTCCGATGCCAAGAATAGCAACTGACAACCAATAATTAGCTACAACGGAACCTCTGAGCTCCAGCTCGAGCGCATGAGCGTCTACTTCAATGAGGTATGCAGGAATCGAAGCCAGGGATAGAGATTCAAGGTCGGCTACTAATCACCCTAACCTACACAGGCTTCCGGCAACAAGTATGTCCCTCGCGCCGTCCTCGTCGATCTCGAGCCCGGTACCATGGACGCTGTCCGTGCTGGTCCCTTCGGCCAGCTTTTCCGACCTGACAACTTCGTCTTCGGCCAGTCTGGTGCCGGAAACAACTGGGCCAAGGGTCACTACACTGAGGGTGCTGAGCTTGTTGACAACGTCCTTGATGTTGTTCGTCGTGAGGCTGAGGGTTGCGACTGCCTCCAGGGTTTCCAGATCACCCACTCCCTCGGTGGTGGTACTGGTGCCGGTATGGGTACTCTCCTGATCTCCAAGATCCGTGAGGAGTTCCCCGACCGCATGATGGCTACTTTCTCCGTCGTGCCTTCCCCTAAGGTTTCTGACACcGTCGTCGAACCCTACAACGCCACCCTCTCGGTCCACCAGCTGGTCGAGAACTCAGACGAGACCTTCTGCATTGACAACGAGGCTCTGTACGACATTTGCATGCGTACTCTGAAGCTTTCTAACCCTTCGTACGGTGACCTCAACCACCTGGTCTCCGCTGTCATGTCTGGTGTTACCACTTGCTTGCGCTTCCCCGGTCAGCTGAACTCTGACCTGCGCAAGCTCGCCGTGAACATGGTTCCCTTCCCTCGTCTCCACTTCTTTATGGTCGGCTTCGCTCCTCTGACCAGCCGTGGTGCTCACTCCTTCCGTGCTGTTACCGTTCCCGAGTTGACTCAGCAGATGTTCGACCCCAAGAACATGATGGCTGCTTCTGACTTCCGTAACGGTCGTTACCTCACTTGCTCCGCCATCTTGTAAGATATTCAGCCTGAACC--ATCCATTAATGTCTAGTTTACTAACTCTATTTGTCTAGCCGTGGCAAGGTCTCCA
>402
CATTACTGAGTTATTAAAACTCCAAACCCTTTGTGAACCTTACCGTCGTTGCCTCGGCGTGAGCTACGGCTACCCTGTAGTTACCCTATAGCTAGTTACCCTGCAGCTACACCCTGTAGCTACCCTGTAGCCGGCTTATGGCCCGCCGAAGGACCGCCAAACTCTTGTTTATTACTGTTTCTCTGAATTGTA-AACCAAATAAGTTAAAACTTTCAACAACGGATCTCTTGGTTCTGGCATCGATGAAGAACGCAGCGAAATGCGATAAGTAATGTGAATTGCAGAATTCAGTGAATCATCGAATCTTTGAACGCACATTGCGCCCATTAGTATTCTAGTGGGCATGCCTATTCGAGCGTCATTTCGACCCTTAAGCCCTTGTTGCTTAGCGTTGGGAATCTAC------GGCGTAGTTCCTCAAAGTTAGTGGCGGAGTTAGGGTACACTCTCAGCGTAGTAATCTCTCTCGCTCGTGTGGTGGCCCTGGCTGCTAGCCGTTAAACCCCTATATTTTCTAGTGGTTGACCTCGGGCCCTAGTAACGGCGAGTGAAGCGGCAATAGCTCAAATTTGAAATCTGG----CC-CTC-----GTGGTCCGAGTTGTAATTTGTAGAGGATGC-TTTTGGTGCGGT-GCCTTCCGAGTTCCCTGGAACGGGACGCCAGAGAGGGTGAGAGCCCCGTACGGTTGGA-CACCTACCCTATATATAGCTCCTTCGACGAGTCGAGTAGTTTGGGAATGCTGCTCTAAATGGGAGGTAAATTTCTTCTAAAGCTAAATACCGGCCAGAGACC-GATAGCGCACAAGTAGAGTGATCGAAAGATGAAAAGCACTTTGAAAAGAGGGTTAAATAGCACGTGAAATTGTTGAAAGGGAAGCG-TTTGCGACCAGACCTTTTCCAGGGGGATCATCCGGT-GTTC-TCACCGGTGCACTTCCCCTGG--TTTAGGCCAGCATCGGTTTTCT---TAGGGGGATAAAGGCTTAGGGAACGTGGCTCT----TTCGGGAGTGTT-ATAGCCCTTTGCGTAATACCCCTCG-GGGGACCGAGGACCGCGCTCT-----GCAAGGATGCTGGCGTAATGGTCGTCAACGACCCGTCTTGAAACACGGACCAAGGAGTCGAACATTTGTGCGAGTGTTTGGGTGTT--AAACCCTCACGCGTAATGAAAGTGAACGGAGGTGAGAGCCCTT----AC-------GGGTGCATCATCGACCGATCCTGATG-TCTTCGGATGGATTTGAGTAAGAGCATAACTGTTCGGACCCGAAAGATGGTGAACTATGCGTGGATAGGGTGAAGCCAGAGGAAACTCTGGTGGAgGCTCGCAGCGGTTCTGACGTGCAAATCGATCGTCAAATCTGCGCATGGGGGCGAAAGACTTATCGAACCAT-----------------------------------------------------------------------------------------------------------------------------------------------------------------------------------------------------------------------------------------------------------------------------------------------------------------------------------------------------------------------------------------------------------------------------------TTGCCGCCAAACCTGCCATCATCACCAACGGCCTGAAGTACTCCCTCGCCACAGGTAATTGGGGTGACCAGAAGAAGGCGATGAGCTCGACTGCTGGTGTCTCCCAGGTCCTGAACCGATATACTTTCGCCTCGACCCTCTCTCACTTGAGACGAACGAACACACCCATTGGAAGAGACGGGAAGCTCGCGAAGCCTCGACAGCTTCATAATACTCATTGGGGTCTTGTCTGTCCAGCTGAGACGCCCGAAGGCCAGGCCTGCGGACTGGTGAAGAATTtATCGCTGATGTGCTCTATCAGCGTGGGTACATCGACGGATCCTATCGTGGAGTATATGATTACTAGAAATATGGAAGTCCTGGAGGAATACGAACCGATGCGATACCCTAACGCCACCAAGATCTTCCTTAACGGTTCTTGGATTGGTGTACACCAGGATCCTAAGACTCTTGTCAAGGATATCCAGGCGCTTCGTCGGGCCAACCAGATTCCCTCCGAGGTTTCCTTGATCCGCGATATCCGCGATCGTGAGTTTAAGATATTCTCAGATGCAGGTCGTGTCATGCGCCCCTTGTTTGTCGTGCAACAAGAAGAC------------------------------------------------------ATCCCCGATGACGGCATCAAAAAGGGTACATTGGCCCTTACCAAAGAGATGATCCAGCGACTAGAAGCGGATGTTGAGCTGGATCCCGAAAGCGAGGAATACTTTGGCTGGCAAGGTCTCGTTAACGAGGGTGTAATTGAGTTCCTCGACGCGGAGGAAGAGGAAACGGCTATGATTTGCATGACACCGGAAGACCTAGAGAACTACCGATTGGCCAAACTCGGGTACGAAGTGGTTCAGGATAACGGA---GATGAGGTT------AACAAACGACTCAAGACCAAGGTCAACCCGTCAACGCACATGTATACTCATTGCGAAATCCATCCCAGCATGCTCTTGGGTATCTGCGC----------------------------------CCCCTGAACGCGTCAAAAAATCCCCAAACCCCTGATTTTCTGCCCCTCACACAGACCAGCACAGCTTCCTGCAGCTCTTTTCGCAATGATTCAATCAACCCGAACAACGATGAGATGA-AAATCACGGCTAAC----TGTGTTTGTCTCGATAGGTTCACCTTCAGACCGGCCAATGCGTAAGTACAACGATCACAACCGCGACCGAGGTAAGCGCTGAAATATAGAGGGGCTCACACAAA-ATAACAGGGTAACCAAATCGGTGCTGCTTTCTGGCAAACCATCTCTGGCGAGCACGGTCTCGACAGCAATGGCGTGTAAGTATATGAGTTGTCAATTCCTGATGCCAAGAATAGCAATTAACGACCAATAATTAGCTACAACGGAACCTCTGAGCTCCAGCTCGAGCGCATGAGCGTCTACTTCAACGAGGTATGCAGGAATCGAAGTCAGGGATAGATTCAAAAGGTCAGCTACTAATCACCCTAACCTCCGCAGGCTTCTGGCAACAAGTATGTCCCTCGCGCCGTCCTCGTCGATCTCGAGCCCGGTACCATGGACGCTGTCCGTGCTGGTCCCTTCGGCCAGCTTTTCCGACCTGACAACTTCGTCTTCGGCCAGTCTGGTGCCGGAAACAACTGGGCCAAGGGTCACTACACTGAGGGTGCTGAGCTTGTTGACAACGTCCTTGATGTCGTTCGTCGTGAGGCTGAgGGCTGCGACTGcCTCCAGGGTTTCCAGATCACCCACTCTCTTGGCGGTGGTACTGGTGCCGGTATGGGTACTCTCCTGATCTCCAAGATCCGTGAAGAGTTCCCCGACCGCATGATGGCTACTTTCTCCGTCGTCCCTTCCCCTAAGGTTTCCGACACCGTCGTCGAGCCCTACAACGCCACCCTCTCGGTCCACCAGCTGGTCGAGAACTCCGATGAGACCTTCTGCATTGACAACGAGGCTCTGTACGACATTTGCATGCGTACTCTAAAGCTTTCCAACCCCTCGTACGGTGACCTCAACCACCTGGTCTCTGCTGTCATGTCTGGTGTTACCACTTGCTTGCGCTTCCCCGGTCAGCTGAACTCTGACCTGCGCAAGCTCGCCGTGAACATGGTTCCCTTCCCTCGTCTCCACTTCTTCATGGTCGGCTTCGCTCCTCTGACCAGCCGTGGTGCTCACTCCTTCCGTGCCGTTACCGTTCCCGAGTTGACTCAGCAGATGTTCGACCCCAAGAACATGATGGCTGCTTCTGACTTCCGCAACGGTCGTTACCTCACTTGCTCCGCCATCTTGTAAGATATCCAGCCTGAACC--GTCCATTAATGTCTAGTTTACTAACTCTATTTGTCTAGCCGTGGCAAGGTCTCCA
>Hypoxylon_dussii_MUCL53766
CATTACTGAGTTATTAAAACTCCAAACCCTTTGTGAA-CATACTATCTTTGCCTCGGCGTGAGCTGCGGCTACCCTATAGCTACCCTG----TAGTTACCCTACAGC---ACCCTATAGCTACCCTGTAGCCGGCTTACAGCCCGCCGAAGGACCGTTAAACTCTTTTTTACCACTGTATCTCTGAATTATT-AACTAAATAAATTAAAACTTTCAACAACGGATCTCTTGGTTCTGGCATCGATGAAGAACGCAGCGAAATGCGATAAGTAATGTGAATTGCAGAATTCAGTGAATCATCGAATCTTTGAACGCATATTGCGCCCATTAGTATTCTAGTGGGCATGCCTATTCGAGCGTCATTTCGACCCTTAAGCCTTTGTTGCTTAGTGTTGGGAATCTAC------AGAGTAGTTCCTTAAAGTTAGTGGCGGAGTTAGGGTACAC--TCAGCGTAGTAATTTCTCTCGCTCGTGTGGTGGTCCTGGCTACTAGCCGTTAAACCCCTATATTTTCTAATGGTTGACCTCGGGCCTTAGTAACGGCGAGTGAAGCGGCAATAGCTCAAATTTGAAATCTGG----CC-CTC-----GTGGTCCGAGTTGTAATTTGTAGAGGATGC-TTTTGGTGCGGT-GCCTTCTGAGTTCCCTGGAACGGGACGCCAGAGAGGGTGAGAGCCCCGTACGGTTGGA-CACCTATCCTATATATAGCTCCTTCGACGAGTCGAGTAGTTTGGGAATGCTGCTCTAAATGGGAGGTAAATTTCTTCTAAAGCTAAATACCGGCCAGAGACC-GATAGCGCACAAGTAGAGTGATCGAAAGATGAAAAGCACTTTGAAAAGAGGGTTAAATAGCACGTGAAATTGTTGAAAGGGAAGCG-TTTGCGACCAGACCTTTTCCAGGGGGATCATCCGGT-GTTC-TCACCGGTGCACTTCCCCTGG--TCTAGGCCAGCATCGGTTTCTT---TAGGGGGATAAAGGCCTAGGGAACGTAGCTCT----CTCGGGAGTGTT-ATAGCCCTTTGCGTAATACCCCTCG-GGGGACCGAGGACCGCGCTCT-----GCAAGGATGCTGGCGTAATGGTCGTCAACGACCCGTCTTGAAACACGGACCAAGGAGTCGAACATTTGTGCGAGTGTTTGGGTGTT--AAACCCTCACGCGTAATGAAAGTGAACGGAGGTGAGAGCCCTC----AC-------GGGTGCATCATCGACCGATCCTGATG-TCTTCGGATGGATTTGAGTAAGAGCATAACTGTTCGGACCCGAAAGATGGTGAACTATGCGTGGATAGGGTGAAGCCAGAGGAAACTCTGGTGGAGGCTCGCAGCGGTTCTGACGTGCAAATCGATCGTCAAATCTGCGCATGGGGGCGAAAGACTTATCGAACCATCTAGTAGCTGGTTACCGCCGAAGTTTCCCTCAGGATAGCAGTGTTG--TCTTCAGTTTTATGAGGTAAAGCGAATGATTAGGGACTCGGGGGCGCTATTTTGCCTTCATCCATTCTCAAACTTTAAATATGTAAGAAGCCCTTGTTACTTAATTGAACGTGGGCATTCGAATGTACCAACACTAGTGGGCCATTTTTGGTAAGCAGAACTGGCGATGCGGGATGAACCGAACGCGGGGTTAAGGTGCCAGAGTGGACGCTCATCAGACACCACAAAAGGTGTTAGTACATCTTGACAGCAGGACTGTGGCCATGGAAGTCGGAATCAGCTAAGGACTGTGTAACAACTCACCTGCCGAATGTACTAGCCCTGAAAATGGATGGCGCTCAAGCGTCT-CACCCATACCTCGCCATCGAGCTTGCCGCCAAACCTGCCATCATCACCAATGGTCTGAAATACTCCCTTGCCACAGGCAACTGGGGTGACCAGAAGAAAGCGATGAGCTCGACTGCCGGTGTCTCCCAGGTCTTGAACCGATATACTTTCTCCTCGACCCTCTCTCACTTGAGACGAACGAACACTCCCATTGGAAGGGACGGAAAGCTTGCGAAGCCTCGGCAGCTTCATAATACTCATTGGGGTCTTGTCTGTCCGGCTGAGACGCCCGAAGGCCAGGCCTGTGGGCTGGTGAAGAACTTGTCGCTGATGTGCTCCATCAGCGTGGGTACATCGACGGATCCTATCGTGGAATATATGATTACTAGAAATATGGAAGTCCTGGAGGAATACGAACCGATGCGATACCCCAACGCCACCAAGATCTTCCTTAACGGTTCTTGGATCGGTGTACATCAGGATCCCAAGACTCTTGTCAGAGATATCCAGGCGCTTCGTCGAGCCAACCAGATTCCGTCCGAGGTTTCCTTAGTCCGCGATATCCGTGATCGTGAGTTCAAGATATTCTCAGATGCGGGTCGTGTCATGCGCCCCTTGTTTGTCGTGCAACAAGAGGAT------------------------------------------------------ATCTCCGACCAGGGCATTACTAAGGGTACATTGGCTCTTACCAAAGAGATGATCCAGCGACTAGAAGCGGACGTTGATCTTGATCCTGAAAGCGAGGAGTACTTCGGCTGGCAAGGTCTGGTTAACGAGGGTGTAATCGAATTCCTCGACGCGGAGGAAGAGGAAACGGCTATGATCTGCATGACGCCGGAAGACTTGGAGAACTATCGGATGACCAAGCTCGGGATCGAAGTGGTTCAGGATAACGGG---GATGAGGTT------AACAAAAGACTCAAGACCAAGGTCAACCCGTCAACGCACATGTATACCCATTGCGAAATTCATCCTAGCATGCTCTTAGGCATCTGCGCGAGTATCATTCCCTTCCCTGATCACAACCAGTCA---------------------------------------------------------------------------------------------------------------------------------------------------------------------------------------------------------------------CGCTGGAATATAGAGGGGCTCACACAAA--CTGCAGGGTAACCAAATCGGTGCCGCTTTCTGGCAAACCATCTCTGGCGAGCACGGTCTCGACAGCAATGGCGTGTAAGTATATGAATTATCAACTCCCGATGCTAAGAATAGCAACTAATGACCAATAATTAGCTACAACGGAACCTCTGAGCTCCAGCTCGAGCGCATGAGCGTCTACTTCAATGAGGTAGGCAGGAATCGAAATCAGGGGTGGAGACTCAAGGTCAGCTACTAATCACTCTAACCTATACAGGCTTCCGGCAACAAGTATGTCCCTCGCGCCGTCCTCGTCGATCTCGAACCTGGTACCATGGACGCTGTCCGCGCCGGTCCCTTCGGCCAGCTGTTCCGGCCTGACAACTTCGTCTTCGGCCAGTCTGGTGCCGGAAACAACTGGGCCAAGGGTCACTACACTGAGGGTGCTGAGCTTGTTGACAACGTCCTTGATGTCGTTCGTCGTGAGGCTGAGGGCTGCGACTCCCTCCAGGGATTCCAGATCACCCACTCTCTCGGCGGTGGTACTGGTGCCGGTATGGGTACTCTCCTGATCTCCAAGATCCGTGAGGAGTTCCCCGACCGCATGATGGCTACTTTCTCCGTCGTGCCTTCCCCTAAGGTCTCCGACACCGTTGTCGAGCCCTACAACGCCACCCTCTCCGTCCACCAGCTGGTCGAGAACTCCGACGAGACCTTCTGCATTGACAATGAGGCTCTGTACGACATCTGCATGCGTACCCTGAAGCTCTCCAACCCCTCGTATGGTGACCTGAACTACTTGGTCTCTGCTGTCATGTCTGGTGTTACCACCTGCTTGCGCTTCCCTGGCCAGCTGAACTCTGACCTGCGCAAGCTCGCCGTGAACATGGTTCCTTTCCCTCGTCTCCACTTTTTCATGGTCGGCTTCGCTCCTCTGACCAGCCGTGGTGCTCACTCCTTCCGTGCCGTCACCGTTCCCGAGTTGACTCAGCAGATGTTCGACCCCAAGAACATGATGGCAGCTTCCGACTTCCGTAACGGTCGCTACCTGACCTGCTCTGCAATCTTGTAGGATATCCAACCTAAATC--GTCCATTAATCGCTAATTTACTAACATCGTTTTTCTAGCCGTGGCAAGGTTTCCA
>Hypoxylon_investiens_CBS118185_STMA05034
CATTACCGAGTTATCAAAACTCCAAACCCTTTGTGAACCTTACCGTCGTTGCCTCGGCGTGAGCTACGGCTACCCTGTAACTACCCTGGAGCCACTTACCCTGCAGCTACACCCTGGAGCTACCCTGTAGTCGGCTT-CGGCCCGCCGAAGGACCGTTAAACTCTTGTTTACCACTGTCTCTCTGAATTTTA-AACTAAATAAGTTAAAACTTTCAACAACGGATCTCTTGGTTCTGGCATCGATGAAGAACGCAGCGAAATGCGATAAGTAATGTGAATTGCAGAATTCAGTGAATCATCGAATCTTTGAACGCACATTGCGCCCATTAGTATTCTAGTGGGCATGCCTATTCGAGCGTCATTTCGACCCCTAAGCCCCTGTTGCTTAGTGTTGGGAATCTAC------GGCGTAGTTCCTCAAAGTTAGTGGCGGAGTTAGGGTACACTCTCAGCGTAGTAATCTCTCTCGCTCGTGTGGTGGCCCTGGCTGCTAGCCGTTAAACCCCCATATTTTCTAGTGGTTGACCTCGGGCCCTAGTAACGGCGAGTGAAGCGGCAATAGCTCAAATTTGAAATCTGG----CC-CTC-----GTGGTCCGAGTTGTAATTTGTAGAGGATGC-TTTTGGTGCGGT-GCCTTCCGAGTTCCCTGGAACGGGACGCCAGAGAGGGTGAGAGCCCCGTACGGTTGGA-CGCCTAACCTATATATAGCTCCTTCGACGAGTCGAGTAGTTTGGGAATGCTGCTCTAAACGGGAGGTAAATTTCTTCTAAAGCTAAATACCGGCCAGAGACC-GATAGCGCACAAGTAGAGTGATCGAAAGATGAAAAGCACTTTGAAAAGAGGGTTAAATAGCACGTGAAATTGTTGAAAGGGAAGCG-TTTGCGACCAGACCTTTTCCAGTGAGATCATCCGGT-GTTC-GCACCGGCGCACTCTCCCTGG--ATTAGGCCAGCATCGGTTTTCT---TAGGGGGACAAAGGCTTGGGGAACGTAGCTCT----TCAGGGAGTGTT-ATAGCCCCTCGCGTAATACCCCTCG-GGGGACCGAGGACCGCGCTCT-----GCAAGGATGCTGGCGTAATGGTCGTCAACGACCCGTCTTGAAACACGGACCAAGGAGTCGAACATTTGTGCGAGTGTTTGGGTGTT--AAACCCTCACGCGTAATGAAAGTGAACGGAGGTGAGAGCCCTC----AC-------GGGTGCATCATCGACCGATCCTGATG-TCTTCGGATGGATTTGAGTAAGAGCATAACTGTTCGGACCCGAAAGATGGTGAACTATGCGTGGATAGGGTGAAGCCAGAGGAAACTCTGGTGGAGGCTCGCAGCGGTTCTGACGTGCAAATCGATCGTCAAATCTGCGCATGGGGGCGAAAGACTTATCGAACCATCTAGTAGCTGGTTACCGCCGAAGTTTCCCTCAGGATAGCAGTGTTG--TCTTCAGTTTTATGAGGTAAAGCGAATGATTAGGGACTCGGGGGCGCTATATTGCCTTCATCCATTCTCAAACTTTAAATATGTAAGAAGCCCTTGTTACTTAGTTGAACGTGGGCATTCGAATGTACCAACACTAGTGGGCCATTTTTGGTAAGCAGAACTGGCGATGCGGGATGAACCGAACGCGGGGTTAAGGTGCCAGAGTGGACGCTCATCAGACACCACAAAAGGTGTTAGTACATCCTGACAGCAGGACGGTGGCCATGGAAGTCGGAATCCGCTAAGGACTGTGTAACAACTCACCTGCCGAATGTACTAGCCCTGAAAATGGATGGCGCTCAAGCGTCT-CACCCATACCTCGCC-----------------------------------------------------------------------------------------GAGCTCGACTGCTGGTGTATCCCAGGTC-TGAACCGATATACTTTTGCCTCGACCCTCTCTCACTTGAGACGAACGAACACACCCATTGGAAGAGACGGGAAGCTTGCGAAGCCCCGACAGCTTCATAATACTCATTGGGGTCTTGTCTGTCCGGCCGAGACTCCCGAAGGCCAGGCCTGCGGACTGGTGAAGAACTTATCGCTGATGTGCTCTATCAGCGTGGGTACATCGACGGATCCTATCGTGGAGTATATGATCACTAGAAATATGGAAGTCCTAGAGGAATACGAACCGATGCGATACCCTAATGCCACCAAGATCTTCCTTAACGGTTCTTGGATCGGTGTACACCAGGATCCCAAGACTCTTGTCAAGGATATCCAGGCGCTTCGTCGAGCCAATCAGATTCCCGCCGAAGTATCCTTGATCCGCGATATCCGTGATCGTGAGTTCAAGATATTCTCGGATGCAGGTCGTGTCATGCGTCCCTTGTTTGTTGTGCAACAAGAAGAT------------------------------------------------------ATCCCCGATCAGGGCATTCATAAAGGCACATTGGCTCTTACCAAAGAGATGATCCAGCGACTAGAAGCGGATGTTGATCTGGATCCTGAAAGCGAGGAGTACTTCGGCTGGCAAGGTCTCGTTAATGAGGGTGTAATCGAGTTTCTCGACGCGGAGGAAGAGGAAACGGCTATGATCTGCATGACACCGGAAGACCTGGAAAACTACCGGATGGCTAAGCTCGGGTACGAAGTGGCTCAGGATAACGGA---GATGAGGTT------AACAAACGACTCAAGACCAAGGTCAACCCCTCAACGCACATGTACACCCATTGCGAAATCCATCCTAGTATGCTCTTA-GCATCTGCGCGAGTATCATTCCCTTCCCTGATCACAACCAGTCTCCCCTGAACGCGTCAAAAAATCTCCAAACCCCTGATTTTCTGCCCCTCATGCACACCAGCACAGCTTCCTGCAGCTCTTTTCGCTACGATTCAATCAAACTGGACAACGATGAGATGA-AAATCACAGCTAAC----AACATTTGTCTC--TAGGTTCACCTCCAGACCGGCCAATGCGTAAGTACAACGATCACAACCGCGACCGAGGCAAGCGCTGAAATATAGAGGGGCTCACACAAA-CTAACAGGGTAACCAAATCGGTGCTGCTTTCTGGCAAACCATTTCTGGCGAGCACGGTCTCGACAGCAATGGCGTGTAAGTATATGAGTTGTCAATTCTCGATGCCAAGAATGGCAACTAACAACCAATAATTAGCTACAACGGAACCTCTGAGCTCCAGCTCGAGCGCATGAGCGTCTACTTCAACGAGGTATGCAAGAATCCAAGTCAGGGATGGAGATTCAAGGTTAGCTACTAATTACCCTAACCTATACAGGCTTCCGGCAACAAGTATGTCCCTCGCGCCGTCCTCGTCGATCTCGAGCCCGGTACCATGGACGCTGTCCGTGCTGGTCCCTTCGGCCAGCTTTTCCGACCCGACAACTTTGTCTTCGGCCAGTCTGGTGCCGGAAACAACTGGGCCAAGGGTCACTACACTGAGGGTGCTGAGCTTGTTGACAACGTCCTTGATGTCGTCCGTCGTGAGGCTGAGGGTTGCGACTGCCTCCAGGGTTTCCAGATCACCCATTCTCTCGGTGGTGGTACTGGTGCCGGTATGGGTACTCTCCTGATCTCCAAGATCCGTGAGGAGTTCCCCGACCGCATGATGGCCACCTTCTCCGTTGTGCCTTCCCCTAAGGTTTCCGACACTGTCGTTGAACCCTACAACGCCACTCTCTCGGTCCACCAGCTGGTCGAGAACTCCGACGAGACCTTCTGCATTGACAACGAGGCTCTGTACGACATCTGCATGCGTACCCTGAAGCTATCCAACCCCTCGTACGGTGACCTGAACCACCTAGTCTCTGCCGTCATGTCCGGTGTTACCACCTGTTTGCGCTTCCCTGGTCAGCTGAACTCTGACTTGCGCAAGCTTGCCGTGAACATGGTTCCTTTCCCTCGTCTCCACTTCTTCATGGTCGGCTTCGCTCCTTTGACCAGCCGTGGTGCTCACTCCTTCCGTGCCGTTACTGTTCCCGAGTTAACTCAGCAAATGTTCGACCCCAAGAACATGATGGCTGCTTCCGACTTCCGTAACGGTCGTTACCTGACTTGCTCTGCCATCTTGTAAGATATCCAACTAAAATC--GTCCATTAATTGCTAATTTGCTAACTTGGTTTGTCTAGCCGTGGGAAGGTCTCCA
>Hypoxylon_investiens_MUCL53307_CBS129034
--------------------------------------------GTCGTTGCCTCGGCGTGAGCTACGGCTACCCTGTAGCTACCCTGGAGCCACTTACCCTGCAGCTACACCCTGGAGCTACCCTGTAGTCGGCTT-CGGCCCGCCGAAGGACCGTTAAACTCTTGTTTACCACTGTTTCTCTGA-TTTTA-AACTAAATAAGTTAAAACTTTCAACAACGGATCTCTTGGTTCTGGCATCGATGAAGAACGCAGCGAAATGCGATAAGTAATGTGAATTGCAGAATTCAGTGAATCATCGAATCTTTGAACGCACATTGCGCCCACTAGTATTCTAGTGGGCATGCCTATTCGAGCGTCATTTCGACCCCTAAGCCCCTGTTGCTTAGCGTTGGGAATCTAC------GGTGTAGTTCCTTAAAGTTAGTGGCGGAGTTAGGGTACACTCTCAGCGTAGTAA---------------------------------------------------------------------------------------------------------------------------------------------------------------------------------------------------------------------------------------------------------------------------------------------------------------------------------------------------------------------------------------------------------------------------------------------------------------------------------------------------------------------------------------------------------------------------------------------------------------------------------------------------------------------------------------------------------------------------------------------------------------------------------------------------------------------------------------------------------------------------------------------------------------------------------------------------------------------------------------------------------------------------------------------------------------------------------------------------------------------------------------------------------------------------------------------------------------------------------------------------------------------------------------------------------------------------------------------------------------------------------------------------------------------------------------------------------------------------------------------------------------------------------------------------------------------------------------------------------------------------------------------------------------------------------------------------------------------------------------------------------------------------------------------------------------------------------------------------------------------------------------------------------------------------------------------------------------------------------------------------------------------------------------------------------------------------------------------------------------------------------------------------------------------------------------------------------------------------------------------------------------------------------------------------------------------------------------------------------------------------------------------------------------------------------------------------------------------------------------------------------------------------------------------------------GCCCCNCATGCACACCAACACAGCTTCCTACAGCTCCCTTTGCTACGATACAATCAAACTAGACAACGATGAGATGA-AAATCATAGCTAAC----AATATTTGTCTCAATAGGTTCACCTCCAGACCGGCCAGTGCGTAAGTACAACGATCACAACCGCGACCGAGGCAAGCGCTGAAACATGGAGGGGCTCACACAAA-CTAATAGGGTAACCAAATCGGTGCTGCTTTCTGGCAAACCATCTCTGGCGAGCACGGTCTCGACAGCAATGGCGTGTAAGTATATGAGTTGTCAATTCCCGATGCCAAGAATGGCAACTAACGACCAATAATTAGCTACAACGGAACCTCTGAGCTCCAGCTCGAGCGCATGAGCGTCTACTTCAACGAGGTATGCAGGAATCGAAATCAGGGATGGAGATTTAAGGTCAGCTACTAATCACCCTAACCTATACAGGCTTCCGGCAACAAGTATGTCCCTCGCGCCGTCCTCGTCGATCTCGAGCCCGGTACCATGGACGCTGTCCGTGCTGGTCCCTTCGGCCAGCTTTTCCGACCCGACAACTTCGTCTTCGGCCAGTCTGGTGCCGGAAACAACTGGGCCAAGGGTCACTACACTGAGGGTGCTGAGCTTGTTGACAACGTCCTTGATGTTGTTCGTCGTGAGGCTGAGGGCTGCGACTGCCTTCAGGGTTTCCAGATCACCCACTCCCTGGGTGGTGGTACTGGTGCCGGTATGGGTACTCTCCTGATCTCCAAGATCCGTGAGGAGTTCCCCGACCGCATGATGGCTACTTTCTCCGTCGTGCCTTCTCCTAAGGTTTCCGATACCGTCGTTGAACCCTACAACGCCACTCTCTCGGTTCATCAGCTGGTCGAGAACTCCGACGAGACCTTCTGCATTGACAACGAGGCTCTGTACGACATCTGTATGCGTACCCTGAAGCTATCCAACCCCTCGTACGGTGACCTGAACCACCTGGTCTCTGCTGTCATGTCCGGTGTTACCACCTGTTTGCGCTTCCCCGGTCAGCTGAACTCTGACCTGCGCAAACTTGCCGTGAACATGGTTCCTTTCCCTCGTCTCCACTTCTTCATGGTCGGCTTCGCTCCTCTGACCAGCCGTGGTGCTCACTCCTTCCGTGCCGTTACTGTTCCCGAGTTGACTCAGCAGATGTTCGACCCCAAGAACATGANGGCTGCTTCCGACTTCCGT--------------------------------------------------------------------------------------------------------------
>Hypoxylon_investiens_STMA14058
CATTACTGAGTTATTAAAACTCCAAACCCTTTGTGAACCTTACCGTCGTTGCCTCGGCGTGAGCTACGGCTACCCTGGAGCTACCCTGGAGCTACTTACCCTGCAGCTACACCCTGGAGCTACCCTGTAGTCGGCTT-TGGCCCGCCGAAGGACCGTTAAACTCTTGTTTACCAATGTTTTTCTGAATTATA-AACCAAATAAGTTAAAACTTTCAACAACGGATCTCTTGGTTCTGGCATCGATGAAGAACGCAGCGAAATGCGATAAGTAATGTGAATTGCAGAATTCAGTGAATCATCGAATCTTTGAACGCATATTGCGCCCATTAGTATTCTAGTGGGCATGCCTATTCGAGCGTCATTTCGACCCCTAAGCCCCTGTTGCTTAGCGTTGGGAATCTAC------GGCGTAGTTCCTTAAAGTTAGTGGCGGAGTTAGGGTACACTCTCAGCGTAGTAATATCTCTCGCTCGTGTGGTGGCCCTGGCTGCTAGCCGTTAAACCCCTATATTTTCTAATGGTTGACCTCGG-----------------------------------------------------------------------------------------------------------------------------------------------------------------------------------------------------------------------------------------------------------------------------------------------------------------------------------------------------------------------------------------------------------------------------------------------------------------------------------------------------------------------------------------------------------------------------------------------------------------------------------------------------------------------------------------------------------------------------------------------------------------------------------------------------------------------------------------------------------------------------------------------------------------------------------------------------------------------------------------------------------------------------------------------------------------------------------------------------------------------------------------------------------------------------------------------------------------------------------------------------------------------------------------------------------------------------------------------------------------------------------------------------------------------------------------------------------------------------------------------------------------------------------------------------------------------------------------------------------------------------------------------------------------------------------------------------------------------------------------------------------------------------------------------------------------------------------------------------------------------------------------------------------------------------------------------------------------------------------------------------------------------------------------------------------------------------------------------------------------------------------------------------------------------------------------------------------------------------------------------------------------------------------------------------------------------------------------------------------------------------------------------------------------------------------------CCCCTGAACGCGTCAAAAAATCTCCAAACCCCTGATTTTCTGCCCCTCATGCACACCAGCACAGCTTCCTGTAGCTCTTTTCGCTACGATTCAATCAAACTGGACAACGATGAGATGA-AAATCAGAGCTAAC----AATGTTTGTCTCAATAGGTTCACCTCCAGACCGGCCAATGCGTAAGTACAACGATCACAACCGCGACCGAGGCAAGCGCTGAAACATAGAGGGGCTTACACAAA-TTAACAGGGTAACCAAATCGGTGCTGCTTTCTGGCAAACCATCTCTGGCGAGCACGGTCTCGACAGCAATGGCGTGTAAGTATATGGGTTGTCAATCCTCGATGCCAAGAATGGCAACTAATGACC---AATTAGCTACAACGGGACCTCTGAGCTCCAGCTCGAGCGCATGAGCGTCTACTTCAACGAGGTATGCAGGAATCGAAGTCAGGGATAGAGATTCAAGGTCGGCTACTAATGACCCTAACCTATACAGGCTTCCGGCAACAAGTACGTCCCTCGCGCCGTCCTCGTCGATCTCGAGCCCGGTACCATGGACGCTGTCCGTGCTGGTCCCTTCGGCCAACTTTTCCGACCCGACAATTTCGTCTTCGGCCAGTCTGGTGCCGGAAACAACTGGGCCAAGGGTCACTACACTGAGGGTGCTGAGCTTGTTGACCAGGTCCTTGATGTTGTTCGTCGTGAGGCTGAGGGCTGCGACTGCCTCCAGGGTTTCCAGATTACCCACTCTCTCGGTGGTGGTACTGGTGCCGGTATGGGTACTCTCCTGATCTCCAAGATCCGTGAGGAGTTCCCCGACCGCATGATGGCCACTTTCTCCGTTGTGCCTTCCCCTAAGGTTTCCGACACTGTCGTTGAACCCTACAACGCCACCCTCTCAGTCCACCAGCTGGTCGAGAACTCCGATGAGACCTTCTGCATTGATAACGAGGCTCTGTACGACATCTGCATGCGTACCCTGAAGTTATCCAACCCCTCGTACGGTGACCTGAACCACCTGGTCTCTGCCGTCATGTCCGGTGTTACCACCTGTTTGCGCTTCCCTGGTCAGCTGAACTCTGACCTGCGCAAGCTTGCCGTAAACATGGTTCCTTTCCCTCGTCTCCACTTCTTCATGGTCGGCTTCGCTCCTCTGACCAGCCGTGGTGCTCACTCCTTCCGTGCCGTTACTGTTCCCGAGTTGACTCAGCAGATGTTCGACCCTAAGAACATGATGGCTGCTTCCGACTTCCGTAACGGTCGTTACCTGACTTGCTCTGCCATCTTGTAAGATATTCAGCCTAAATC--GTCCATTAGTCGCTAATTTGCTAACTTGATTTGTCTAGCCGTGGCAAGGTCTCCA
>Hypoxylon_investiens_YMJ89062905
CATTACTGAGTTATTAAAACTCCAAACCCTTTGTGAACCTTACCGTCGTTGCCTCGGCGTGAGCTACGGCTACCCGGGAGCTACCCTGGAGCTAGCTACCCTGCAGCTACACCCTGGAGCTACCCTGTAGCCGGCTTATGGCCCGCCGAAGGACAGCTAAACTCTTGTTTACCACTGTTTCTCTGAATTACA-AACTAAATAAGTTAAAACTTTCAACAACGGATCTCTTGGTTCTGGCATCGATGAAGAACGCAGCGAAATGCGATAAGTAATGTGAATTGCAGAATTCAGTGAATCATCGAATCTTTGAACGCACATTGCGCCCATTAGTATTCTAGTGGGCATGCCTATTCGAGCGTCATTTCGACCCCTAAGCCCCTGTTGCTTAGCGTTGGGAATCTAC------AGCGTAGTTCCTCAAAATTAGTGGCGGAGTTAGGGTACACTCTCAGCGTAGTAATTTCTCTCGCTCGTGTGGTGGCCTTGGCTGCTAGCCGTTAAACCCCTATAATTTCTAGTGGTTGACCTCGG-----------------------------------------------------------------------------------------------------------------------------------------------------------------------------------------------------------------------------------------------------------------------------------------------------------------------------------------------------------------------------------------------------------------------------------------------------------------------------------------------------------------------------------------------------------------------------------------------------------------------------------------------------------------------------------------------------------------------------------------------------------------------------------------------------------------------------------------------------------------------------------------------------------------------------------------------------------------------------------------------------------------------------------------------------------------------------------------------------------------------------------------------------------------------------------------------------------------------------------------------------------------------------------------------------------------------------------------------------------------------------------------------------------------------------------------------------------------------------------------------------------------------------------------------------------------------------------------------------------------------------------------------------------------------------------------------------------------------------------------------------------------------------------------------------------------------------------------------------------------------------------------------------------------------------------------------------------------------------------------------------------------------------------------------------------------------------------------------------------------------------------------------------------------------------------------------------------------------------------------------------------------------------------------------------------------------------------------------------------------------------------------------------------------------------------------CCCCTGAACGCGTCAAAAAATCTCCAAACCCCTGATTTCATGCCCCTCATGTACACCAGTACAACTTCATGCAGCTCTTTTCGCAACAATTCAATCAAACCGAACATCGATGAGATGA-AAATCACTGCTAAC----GATGTTTGTCTCAATAGGTTCACCTCCAGACCGGCCAATGCGTAAGTACAACGATCATAACCGCGACCGAGGTAAGCGCTGAAACATAGAGGGGCTCACACAAA-CTGACAGGGTAACCAAATTGGTGCTGCTTTCTGGCAAACCATCTCTGGCGAGCACGGTCTCGACAGCAATGGCGTGTAAGTATATGAGTTGTCAATTCCCGATGCCAAGAATAGCAACTAATGACCAATAATTAGCTACAACGGAACCTCTGAGCTCCAGCTTGAGCGCATGAGCGTCTACTTCAATGAGGTATGCAGGAATCGAAGTCAGGGATGGAGATTCAAAGTCGGCTACTAATCACCCTAACCTACACAGGCTTCCGGCAACAAGTATGTCCCTCGCGCCGTCCTCGTCGATCTCGAGCCCGGTACCATGGACGCTGTCCGTGCTGGTCCCTTCGGCCAGCTTTTCCGACCTGACAACTTCGTCTTCGGCCAGTCTGGTGCCGGAAACAACTGGGCCAAGGGTCACTACACTGAGGGTGCTGAGCTTGTTGACAACGTTCTTGATGTCGTTCGTCGTGAGGCTGAGGGCTGCGACTGCCTCCAGGGTTTCCAGATCACCCACTCTCTCGGTGGTGGTACCGGTGCCGGTATGGGTACTCTCCTGATCTCCAAGATCCGTGAGGAGTTCCCCGACCGCATGATGGCCACCTTCTCTGTCGTGCCTTCCCCTAAGGTTTCCGACACCGTTGTCGAACCCTACAACGCCACCCTCTCCGTCCACCAGCTGGTCGAGAACTCCGACGAGACCTTCTGCATTGACAACGAGGCTCTGTACGACATCTGCATGCGTACCCTGAAGCTGTCCAACCCCTCATACGGTGACCTGAACCACCTGGTCTCTGCCGTCATGTCCGGTGTTACCACTTGCTTGCGCTTCCCCGGTCAGCTAAACTCTGACCTACGCAAGCTCGCCGTGAACATGGTTCCTTTCCCTCGTCTCCATTTCTTCATGGTCGGCTTCGCTCCTCTGACCAGCCGTGGCGCTCACTCCTTCCGTGCTGTTACCGTCCCCGAGTTGACTCAGCAGATGTTCGACCCCAAGAACATGATGGCTGCTTCCGACTTCCGTAATGGTCGTTACCTCACTTGCTCTGCCATCTTGTAAGCTCTCCATTCTAAACT--GTCCATTAGTCTCTCATTTGCTAACTCTATTTTTCTAGCCGTGGTAAGGTCTCCA
>Hypoxylon_lateripigmentum
------------------------AAACCTTTGTGAACTTAACCGTCGTTGCCTCGGCGTGAGCTGCGGCTACCCGGTAGCTACCCT----------------------------GTAGCTACCCTGTAGCCGGTTCACGGCCCGCCGAAGGACAGCTAAACTCTTGATTACCACTGTATCTCTGAATTGTC-AACTAAATAAGTTAAAACTTTCAACAACGGATCTCTTGGTTCTGGCATCGATGAAGAACGCAGCGAAATGCGATAAGTAATGTGAATTGCAGAATTCAGTGAATCATCGAATCTTTGAACGCACATTGCGCCCATTAGTATTCTAGTGGGCATGCCTATTCGAGCGTCATTTCAACCCTTAAGCCAATGCTGCTTAGTGTTGGGAGCATACCCTCCCGGGGTATCTCCTTAAAGTTAGTGGCGGAGTTAGGGCACACTCTCAGCGTAGTAATTTCTCTCGCTCGG---------------------------------------------------------------------------------------------ATTTGAAATCTGG----CC-CTC-----GTGGTCCGAGTTGTAATTTGTAGAGGATGC-TTTTGGTGCGGT-GCCTTCCGAGTTCCCTGGAACGGGACGCCAGAGAGGGTGAGAGCCCCGTACGGTTGGA-CGCCTAGCCTACATATAGCTCCTTCGACGAGTCGAGTAGTTTGGGAATGCTGCTCTAAATGGGAGGTAAATTTCTTCTAAAGCTAAATACCGGCCAGAGACC-GATAGCGCACAAGTAGAGTGATCGAAAGATGAAAAGCACTTTGAAAAGAGGGTTAAATAGCACGTGAAATTGTTGAAAGGGAAGCG-TTTACGACCAGACCTTCTCCGGGGGGATCATCAGGT-GTTC-TCACCTGTGCACTTCCCCCGG--TTTAGGCCAGCATCGGTTTCCT---TAGGGGGATAAAGGCTCGGGGAACGTAGCTCC----TTAGGGAGTGTT-ATAGCCCCTTGCGTAATACCCCTCG-GGGGACCGAGGACCGCGCTCT-----GCAAGGATGCTGGCGTAATGGTCGTCAACGACCCGTCTTGAAACACGGACCAAGGAGTCGAACATTTGTGCGAGTGTTTGGGTGTT--AAACCCTCACGCGTAATGAAAGTGAACGGAGGTGAGAGCCCTT----AC-------GGGTGCATCATCGACCGATCCTGATG-TCTTCGGATGGATTTGAGTAAGAGCATAACTGTTCGGACCCGAAAGATGGTGAACTATGCGTGGATAGGGTGAAGCCAGAGGAAACTCTGGTGGAGGCTCGCAGCGGTTCTGACGTGCAAATCGATCGTCAAATCTGCGCATGGGGGCGAAAGACTTATCGAACCATCTAGTAGCTGGTTACCGCCGAAGTTTCCCTCAGGATAGCAGTGTTG--TCTTCAGTTTTATGAGGTAAAGCGAATGATTAGGGACTCGGGGGCGCTATTTTGCCTTCATCCATTCTCAAACTTTAAATATGTAAGAAGCCCTTGTTACTTAGTTGAACGTGGGCATTCGAATGTACCAACACTAGTGGGCCATTTTTGGTAAGCAGAACTGGCGATGCGGGATGAACCGAACGCGGGGTTAAGGTGCCAGAGTGGACGCTCATCAGACACCACAAAAGGTGTTAGTACATCCAGACAGCAGGACGGTGGCCATGGAAGTCGGAATCCGCTAAGGACTGTGTAACAACTCACCTGCCGAATGTACTAGCCCTGAAAATGGATGGCGCTCAAGCGTCT-CACCCATACCTCGCCATTGAGCTAGCAGCCAAACCCGCTATCATCACAAATGGATTGAAGTACTCTCTTGCCACAGGTAACTGGGGTGATCAGAAGAAGGCGGCGAGCTCGACTGCCGGTGTGTCACAGGTCTTGAACCGTTACACTTTCGCATCGACTCTATCTCACTTGAGGCGAACAAACACTCCTATCGGGAGAGACGGCAAGCTTGCTAAGCCTCGACAACTTCACAACACTCATTGGGGTCTGGTCTGTCCGGCTGAGACGCCTGAAGGCCAGGCTTGTGGATTGGTGAAGAACTTGTCGCTCATGTGTTCCATCAGCGTGGGTACATCAACGGATCCTATCGTGGACTACATGATTACGAGAAACATGGAAGTTTTGGAGGAATATGAACCCATGCGATACCCTAACGCTACCAAGATCTTCCTCAATGGTTCTTGGATCGGTGTACATCAGGATCCCAAGACTCTCGTCAGAGATATCCAGATGCTTCGTCGGGCCAACCAAATTCCCTCTGAAGTTTCTTTGGTCCGCGATATCCGTGATCGTGAGTTCAAGATCTTCTCGGATGCCGGTCGTGTCATGCGTCCCTTGTTCGTCGTCCACCAAGAGGAT------------------------------------------------------A---CTGAGCAAGGCGCTGCTAAGGGAACATTGGCCCTTACCAAAGACATGATCCAGCGACTAGAGGCGGACGTCGATCTAGATCCCGACAGCGAAGAGTACTTCGGCTGGCAAGGCCTGGTCAACGAGGGTGTAATTGAGTTCCTCGATGCGGAGGAAGAGGAGACGGCTATGATTTGCATGACACCAGAAGATTTGGAAGTCTACCGCGCGGCCAAGCTTGGGTATGATGTGGTTCAGGATAACGGT---GATGAGATT------AATAAACGACTCAAGACGAAGATAAACCCCACGACGCACATGTACACGCATTGCGAGATTCATCCCAGCATGCTTCTCGGCATCTGCGCCAGC------------------------------------------------------------------------------ACGCACACCACCACAGC-TCCTGCGGCTGTTTTCGATACGATGTCAACAAACCAAACGNCAATGACATA-GGAATCAAAGCTAACA---GATGTTTGTCTCAATAGGTTCACCTCCAGACCGGCCAATGCGTAAGTACAATGATCACGACCGCAGACGAAGAAAGCGCTGAATTATAGAGGGGCTCACACAA--GCTGCAGGGTAACCAAATCGGTGCTGCTTTCTGGCAAACCATCTCTGGCGAGCACGGTCTCGACAGCAATGGCGTGTAAGTACCTGAGTTGTCAATTCCTGATGCCAAGAACAGGAGCTAACCACCAATATTTAGCTACAACGGAACCTCTGAGCTGCAGCTCGAGCGCATGAGCGTCTACTTCAATGAGGTATGCAGTAATCGAAATCAAGGATGGCCATGCTAGGACAGTCACTAATCACCCTAACCTACACAGGCTTCCGGCAACAAGTATGTCCCTCGCGCCGTCCTCGTCGATCTCGAGCCCGGTACCATGGATGCCGTCCGTGCTGGCCCCTTCGGCCAGCTTTTCCGACCTGACAACTTCGTCTTCGGTCAATCCGGTGCCGGAAACAACTGGGCCAAGGGTCACTACACTGAGGGTGCTGAGCTGGTTGACAACGTCCTTGACGTCGTTCGTCGTGAGGCTGAGGGTTGCGACTGCCTCCAGGGTTTCCAGATCACCCACTCCCTCGGTGGTGGTACCGGTGCCGGTATGGGTACCCTCTTGATCTCCAAGATCCGCGAGGAGTTCCCCGATCGCATGATGGCCACCTTCTCCGTCGTTCCTTCCCCTAAGGTCTCCGACACCGTCGTCGAGCCCTACAACGCCACCCTGTCTGTCCACCAGCTGGTCGAGAACTCGGACGAGACCTTCTGCATTGACAACGAGGCTCTGTACGACATCTGCATGCGTACCCTGAAGCTATCCAACCCCTCGTATGGTGACCTGAACCACCTGGTCTCTGCCGTCATGTCCGGTGTTACCACCTGTTTGCGATTCCCCGGCCAGCTGAACTCCGACCTACGCAAGCTCGCCGTGAACATGGTTCCTTTCCCTCGTCTTCACTTCTTCATGGTCGGCTTCGCTCCTCTGACCAGCCGTGGCGCTCACTCCTTCCGTGCCGTCACCGTTCCCGAGTTGACTCAGCAGATGTTCGACCCCAAGAACATGATGGCTGCCTCTGACTTCC----------------------------------------------------------------------------------------------------------------
>312
CATTACTGAGTTATCCAAACTCCAAACCCTTTGTGAACCTTACCGTCGTTGCCTCGGCGTGAGCTGCGGCTACCCG---------------------------------------GTAGCTACCCTGTAGCCGGTTCACGGCCCGCCGAAGGACAGCTAAACTCTTGATTACCACTGTATCTCTGAATTGTT-AACTAAATAAGTTAAAACTTTCAACAACGGATCTCTTGGTTCTGGCATCGATGAAGAACGCAGCGAAATGCGATAAGTAATGTGAATTGCAGAATTCAGTGAATCATCGAATCTTTGAACGCACATTGCGCCCATTAGTATTCTAGTGGGCATGCCTATTCGAGCGTCATTTCAACCCTTAAGCCAATGCTGCTTAGTGTTGGGAGCATACCCTCCGGGGGTATCTCCTTAAAGTTAGTGGCGGAGTTAGGGTACACTCTCAGCGTAGTAATTTCTCTCGCTCGGGTAGTGGCCCTGGCTGCTTGCCGTTAAGCCTTTATTTCTTCTAGTGGTTGACCTCGG----------CGGCGAGTGAAGCGGCAACAGCTCAAATTTGAAATCTGG----CC-CTC-----GTGGTCCGAGTTGTAATTTGTAGAGGATGC-TTTTGGTGCGGT-GCCTTCCGAGTTCCCTGGAACGGGACGCCAGAGAGGGTGAGAGCCCCGTACGGTTGGA-CGCCTAGCCTATATATAGCTCCTTCGACGAGTCGAGTAGTTTGGGAATGCTGCTCTAAATGGGAGGTAAATTTCTTCTAAAGCTAAATACCGGCCAGAGACC-GATAGCGCACAAGTAGAGTGATCGAAAGATGAAAAGCACTTTGAAAAGAGGGTTAAATAGCACGTGAAATTGTTGAAAGGGAAGCG-TTTACGACCAGACCTTCTCCAGGGGGATCATCAGGT-GTTT-TCACCTGTGCACTTCCCCTGG--TTTAGGCCAGCATCGGTTTCTT---TAGGGGGATAAAAGCTCGGGGAACGTAGCTCC----TTAGGGAGTGTT-ATAGCCCCTTGCGTAATACCCCTCG-GGGGACCGAGGACCGCGCTCT-----GCAAGGATGCTGGCGTAATGGTCGTCAACGACCCGTCTTGAAACACGGACCAAGGAGTCGAACATTTGTGCGAGTGTTTGGGTGTT--AAACCCTCACGCGTAATGAAAGTGAACGGAGGTGAGAGCCCTT----AC-------GGGTGCATCATCGACCGATCCTGATG-TCTTCGGATGGATTTGAGTAAGAGCATAACTGTTCGGACCCGAAAGATGGTGAACTATGCGTGGATAGGGTGAAGCCAGAGGAAACTCTGGTGGAGGCTCGCAGCGGTTCTGACGTGCAAATCGATCGTCAAATCTGCGCATGGGGGCGAAAGACTTATCGAACCATCTAGTAGCTGGTTACCGCCGAAGTTTCCCTCAGGATAGCAGTGTTG--TCTTCAGTTTTATGAGGTAAAGCGAATGATTAGGGACTCGGGGGCGCTATTTTGCCTTCATCCATTCTCAAACTTTAAATATGTAAGAAGCCCTTGTTACTTAGTTGAACGTGGGCATTCGAATGTACCAACACTAGTGGGCCATTTTTGGTAAGCAGAACTGGCGATGCGGGATGAACCGAACGCGGGGTTAAGGTGCCAGAGTGGACGCTCATCAGACACCACAAAAGGTGTTAGTACATCCAGACAGCAGGACGGTGGCCATGGAAGTCGGAATCCGCTAAGGACTGTGTAACAACTCACCTGCCGAATGTACTAGCCCTGAAAATGGATGGCGCTCAAGCGTCT-CACCCATACCTCGCCATTGAGCTAGCAGCCAAACCCGCTATCATCACAAATGGACTGAAGTACTCTCTTGCCACAGGTAACTGGGGTGATCAGAAGAaGGCGGCGAGCTCGACTGCCGGTGTGTCACAGGTCTTGAACCGTTACACTTTCGCATCGACTCTATCTCACTTGAGGCGAACAAACACTCCTATCGGGAGAGACGGCAAGCTTGCTAAGCCTCGACAACTTCACAACACTCATTGGGGTCTGGTCTGTCCGGCTGAGACGCCTGAAGGCCAGGCTTGTGGACTGGTGAAGAACTTGTCGCTCATGTGCTCCATCAGCGTGGGTACATCAACGGATCCTATCGTGGACTACATGATTACCAGAAACATGGAGGTCTTGGAGGAATACGAACCCATGCGATACCCTAACGCTACCAAGATCTTCCTCAATGGTTCTTGGATTGGTGTACATCAGGATCCCAAGACTCTCGTCAGAGATATCCAGATGCTTCGTCGGGCCAACCAAATTCCCTCTGAAGTTTCTTTGGTCCGCGATATCCGTGATCGTGAGTTCAAGATCTTCTCGGATGCCGGTCGTGTCATGCGTCCCTTGTTCGTCGTCCACCAAGAGGAT------------------------------------------------------A---CTGAGCAAGGCGTTGCTAAGGGAACATTGGCCCTTACCAAAGACATGATCCAGCGACTAGAGGCGGACGTCGATCTAAATCCCGACAGCGAAGAGTACTTCGGCTGGCAAGGCCTGGTCAACGAGGGTGTAATTGAGTTCCTCGATGCGGAGGAAGAGGAGACGGCTATGATTTGCATGACACCAGAAGATTTGGAAGTCTACCGCGCGGCCAAGCTTGGGTATGATGTGGTTCAGGACAACGGT---GATGAGATT------AATAAACGACTCAAGACGAAGATAAACCCCACGACGCACATGTACACGCATTGCGAGATTCATCCCAGCATGCTTCTCGGCAT----------------------------------------CCCCTGAACGCGTCAAAAAAACTACAAACCCCTGATTTTCTGCCCCTCACGCACACCACCACAGC-TCCTGCAGCTGTTTTCGCTACGATGTCAACAAACCAAACAGTGATGACATA-GGAATCAAAGCTAACA---GATGTTTGTCTCAATAGGTTCACCTCCAGACCGGCCAATGCGTAAGTACAACGATCACGACCGCGGACGAAGCAAGCGCTGAATTATAGAGGGGCTCACACAA--GCTGCAGGGTAACCAAATCGGTGCTGCTTTCTGGCAAACCATCTCTGGCGAGCACGGTCTCGACAGCAATGGCGTGTAAGTGTCTGAGTTGTCAATTCCTGATGCCAAGAAAAGAAGCTAACCACCAATAACTAGCTACAACGGAACCTCTGAGCTCCAGCTCGAGCGCATGAGCGTCTACTTCAATGAGGTATGCAGTAATCGAAATCAAGGGTGGCGATGCGAGGACAGTCACTAATCACCCTAACCTACACAGGCTTCTGGCAACAAGTATGTCCCTCGCGCCGTCCTCGTCGATCTCGAGCCCGGTACCATGGATGCCGTCCGTGCTGGTCCCTTCGGCCAGCTTTTCCGACCTGACAACTTCGTCTTCGGTCAATCCGGTGCCGGAAACAACTGGGCCAAGGGTCACTACACTGAGGGTGCTGAGCTTGTTGACAACGTCCTTGATGTCGTTCGTCGTGAGGCTGAGGGTTGCGACTGCCTCCAGGGTTTCCAGATTACCCACTCCCTCGGTGGTGGTACCGGTGCCGGTATGGGTACCCTGTTGATCTCCAAGATCCGTGAGGAGTTCCCCGACCGCATGATGGCCACCTTCTCCGTCGTTCCTTCCCCTAAGGTCTCCGACACCGTCGTCGAGCCCTACAACGCCACCCTGTCCGTCCACCAGCTGGTCGAGAACTCGGACGAGACCTTCTGCATTGACAACGAGGCTCTGTACGACATCTGCATGCGTACCCTGAAGCTATCCAACCCCTCGTATGGTGACCTGAACCACCTGGTCTCTGCCGTCATGTCCGGTGTTACCACCTGTTTGCGATTCCCCGGCCAGCTGAACTCTGACCTACGCAAGCTCGCCGTGAACATGGTTCCTTTCCCTCGTCTTCACTTCTTCATGGTCGGCTTCGCCCCTCTGACCAGCCGTGGCGCTCACTCCTTCCGCGCCGTCACCGTTCCCGAGTTGACTCAGCAGATGTTCGACCCCAAGAACATGATGGCTGCCTCTGACTTCCGTAACGGCCGCTACCTAACTTGCTCTGCCATCTTGTAAGAAAGCCCTTGCGAATT--ATGCG-CTATTTCTGGTTTGCTAACTTGTACTTTTCAGCCGTGGCAAGGTCTCC-
>Hypoxylon_lignicola_MFLUCC160926
-------------------------------------CCTTACCGTCGTTGCCTCGGCGTGAGCTGCGGCTACCCGGGAGCTACCCT----------------------------GTAGCTACCCTGTAGCCGGCTTACGGCCCGCCGAAGGACAGCTAAACTCTTGATTACCACTGTATCTCTGAATTAAT-AACTAAATAAGTTAAAACTTTCAACAACGGATCTCTTGGTTCTGGCATCGATGAAGAACGCAGCGAAATGCGATAAGTAATGTGAATTGCAGAATTCAGTGAATCATCGAATCTTTGAACGCACATTGCGCCCATTAGTATTCTAGTGGGCATGCCTATTCGAGCGTCATTTCAACCCTTAAGCCTGTGTTGCTTAGCGTTGGGAGCATACCCTCCAGGGGTATCTCCTTAAAGTCAGTGGCGGAGTTAGGGTACACTCTCAGCGTAGTAATTTCTCTCGCTCGGGTGGTGGCCCTGGCTGCTTGCCGTTAAGCCTTTATT-TTTCTAGTGGTTGACCTCGGGCCCTAGTAACGGCGAGTGAAGCGGCAACAGCTCAAATTTGAAATCTGG----CC-CTC-----GTGGTCCGAGTTGTAATTTGTAGAGGATGC-TTTTGGTGCGGT-GCCTTCCGAGTTCCCTGGAACGGGACGCCAGAGAGGGTGAGAGCCCCGTACGGTTGGA-CGCCTAGCCTTTATATAGCTCCTTCGACGAGTCGAGTAGTTTGGGAATGCTGCTCTAAATGGGAGGTAAATTTCTTCTAAAGCTAAATACCGGCCAGAGACC-GATAGCGCACAAGTAGAGTGATCGAAAGATGAAAAGCACTTTGAAAAGAGGGTTAAATAGCACGTGAAATTGTTGAAAGGGAAGCG-TTTACGACCAGACTTTCTCCAGGGGGATCATCAGGT-GTTC-TCACCTGTGCACTTCCCCTGG--TTTAGGCCAGCATCGGTTTCCT---TAGGGGGATAAAGGCTTGGGGAAAGTAGCTCC----TTAGGGAGTGTT-ATAGCCCCTTGCGTAATACCCCTCG-GGGGACCGAGGACCGCGCTCT-----GCAAGGATGCTGGCGTAATGGTCGTCAACGACCCGTCTTGAAACACGGACCAAGGAGTCGAACATTTGTGCGAGTGTTTGGGTGTT--AAACCCTCACGCGTAATGAAAGTGAACGGAGGTGAGAGCCCTT----AC-------GGGTGCATCATCGACCGATCCTGATG-TCTTCGGATGGATTTGAGTAAGAGCATAACTGTTCGGACCCGAAAGATGGTGAACTATGCGTGGATAGGGTGAAGCCAGAGGAAACTCTGGTGGAGGCTCGCAGCGGTTCTGACGTGCAAATCGATCGTCAAA--------------------------------------------------------------------------------------------------------------------------------------------------------------------------------------------------------------------------------------------------------------------------------------------------------------------------------------------------------------------------------------------------------------------------------------------------------------ATTGAGCTAGCAGCCAAGCCCGCTATCATCACGAATGGGCTGAAATATTCTCTTGCCACAGGTAATTGGGGTGATCAGAAGAAGGCGATGAGCTCGACTGCCGGTGTGTCGCAGGTCTTAAACCGTTATACCTTCGCATCGACTCTATCTCACTTGAGGCGAACAAATACTCCTATCGGGAGAGACGGGAAGCTTGCCAAGCCTCGACAACTTCACAATACTCACTGGGGTTTGGTCTGTCCGGCTGAGACGCCTGAAGGCCAGGCTTGTGGACTGGTGAAGAACTTGTCGCTCATGTGTTCCATCAGCGTGGGCACATCAACGGATCCTATTGTGGACTACATGATTACGAGAAACATGGAAGTCCTGGAGGAATACGAACCGATGCGATACCCTAACGCTACCAAGATCTTCCTCAATGGTTCTTGGATCGGTGTACATCAGGATCCCAAGACTCTCGTCAGAGATATCCAGATGCTTCGTCGGGCCAACCAAATTCCCTCTGAAGTTTCCTTGGTCCGCGATATCCGTGATCGTGAGTTCAAGATCTTCTCGGATGCCGGTCGCGTCATGCGCCCTTTGTTCGTCGTACACCAAGAGGAT------------------------------------------------------A---CTGAGCAAGGCATTGCTAAGGGAACATTGGCCCTTACCAAAGACATGATCCAGCGACTAGAGGCGGACGTTGATCTAGATCCCGACAGCGAAGAATATTTCGGCTGGCAAGGCCTGGTCAACGAGGGTGTAATTGAGTTCCTCGATGC---------------------------------------------------------------------------------------------------------------------------------------------------------------------------------------------------------------------------------------------------------------------------------------------------------------------------------------------------------------------------------------------------------------------------------------------------------------------------------------------------------------------------------------------------------------------------------------------------------------------------------------------------------------------------------------------------------------------------------------------------------------------------------------------------------------------------------------------------------------------------------------------------------------------------------------------------------------------------------------------------------------------------------------------------------------------------------------------------------------------------------------------------------------------------------------------------------------------------------------------------------------------------------------------------------------------------------------------------------------------------------------------------------------------------------------------------------------------------------------------------------------------------------------------------------------------------------------------------------------------------------------------------------------------
>Hypoxylon_xmatkuilense_UADYPR3
CATTACCGAGTTATCTAAACTCCAAACCCTTTGTGAACCTTACCGCCGTTGCCTCGGCGTGAGCTGCGGCTACCCGGGAGCTACCCT----------------------------GTAGCTACCCTGTAGCCGGCTTACGGCCCGCCGAAGGACCGTAAAACTCTTGTTTATTACTGTATCTCTGAGCTATT-GACTAAATAAGTTAAAACTTTCAACAACGGATCTCTTGGTTCTGGCATCGATGAAGAACGCAGCGAAATGCGATAAGTAATGTGAATTGCAGAATTCAGTGAATCATCGAATCTTTGAACGCACATTGCGCCCATTAGTATTCTAGTGGGCATGCCTATCCGAGCGTCATTTCAACCCTTAAGCCGGTGTTGCTTAGCGTTGGGAGCTTACCCCCGAGGGGTAACTTCTGAAAGTTAGTGGCGGAGTCGGGGTGCACTCTCAGCGTAGTAATTCGTCTCGCTCGTGCTGTGGCCCTGGCTGCTTGCCGTTAAACCCCTATACCTTCTAGTGGTTGACCTCGG----TAGTAACGGCGAGTGAAGCGGCAACAGCTCAAATTTGAAATCTGG----CC-CTC-----GCGGTCCGAGTTGTAATTTGTAGAGGATGC-TCTTGGTGCGGT-GCCTTCCGAGTTCCCTGGAACGGGACGCCGGAGAGGGTGAGAGCCCCGTACGGTTGGA-CACCTAGCCTTTATATAGCTCCTTCGACGAGTCGAGTAGTTTGGGAATGCTGCTCTAAATGGGAGGTAAATTTCTTCTAAAGCTAAATACCGGCCAGAGACC-GATAGCGCACAAGTAGAGTGATCGAAAGATGAAAAGCACTTTGAAAAGAGGGTTAAATAGCACGTGAAATTGTTGAAAGGGAAGCG-TTTACGACCAGACCTTCTCCGGGGGGATCAACCGGT-GTTC-TCACCGGTGCACTCCGCCCGG--TTTAGGCCAGCATCGGTTCCCT---TAGGGGGATAAAGGCTCGGGGAACGTGGCTCC----TTCGGGAGTGTT-ATAGCCCCTTGCGTAATACCCCTCG-GGGGACCGAGGACCGCGCTCT-----GCAAGGATGCTGGCGTAATGGTCGTCAACGACCCGTCTTGAAACACGGACCAAGGAGTCGAACATTTGTGCGAGTGTTTGGGTGTT--AAACCCTCACGCGGAATGAAAGTGAACGGAGGTGAGAGCCCCT----AG-------GGGTGCATCATCGACCGATCCTGATG-TCTTCGGATGGATTTGAGTAAGAGCATAACTGTTCGGACCCGAAAGATGGTGAACTATGCGTGGATAGGGTGAAGCCAGAGGAAACTCTGGTGGAGGCTCGCAGCGGTTCTGACGTGCAAATCGATCGTCAAATCTGCGCATGGGGGCGAAAGACTTATCGAATCATCTAGTAGCTGGTTACCGCCGAAGTTTCCCTCAGGATAGCAGTGTTG--TTTTCAGTTTTATGAGGTAAAGCGAATGATTAGGGACTCGGGGGCGCTATTTTGCCTTCATCCATTCTCAAACTTTAAATATGTAAGAAGCCCTTGTTACTTAATTGAACGTGGGCATTCGAATGTATCAACACTAGTGGGCCATTTTTGGTAAGCAGAACTGGCGATGCGGGATGAACCGAACGCGGGGTTAAGGTGCCAGAGTGGACGCTCATCAGACACCACAAAAGGTGTTAGTACATTATGACAGCAGGACGGTGGCCATGGAAGTCGGAATCCGCTAAGGACTGTGTAACAACTCACCTGCCGAATGTACTAGCCCTGAAAATGGATGGCGCTCAAGCGTCT-CACCCATACCTCGCCATAGAGCTGGCTGCCAAGCCCGCCATCATTACCAATGGCCTGAAGTACTCTCTTGCCACAGGTAACTGGGGTGATCAGAAGAAGGCGATGAGCTCGACTGCCGGTGTGTCGCAGGTCTTGAACCGATACACTTTCGCATCGACCCTATCTCATTTGCGGCGAACCAACACTCCTATTGGAAGGGATGGAAAGCTCGCGAAGCCCCGACAACTCCATAATACTCACTGGGGTTTGGTCTGTCCGGCTGAGACGCCTGAAGGTCAGGCTTGTGGGTTGGTGAAGAACTTGTCGCTGATGTGCTCCATCAGCGTGGGTACATCGACGGATCCTATTGTGGACTATATGATTACGAGGAATATGGAAGTCCTGGAGGAATACGAACCGATGCGATACCCTAACGCTACCAAGATCTTCCTCAATGGTTCTTGGATTGGTGTACATCAGGATCCTAAGACTCTTGTCAGAGATATCCAGGCGCTTCGTCGAGCCAATCAGATTCCCTCCGAAGTTTCTTTGGTCCGCGATATCCGTGATCGTGAGTTCAAGATCTTCTCAGATGCGGGTCGTGTCATGCGCCCCTTGTTTGTCGTACACCAAGAGGAT------------------------------------------------------ATCCCTGACCAGGGCATTTCTAAGGGCACACTGGCTCTGACTAAAGAGATGATCCAACGACTAGAGGCGGATGTTGATCTGGATCCTGAAAGTGAAGATTACTTTGGTTGGCAGGGCCTGGTCAACGAGGGTGTGATCGAGTTTCTCGATGCGGAGGAAGAGGAAACCGCTATGATTTGCATGACGCCGGAAGACTTGGACACCTACCGCATGGCCAAGGCTGGATACGAAGTGGTTCAGGACAACGGG---GATGAGGTT------AACAAACGACTCAGGACCAAGGTGAACCCCTCGACACACATGTATACTCATTGCGAGATTCATCCCAGCATGCTTCTAGGCATCTGTGGCAGCATCA-----------------------------------------------CTCCAAACCCCCTAATTTCTGCCCCTCACCCACACCACCACAGCTCC---CATCTCTTTTCGCTACGATGCCATGAAACCAAACAACGATCAGATGG-GAATTCCAGCTAACAGAG---GTTTGTCTCAATAGGTTCACCTCCAGACCGGCCAATGCGTAAGTACAACAATCACGACCGCGGACGAAGCAAGCGATAAAATATAGAGGGGCTCACACGAA-GCTGTAGGGTAACCAAATCGGTGCTGCTTTCTGGCAAACCATCTCTGGCGAGCACGGTCTCGACAGCAATGGCGTGTAAGTATTGAAGTTGTCAATTCATGATGCCAAGAATAGGAACTAACGGCCAATAAACAGCTACAACGGAACCTCTGAGCTCCAGCTCGAGCGCATGAGCGTCTACTTCAACGAGGTATGCAGGATTCGAAATCAGGGATGGCGATGCAAGGTCATTTACTAATCGCCCTCACTTACACAGGCTTCCGGCAACAAGTATGTTCCCCGTGCCGTCCTCGTCGATCTCGAGCCCGGTACCATGGATGCCGTCCGTGCTGGTCCCTTCGGCCAGCTCTTCCGACCCGACAACTTCGTCTTCGGCCAGTCCGGTGCCGGCAACAACTGGGCCAAGGGTCACTACACTGAGGGTGCTGAGCTTGTCGACAACGTCCTCGATGTCGTTCGTCGCGAGGCCGAGGGCTGCGACTGCCTCCAGGGTTTCCAGATCACCCACTCTCTCGGTGGTGGTACCGGTGCCGGTATGGGTACTCTGCTGATCTCCAAGATCCGCGAGGAGTTCCCCGACCGCATGATGGCCACCTTCTCCGTCGTCCCCTCCCCCAAGGTCTCTGACACCGTCGTCGAGCCCTACAACGCCACCCTTTCCGTCCACCAACTGGTCGAGAACTCGGATGAGACCTTCTGCATTGACAACGAGGCTCTGTACGACATCTGCATGCGTACCCTGAAGCTATCCAACCCCTCGTACGGTGACCTGAACCACCTGGTCTCCGCCGTCATGTCCGGCGTTACCACCTGCTTGCGCTTCCCCGGCCAGCTGAACTCTGACCTGCGCAAGCTGGCCGTGAACATGGTTCCTTTCCCCCGTCTCCACTTCTTCATGGTCGGCTTCGCTCCCCTGACCAGCCGTGGTGCTCACTCTTTCCGTGCCGTCACCGTTCCCGAGTTGACTCAGCAGATGTTCGACCCCAAGAACATGATGGCTGCTTCCGACTTCCGCAACGGTCGTTACCTGACTTGCTCTGCCATCTTGTAAGGATATCCCCTAGAGCT--ATGCCCTTGCTTTTTTTTGACTAACTTGTACTTTCCAGCCGTGGCAAGGTCTCCA
>Hypoxylon_hinnuleum_MUCL3621
CATTACAGAGTTA-CTAAACTCCAAACCCTTTGTGAACCTTACCACCGTTTCCTCGGCGCGAGCTGCGGCTACCCGGGAGTTACCCTGCAG----CTACCCTGTAG--------GGGACCTACCCTGTAGCCGGCCCACGGCCCGCCGAAGGACCGCTAAACTCTTGTGAACCACTGTATCTCTGAACACCT-AACTAAATAAGTTAAAACTTTCAACAACGGATCTCTTGGTTCTGGCATCGATGAAGAACGCAGCGAAATGCGATAAGTAATGTGAATTGCAGAATTCAGTGAATCATCGAATCTTTGAACGCACATTGCGCCCGCTAGTATTCTGGCGGGCATGCCTATTCGAGCGTCATTTCGACCCTTAAGCCCCTGTTGCTTAGCGTTGGGACTCTGCGCCTCAGGCGCAGTTCCCGAAAGTTAGTGGCGGAGTTAGGGTACACTCTCAGCGTAGTAATCCTTCTCGCTCGTGTGGTGGCCCTGGCTGCTGGCCGTTAAACCCCCGCGCGGACAAGTGGTTGACCTCGGGCCCTAGTAACGGCGAGTGAAGCGGCAACAGCTCAAATTTGAAATCTGG----CC-CTC-----GCGGTCCGAGTTGTAATTTGTAGAGGATGC-TTTGGGCGCGGC-GCCTTCCGAGTTCCCTGGAACGGGACGCCAGAGAGGGTGAGGGCCCCGTACGGTTGGA-CGCCTAGCCTATGTATAGCTCCTTCGACGAGTCGAGTAGTTTGGGAATGCTGCTCTAAATGGGAGGTAAATTTCTTCTAAAGCTAAATACCGGCCAGAGACC-GATAGCGCACAAGTAGAGTGATCGAAAGATGAAAAGCACTTTGAAAAGAGGGTTAAATAGCACGTGAAATTGTTGAAAGGGAAGCG-TTTGCGACCAGACCTTCTCCGGGGGGATCATCCGGT-GTTC-TCACCGGTGCACTCCCCTCGG--TCTAGGCCAGCATCGGTTTCCT---TAGGGGGATAAAGGCCTGGGGAACGTAGCTCC----TTCGGGAGTGTT-ATAGCCCCTTGCGTAATACCCCTCG-GGGGACCGAGGACCGCGCTTC---G-GCAAGGATGCTGGCGTAATGGTCGTCAACGACCCGTCTTGAAACACGGACCAAGGAGTCGAACATTTGTGCGAGTGTTTGGGTGTT--AAACCCTCACGCGTAATGAAAGTGAACGGAGGTGAGAGCCCTC----GC-------GGGTGCATCATCGACCGATCCTGATG-TCTTCGGATGGATTTGAGTAAGAGCATAACTGTTCGGACCCGAAAGATAGTGAACTATGCGTGGATAGGGTGAAGCCAGAGGAAACTCTGGTGGAGGCTCGCAGCGGTTCTGACGTGCAAATCGATCGTCAAATCTGCGCATGGGGGCGAAAGACTAATCGAACTATCTAGTAGCTGGTTACCGCCGAAGTTTCCCTCAGGATAGCAGTGTTG--TCTTCAGTTTTATGAGGTAAAGCGAATGATTAGGGACTCGGGGGCGCTATATTGCCTTCATCCATTCTCAAACTTTAAATATGTAAGAAGCCCTTGTTACTTAGTTGAACGTGGGCATTCGAATGTACCAACACTAGTGGGCCATTTTTGGTAAGCAGAACTGGCGATGCGGGATGAACCGAACGCGGGGTTAAGGTGCCAGAGTGGACGCTCATCAGACACCACAAAAGGTGTTAGTACATCCTGACAGCAGGACTGTGGCCATGGAAGTCGGAATCAGCTAAGGACTGTGTAACAACTCACCTGCCGAATGTACTAGCCCTGAAAATGGATGGCGCTCAAGCGTCT-CACCCATACCTCGCCATTGAGCTTGCCGCCAAGCCCGCCATCATCACCAATGGGCTGAAGTATTCCCTTGCCACGGGTAACTGGGGTGATCAGAAGAAGGCAATGAGCTCGACCGCCGGTGTGTCGCAGGTGTTGAATCGATACACCTTCGCCTCGACCCTCTCTCACTTGAGACGAACGAACACTCCCATTGGAAGAGATGGAAAACTCGCGAAGCCCCGACAGCTTCACAATACCCACTGGGGCCTTGTCTGTCCGGCTGAGACGCCTGAAGGTCAGGCCTGTGGGCTTGTGAAGAACTTGTCGCTGATGTGTTCCATCAGCGTGGGAACATCGACGGATCCTATCGTGGACTATATGATTACTAGGAATATGGAAGTCTTGGAGGAATATGAACCCATGCGATACCCCAACGCTACTAAGATCTTCCTCAATGGTTCTTGGATCGGTGTACATCAGGATCCCAAGACGCTCGTCAGAGATATCCAGGCACTTCGTCGAGCTAATCAGATTCCCTCTGAAGTTTCCTTGGTCCGCGATATCCGTGATCGAGAGTTCAAGATCTTCTCAGATGCAGGTCGTGTCATGCGCCCCTTGTTTGTCGTAAATCAAGAGGAT------------------------------------------------------GTCCCCGAGCAGGGCATTGCTAAGGGTACACTGGCTCTTACCAAAGACATGATCCAACGACTAGAGGCGGACGTTGATCTTGATCCTGAAAGCGAGGAATATTATGGCTGGCAAGGCCTGGTCAACGACGGAGTTATCGAGTTCCTCGATGCGGAAGAAGAGGAAACGGCCATGATTTGTATGACGCCGGAAGATCTGGAAATATACCGCATGACTAAGGCTGGGTTCGACGTGATCCAGGACAACAAA---GATGAGGTT------AACAAACGACTCAAGACCAAGGTGAACCCGTCCACGCACATGTATACACATTGCGAAATCCACCCC---------------------------------------------------------CCCCTGAACGCGTCAAAAACCCTCCAAACCCCTGATTTTCTGCCCCTCACATGCACCATTACAGCATCATACAGCTCTTCTCGCTATCATGGCATCAAACTGGAGAATAATGAGATGATGAATTACAGCTAAC----GATCATTTTCTCGATAGGTTCACCTCCAGACCGGCCAATGCGTAAGTACAACAACCACGACCGCGGACGAAGCAAGCGCTGAATCTTAGAGGGGCTCACACA--ACCTGCAGGGTAACCAAATCGGTGCTGCTTTCTGGCAAACCATCTCTGGCGAGCACGGCCTCGACAGCAATGGCGTGTAAGTAGAGTAGCTGCCAATTTCTGAGGCCAAGAGTGAGAACTGACCA--CAACAATAGCTACAACGGAACCTCTGAGCTCCAGCTCGAACGCATGAGCGTCTACTTCAACGAGGTATGCAAGGATCAAAACTGGGGATGACGGTGCCAGATCAGGTACTAATCGCCCTACTCTACGCAGGCTTCCGGTAACAAGTACGTCCCTCGTGCCGTCCTCGTCGATCTCGAGCCCGGTACCATGGACGCCGTCCGTGCTGGCCCCTTCGGCCAGCTCTTCCGACCTGACAACTTCGTTTTCGGCCAGTCTGGTGCCGGAAACAACTGGGCCAAGGGTCATTACACTGAGGGTGCTGAGCTTGTTGACCAGGTCCTTGATGTCGTTCGCCGTGAGGCTGAGGGCTGCGATTGCCTTCAGGGTTTCCAGATCACCCACTCTCTCGGCGGTGGTACTGGTGCCGGTATGGGTACTCTCCTGATCTCCAAGATCCGTGAGGAGTTCCCTGACCGCATGATGGCCACCTTCTCCGTCGTTCCTTCGCCTAAGGTCTCCGACACTGTCGTTGAGCCCTACAACGCCACCCTCTCCGTCCACCAGCTGGTCGAGAACTCCGACGAGACCTTCTGTATCGACAACGAGGCCCTGTACGACATCTGCATGCGCACCCTGAAGCTATCCAACCCCTCGTACGGTGACCTGAACCACCTGGTCTCCGCCGTCATGTCCGGTGTCACCACCTGCTTGCGCTTCCCCGGCCAGCTGAACTCCGACCTACGCAAGCTCGCCGTGAACATGGTTCCTTTCCCTCGTCTCCACTTCTTCATGGTCGGCTTCGCTCCCCTGACCAGCCGTGGCGCGCACTCCTTCCGCGCCGTCACTGTTCCCGAGTTGACTCAGCAGATGTTCGACCCCAAGAACATGATGGCTGCCTCCGACTTCCGCAACGGTCGTTATCTGACCTGCTCCGCCATCTTGTAAGATGCTCCTCGTAAATT--GC--TGATATTACTTGTTGGCTAACATGTGCTCTCTAGCCGTGGTAAGGTCTCCA
>Hypoxylon_phuphaphetense_TBRC16277
-------GAGTTATCTAAACTCCAAACCCTTTGTGAACTTTACCGTCGTTGCCTCGGCGTGAGCTGCGGCTACCCTGTACCTACCCTG----TACTTACCCTATAGGTGCACCCGGTAGCTACCCTGTAGCCGGCCCACAGCCCGCCGAAGGACCGCCAAACTCTTGTATACCACTGTATCTCTGAACACCT-AACTTAATGAGTTAAAACTTTCAACAACGGATCTCTTGGTTCTGGCATCGATGAAGAACGCAGCGAAATGCGATAAGTAATGTGAATTGCAGAATTCAGTGAATCATCGAATCTTTGAACGCACATTGCGCCCGCCAGCATTCTGGCGGGCATGCCTATTCGAGCGTCATTTCGACCCTTAAGCCCCTGTTGCTTAGCGTTGGGAGTCTACGTCC-AAGCGTAGTTCCTTAAAGTTAGTGGCGGAGTTAGGGCACACCCTCAGCGTAGTAACATCTCTCGCTCGTGTGGTGTCCCTAGCTGCTGGCCGTTAAACCCCCATATATTCTAGTGGTTGACCTCGGGCCCTAGTAACGGCGAGTGAAGCGGCAACAGCTCAAATTTGAAATCTGG----CC-CTC-----GTGGTCCGAGTTGTAATTTGTAGAGGATGC-TTTTGGTGCGGC-GCCTTCCGAGTTCCCTGGAACGGGACGCCGGAGAGGGTGAGAGCCCCGTACGGTTGGA-CGCCTAGCCTTTGTATAGCTCCTTCGACGAGTCGAGTAGTTTGGGAATGCTGCTCTAAATGGGAGGTAAATTTCTTCTAAAGCTAAATACCGGCCAGAGACC-GATAGCGCACAAGTAGAGTGATCGAAAGATGAAAAGCACTTTGAAAAGAGGGTTAAATAGCACGTGAAATTGTTGAAAGGGAAGCG-TTTGCGACCAGACCTTTTCCAGGCGGATCATCCGGT-GTTC-TCACCGGTGCACTTCGCCTGG--TTTAGGCCAGCATCGGTTTTCT---TAGGGGGATAAAGGCCGGGGGAAAGTAGCTCC----TTCTGGAGTGTT-ATAGCCCCTGACGTAATACCCTTTG-GGGGACCGAGGACCGCGCTCT-----GCAAGGATGCTGGCGTAATGGTCGTCAACGACCCGTCTTGAAACACGGACCAAGGAGTCGAACATTTATGCGAGTGTTTGGGTGTT--AAACCCTCACGCGTAATGAAAGTGAACGGAGGTGAGAGCCCTT----AC-------GGGTGCATCATCGACCGATCCTGATG-TATTCGGATGGATTTGAGTAAGAGCATAACTGTTCGGACCCGAAAGATGGTGAACTATGCGTGGATGGGGTGAAGCCAGAGGAAACTCTGGTGGAGGCTCGCAGCGGTTCTGACGTGCAAATCGATCGTCAAATCTGCGCATGGGGGCGAAA-------------------------------------------------------------------------------------------------------------------------------------------------------------------------------------------------------------------------------------------------------------------------------------------------------------------------------------------------------------------------------------------------------------------------------------------------------------------------------------------------------------------------------------AGCTCGACTGCCGGTGTGTCGCAGGTTCTGAATCGATATACCTTCGCCTCGACCCTCTCTCACTTGAGACGAACAAACACTCCTATCGGGCGAGACGGAAAACTTGCAAAGCCCCGACAGCTTCACAACACTCACTGGGGTCTTGTCTGTCCGGCTGAGACGCCTGAAGGTCAGGCCTGTGGGCTTGTGAAGAATCTGTCACTGATGTGCTCCATCAGCGTGGGTACATCTACGGATCCTATCGTGGACTATATGATTACTAGGAATATGGAAGTCCTAGAGGAATATGAACCCATGAGGTACCCCAACGCCACCAAGATTTTCCTCAATGGTTCTTGGATCGGTGTGCATCAGGATGCCAAGACTCTTGTCAGAGATATCCAGGCGCTTCGTCGAGCCAATCAAATTCCCTCCGAAGTATCCTTGGTCCGCGATATCCGTGATCGTGAGTTCAAGATCTTCTCAGACGCTGGTCGTGTCATGCGCCCCTTGTTTGTGGTGAACCAAGAGGAT------------------------------------------------------AATCCCGATGAGCACATTGCTAAGGGTACATTGGCCCTTACCAAAGAGATGATCCAGCGGCTAGAGGCGGATGTTGACCTGGATCCTGAAAGCGAGGAGTACTATGGCTGGCAAGGCCTGGTCAACGACGGTGTAATCGAGTTCCTCGATGCGGAAGAAGAGGAAACGGCCATGATTTGCATGACACCGGAAGACTTGGAGATTTATCGCATGACGAAGGCCGGGTACGACGTGGTCCAGGATAACGGC---GATGAGGTT------AACAAGCGACTCAAGACCAAGGTGAATCCGTCGACGCACATGTATACGCATTGCGAAATCCATCCCAGCATGCTTCTAGGCATCTGCGCCAGCATTATTCCTTTCCCCGACCACAACCAGTCGCCCCTGAACGCGTCAAAAAATCTCCAAACCCCTGATTTTCTGCCCCTCACACGCACCACCACAGCATCATGCAGCTCTTTTCGCTACGATGCCATCACACTGGACGACAACGAGATGA-AAATGGAAGCTAAC----GATGTTTGTCTCGATAGGTTCACCTTCAGACCGGCCAATGCGTAAGTACAGCAACCACGACCACAAACGAAGCAAGCGCTACAACATGGAGGGGCTCACACA--AACTACAGGGTAACCAAATCGGTGCTGCTTTCTGGCAAACCATCTCTGGCGAGCACGGTCTCGACAGCAATGGCGTGTAAGTACATGAGCTGGCCATTCCTGATGCGAGGAGCAGGGACTAACCACCAATAATTAGCTACAACGGAACCTCTGAGCTCCAGCTCGAGCGCATGAGCGTCTACTTCAACGAGGTACGCAAGAATCGAAACCAGGGATGACGATGCAGGGCCAGCTACTAACCACCCTAACCTGCACAGGCTTCTGGCAACAAGTACGTCCCTCGCGCCGTCCTCGTCGATCTCGAGCCCGGTACCATGGACGCCGTCCGTGCTGGTCCCTTCGGCCAGCTCTTCCGACCTGACAACTTCGTCTTCGGCCAGTCTGGTGCTGGAAACAACTGGGCCAAGGGTCACTACACTGAGGGTGCTGAGCTTGTTGACAACGTTCTTGACGTCGTCCGCCGTGAGGCTGAGGGCTGCGACTGCCTCCAGGGTTTCCAGATCACCCACTCCCTTGGTGGTGGTACTGGTGCCGGTATGGGTACTCTCCTCATCTCCAAGATCCGCGAGGAGTTCCCCGACCGCATGATGGCCACCTTCTCCGTCGTTCCTTCCCCTAAGGTTTCCGACACCGTTGTTGAGCCCTACAACGCCACTCTCTCCGTCCACCAGCTGGTCGAGAACTCCGATGAGACCTTCTGCATTGACAACGAGGCTCTGTATGACATCTGCATGCGCACCCTGAAGCTATCCAACCCCTCGTACGGTGACCTGAACCACCTGGTCTCCGCCGTCATGTCCGGTGTCACTACCTGCTTGCGCTTCCCCGGTCAGCTAAACTCTGACCTGCGCAAGCTCGCCGTGAACATGGTTCCTTTCCCTCGTCTCCACTTCTTCATGGTCGGCTTCGCTCCTTTGACCAGCCGTGGTGCCCACTCCTTCCGCGCCGTCACCGTTCCCGAGTTGACTCAGCAGATGTTCGACCCCAAGAACATGATGGCCGCCTCTGACTTCCGCAACGGTCGTTACCTGACTTGCTCTGCCATCTTGTAAGACGCCCCTCACGAATT--AT--TGCCATTATCGGAATGCTAACTTGTACTCTCTAGCCGTGGCAAGGTCTCGA
>Annulohypoxylon_michelianum
CATTAACGAGTTA-CAAAACTCCAAACCCTTTGTGAACCTTACC-TAGTTGCCTCGGCGTGAGCTGCGGTTACCCTGGAGCTACCCTGGAGCCGCTTACCCCGTAAGTGGAGGAAGAAGCTACCCTGGAACCGGCCTACGGCCCGCCGGAGGACCGCTAAACTCTGTTATACCACTGTATCTCTGAATTCGT-AACTAAATAAGTTAAAACTTTCAACAACGGATCTCTTGGTTCTGGCATCGATGAAGAACGCAGCGAAATGCGATAAGTAATGTGAATTGCAGAATTCAGTGAATCATCGAATCTTTGAACGCACATTGCGCCCATTAGTATTCTAGTGGGCATGCCTATTCGAGCGTCATTTCGACCCTTAAG-CCTTGCTGCTTAGCGTTGGGAGTCTACGGCT-TGGCGTAGCTCCTTAAAGTCAGTGGCGGAGTTATGGCACACTCTAAGCGTAGTAATCCCTCTCGCTTCTGTAGTTGCCTTAACTGCCTGCCGTAAAACCCCTATATTTTCTAATGGTTGACCTCGGGCCCTAGTAACGGCGAGTGAAGCGGCAACAGCTCAAATTTGAAATCTGG----CC-CTC-----GCGGTCCGAGTTGTAATTTGTAGAGGATGC-TTTTGGTACGGT-GCCTTCCGAGTTCCCTGGAACGGGACGCCAGAGAGGGTGAGAGCCCCGTACGGTGGGA-CACCTATCCTATATATAGCTCCTTCGACGAGTCGAGTAGTTTGGGAATGCTGCTCTAAATGGGAGGTAAATTTCTTCTAAAGCTAAATACCGGCCAGAGACC-GATAGCGCACAAGTAGAGTGATCGAAAGATGAAAAGCACTTTGAAAAGAGGGTTAAATAGCACGTGAAATTGTTGAAAGGGAAGCG-TTTGCGACCAGACCTTTTCCAGGCGGATCATCCGGT-GTTC-TCACCGGTGCACTTCGCCTGG--TTTAGGCCAGCATCGGTTTCCT---TAGGGGGATAAAGGCCTGGGGAACGTAGCTCT----TTAGGGAGTGTT-ATAGCCCCTCGCGTAATACCCCTCA-GGGGACCGAGGACCGCGCTCT-----GCAAGGATGCTGGCGTAATGGTCGTCAACGACCCGTCTTGAAACACGGACCAAGGAGTCGAACATTTGTGCGAGTGTTTGGGTGTT--AAACCCTCACGCGTAATGAAAGTGAACGGAGGTGAGAGCCCTT----AG-------GGGTGCATCATCGACCGATCCTGATG-TCTTCGGATGGATTTGAGTAAGAGCATAACTGTTCGGACCCGAAAGATGGTGAACTATGCGTGGATAGGGTGAAGCCAGAGGAAACTCTGGTGGAGGCTCGCAGCGGTTCTGACGTGCAAATCGATCGTCAAATCTGCGCATGGGGGCGAAAGACTTATCGAACCAT----------------------------------------------------------------------------------------------------------------------------------------------------------------------------------------------------------------------------------------------------------------------------------------------------------------------------------------------------------------------------------------------------------------------------------------------------------------------------------------------------------------------------------------------------------------------------------CATTTGAGACGAACGAACACGCCCATCGGAAGAGACGGAAAGCTAGCCAAGCCGCGGCAGCTTCACAACACTCATTGGGGTCTGGTCTGTCCGGCAGAGACGCCCGAAGGCCAGGCTTGCGGGCTGGTGAAGAACTTGTCCCTGATGTGTTCCATCAGCGTTGGTACGTCGACAGATCCCATTGTAGACTACATGATTACTAGGAATATGGAAGTCCTCGAGGAATATGAGCCGATGAGATACCCAAACGCCACGAAGATCTTCCTCAACGGCTCTTGGATCGGCGTGCACCAGGACGCCAAGACCCTCGTCAGAGATGTCCAGGCGCTTCGCCGGGCCAACCAGATTCCCGCCGAGGTATCGCTGGTTCGTGATATCCGCGACCGCGAATTCAAGATCTTCTCGGATGCCGGTCGCGTGATGCGTCCCTTGTTCCGCGTACAGCAGGAGGAT------------------------------------------------------ATCCAGGAGCTGAGCATCGAGAAAGGCACGCTGGCTCTTACCAAGCAGATGATCAAGCGCCTAGAGACGGACGTCGATTTGGATCCGGAGAGCGAAGGGTACTTCGGCTGGCAAGGCCTGGTCAACGAGGGTGTTATCGAGTTCCTCGACGCGGAGGAAGAGGAGACCGCCATGATCTGCATGACGCCCGAAGATCTAGACATTTACCGCATGACCAAGCTCGGATACGACGTAGCCCAGGACAACGGT---GACGAGGTT------AACAAGCGACTGAAGACCAAAGTGAACCCGTCGACGCACATGTATACCCACTGCGAAATCCATCCCAGCATGCTCCTAGGCATCTGCGCGAGCATCATCCCGTTCCCGGACCACAACCAGGTATCCCT---------ATAAGATTCTAAAGCCGATTATCGCCTAAACCTTGAAGAT--CTCCAGGATTCCCAACAACCCAGAGGGTTACACCAGCATCAAGTTCCACAACGATGAGATTGTGAATCGAAGCTAACCGCA-TATTTCATCTCAATAGGTTCACCTCCAGACCGGCCAATGCGTAAGTACTACGATCA------ACGACGAGATATGCGCTGGAGTATAGTGGGGCTTACACGAATATCGTAGGGTAACCAAATTGGTGCTGCTTTCTGGCAAACCATCTCTGGCGAGCACGGTCTCGACAGCAATGGCGTGTAAGTGTTTGAGTTGCCAATTCGGAATGCCAAGAATAGCAACTAATCACCAATAAACAGCTACAACGGAACTTCCGAGCTCCAGCTCGAGCGCATGAGCGTTTACTTCAACGAGGTACGCAACCAGGGGGACCTTCAACACATGTGGAAGAGTAGTTACTAATCACCCCAACATGCACAGGCATCTGGTAACAAATACGTTCCTCGAGCCGTCCTCGTCGATCTCGAGCCCGGTACCATGGATGCCGTCCGTGCTGGTCCTTTCGGCCAGCTCTTCCGACCTGACAACTTCGTCTTCGGTCAGTCCGGTGCCGGAAACAACTGGGCCAAGGGTCACTACACTGAGGGTGCCGAGCTTGTCGACAACGTTCTGGATGTCGTTCGTCGCGAGGCTGAGGGATGCGACTGCCTTCAGGGTTTCCAGATCACCCACTCTCTCGGTGGTGGTACCGGTGCCGGTATGGGTACTCTGTTGATCTCCAAGATCCGCGAAGAGTTCCCCGACCGCATGATGGCTACGTTCTCCGTCGTTCCCTCCCCTAAGGTTTCCGACACCGTTGTCGAGCCTTACAACGCCACTCTCTCCGTCCACCAGCTGGTCGAGAACTCCGATGAGACCTTCTGCATTGACAACGAGGCTCTCTACGACATCTGCATGCGTACGCTGAAGCTGTCTAACCCCTCGTACGGCGACCTGAACCATCTGGTCTCCGCCGTCATGTCCGGTGTTACTACCTGCTTGCGTTTCCCTGGTCAGCTGAACTCTGATCTGCGCAAGCTCGCCGTGAACATGGTTCCTTTCCCTCGTCTCCACTTCTTCATGGTCGGATTCGCTCCCCTGACCAGCCGTGGCGCTTACTCCTTCCGTGCCGTCACCGTTCCCGAGTTGACTCAGCAGATGTTCGACCCCAAGAACATGATGGCTGCCTCCGACTTCCGCAACGGTCGCTACCTGACATGCTCTGCCATCTT------------------------------------------------------------------------------
>Hypoxylon_fendleri
CATTACAGAGTTATCTAAACTCCAAACCCTATGTGAACC-TACCACTGTTGCCTTGGCGTGTGCCGCGG----------G---------------------------------------CTACCCTGTAGTGCGCATACGGCCCGCCGAAGGACCACTAAACTCTTTTTTTACTGTGAATATCTGAATGCTTCAACTTAATAAGTTAAAACTTTCAACAACGGATCTCTTGGTTCTGGCATCGATGAAGAACGCAGCGAAATGCGATAAGTAATGTGAATTGCAGAATTCAGTGAATCATCGAATCTTTGAACGCACATTGCGCCCATTAGTATTCTAGTGGGCATGCCTATTCGAGCGTCATTTCAACCCTTAAG-CCCTGTTGCTTAGCGTTGGGAATCAGCGTCTTTGGCGCTGTTCCTTAAATTTAGTGGCGGAGTTATAGCACACTCTAAGCGTAGTAAATCTTCTCGCTTCTGAAGTTGCCCTAATTCTTAGCCGTAAAACCCCTAT--TTTCTAATGGTTGACCTCGG-------------------------------CTCAAATTTGAAATCTGG----CC-CTA-----GCGGTCCGAGTTGTAATTTGTAGAGGATGC-TTTTGGTGAGGT-GCCTTCTGAGTTCCCTGGAACGGGACGCCAGAGAGGGTGAGAGCCCCGTACGGTCGGC-CACCGAACCTATATATAGCTCCTTCGACGAGTCGAGTAGTTTGGGAATGCTGCTCTAAATGGGAGGTAAATTTCTTCTAAAGCTAAATACCGGCCAGAGACC-GATAGCGCACAAGTAGAGTGATCGAAAGATGAAAAGCACTTTGAAAAGAGGGTTAAATAGCACGTGAAATTGTTGAAAGGGAAGCG-TTTGCGACCAGACTTTTTCCTGTCGGATCATCCGGT-GTTCTTCACCGGTGCACTTCGGCAGG--TTTAGGCCAGCATCGGTTCTCT---TAGGGGGATAAAGGCCTTGGGAACGTAGCTCT----TTAGGGAGTGTT-ATAGCCCCTGGCGCAATACCCTTCG-GGGGACCGAGGATCGCGCTCT-----GCAAGGATGCTGGCGTAATGGTCGTCAACGACCCGTCTTGAAACACGGACCAAGGAGTCGAACATTTGTGCGAGTGTTTGGGTGTC--AAACCCTCACGCGTAATGAAAGTGAACGGAGGTGAGAGCCTTA-------------GGGCGCATCATCGACCGATCCTGATG-TCTTCGGATGGATTTGAGTAAGAGCATAACTGTTCGGACCCGAAAGATGGTGAACTATGCGTGGATAGGGTGAAGCCAGAGGAAACTCTGGTGGAGGCTCGCAGCGGTTCTGACGTGCAAATCGATCGTCAAATCTGCGCATGGGGGCGAAAGACTTATCGAACCATCTAGTAGCTGGTTACCGCCGAAGTTTCCCTCAGGATAGCAGTGTTG--TCTTCAGTTTTATGAGGTAAAGCGAATGATTAGGGACTCGGGGGCGCTATATTGCCTTCATCCATTCTCAAACTTTAAATATGTAAGAAGCCCTTGTTACTTAGTTGAACGTGGGCATTCGAATGTACCAACACTAGTGGGCCATTTTTGGTAAGCAGAACTGGCGATGCGGGATGAACCGAACGCGGGGTTAAGGTGCCAGAGTGGACGCTCATCAGACACCACAAAAGGTGTTAGTACATCTTGACAGCAGGACGGTGGCCATGGAAGTCGGAATCCGCTAAGGACTGTGTAACAACTCACCTGCCGAATGTACTAGCCCTGAAAATGGATGGCGCTCAAGCGTCT-CACCCATACCTCGCCATCGAGCTTGCTGCTAAGCCTGCCATCGTCACCAACGGACTGAAGTATTCACTCGCTACGGGTAACTGGGGTGATCAGAAGAAGGCTATGAGTTCGACAGCTGGTGTATCTCAAGTTTTGAACCGTTACACATTCGCATCGACCCTATCTCATTTAAGAAGAACCAACACTCCTATCGGAAGAGATGGTAAATTGGCCAAACCTCGACAACTTCACAATACTCATTGGGGTTTGGTCTGTCCGGCTGAAACCCCTGAAGGTCAAGCTTGTGGACTTGTGAAGAATTTGTCACTTATGTGCTCCATCAGCGTGGGTACATCGACAGACCCTATCATCGACTACATGATTACCAGGAACATGGAAGTCCTTGAGGAATACGAACCCATGAGATATCCTAATGCTACCAAGATCTTCCTCAATGGTTCGTGGATCGGTGTACACCAAGATCCCAAGTCTCTTGTCAGGGATGTTCAGCAGCTACGTCGAGCCAACCAGATTCCCTACGAAGTTTCTCTTGTACGCGACATTCGTGATCGTGAGTTCAAGATTTTTTCGGATGCTGGTCGTGTCATGCGTCCTTTGTTTGTCGTTCAACAAGAGGA---------------------------------------------------------TTCCGATTCT---GCCCAGAAAGGTTCTTTGGCCCTCACAAAGGACATGATACAGAGACTCGAGGCAGATGTTGACTTGGATCCTGAGAGCGAGGATTATTTCGGATGGCAGGGTCTAGTCAACGAAGGTGTTATCGAATATCTCGATGCCGAAGAAGAAGAGACTGCCATGATTTGCATGACACCTGAAGACTTGGAGAATTACCGATTGACCAAGGCTGGGGTTGATGTTTACCAGGACAANGGA---GATGAAATT------AACAAACGTCTCAAGACCAAGGTCAACCCAACGACACATATGTATACTCATTGTGAGATTCATCCTAGTATGTTGTTGGGTATTTGCGCCAGTATTATTCCATTCCCGGATCATAATCAGGTACCCCTGAACGCGTCCAAATCCTCCAATGCCCCTGATTTCCTGCCCCTCACGCACACCATCACAACACTTGATAGC--TATATATTGAGCTGCTATTTAATTACACAATGACATGATAAGGAATTGAAGCTAACCATCTTTTTTTGTCACTATAGGTTCACCTCCAGACCGGCCAGTGCGTAAGTAACACGACCATCAACG-------AATATGCGATGAGACATTGCGGGGCTCACACGAAGTAAATAGGGTAACCAAATTGGTGCTGCCTTCTGGCAAACCATCTCTGGCGAGCACGGCCTCGACAGCAATGGCGTGTACGTAAATCAATTGCCAATTCCTATCGAGAGGATAACCAACTAATGGTCAATAAACAGCTACAACGGTACTTCCGAGCTCCAGCTCGAGCGCATGAGCGTCTACTTCAACGAGGTATGCACAGATAGAAATTGGGAAAAGATGCAAAAGATCGGTTATTAATCATCATA------ACAGGCTTCCGGCAACAAGTATGTTCCTCGCGCCGTCCTCGTCGATCTCGAGCCCGGTACCATGGATGCCGTCCGTGCTGGTCCCTTCGGTCAGCTCTTCCGACCCGACAACTTCGTCTTCGGTCAGTCTGGTGCCGGAAACAACTGGGCCAAGGGTCACTACACTGAGGGTGCTGAGCTTGTTGACAACGTCCTCGATGTCGTTCGTCGTGAGGCTGAGGGTTGTGATTGCCTTCAGGGTTTCCAGATCACCCACTCCCTCGGTGGTGGCACTGGTGCTGGTATGGGTACTTTGTTGATCTCCAAGATCCGTGAGGAGTTCCCCGACCGAATGATGGCCACCTTTTCCGTTGTTCCCTCTCCCAAGGTCTCCGACACCGTCGTCGAGCCTTACAACGCCACCCTCTCGGTCCACCAGCTGGTCGAGAACTCGGACGAGACCTTCTGCATTGACAACGAGGCTCTGTACGACATCTGCATGCGTACCCTCAAGCTGTCTAACCCCTCCTATGGCGACCTGAACCACCTCGTCTCCGCTGTCATGTCTGGTGTCACCACTTGCCTGCGTTTCCCCGGTCAGCTGAACTCTGACCTGCGCAAGCTTGCCGTCAACATGGTTCCCTTCCCTCGTCTGCACTTCTTCATGGTTGGCTTCGCTCCTTTGACCAGCCGTGGCGCCCACTCTTTCCGCGCCGTCACCGTCCCCGAGTTGACCCAGCAGATGTTCGACCCCAAGAACATGATGGCTGCTTCTGACTTCCGCAACGGTCGCTACCTGACGTGCTCTGCCATCTTGTGAGATATTTATTCCAGCTA--ACCCG-TTTTCGCATATTTGCTAACCCGTATTCTGTAGCCGTGGCAAGGTCTCCA
>Hypoxylon_fendleri_DSM107927
CATTACAGAGTTATCTAAACTCCAAACCCTATGTGAAC-TTACCACTGTTGCCTTGGCGTGTGCCGCGG----------G---------------------------------------CTACCCTGTAGCACGCATACGGCCCGCCAAAGGACCACTAAACTCTTTTTTTACTGTGAATATCTGAATGCTTCAACTTAATAAGTTAAAACTTTCAACAACGGATCTCTTGGTTCTGGCATCGATGAAGAACGCAGCGAAATGCGATAAGTAATGTGAATTGCAGAATTCAGTGAATCATCGAATCTTTGAACGCACATTGCGCCCATTAGTATTCTAGTGGGCATGCCTATTCGAGCGTCATTTCAACCCTTAAG-CCCTGTTGCTTAGCGTTGGGAATCAGCGTCTCAGGCGCTGTTCCTTAAATTTAGTGGCGGAGTTATAGCACACTCTAAGCGTAGTAAATCTTCTCGCTTCTGAGGTCGCCCTGACTCCTCGCCGTAAAACCCCTAT--TTTCTAATGGTTGACCTCGG---------------------------ACAGCTCAAATTTGAAATCTGG----CC-CTA-----GCGGTCCGAGTTGTAATTTGTAGAGGATGC-TTTTGGTGAGGT-GCCTTCTGAGTTCCCTGGAACGGGACGCCAGAGAGGGTGAGAGCCCCGTACGGTTGGC-CGCCGAACCTATATATAGCTCCTTCGACGAGTCGAGTAGTTTGGGAATGCTGCTCTAAATGGGAGGTAAATTTCTTCTAAAGCTAAATACCGGCCAGAGACC-GATAGCGCACAAGTAGAGTGATCGAAAGATGAAAAGCACTTTGAAAAGAGGGTTAAATAGCACGTGAAATTGTTGAAAGGGAAGCG-TTTGCGACCAGACTTTTTCCTGTCGGATCATCCGGT-GTTC-TCACCGGTGCACTTCGGCAGG--TCTAGGCCAGCATCGGTTCTCC---TAGGGGGATAAAGGCCTTGGGAACGTAGCTCT----TTAGGGAGTGTT-ATAGCCCCTGGCGTAATACCCTTCG-GGGGACCGAGGATCGCGCTCT-----GCAAGGATGCTGGCGTAATGGTCGTCAACGACCCGTCTTGAAACACGGACCAAGGAGTCGAACATTTGTGCGAGTGTTTGGGTGTC--AAACCCTCACGCGTAATGAAAGTGAACGGAGGTGAGAGCCTTA-------------GGGCGCATCATCGACCGATCCTGATG-TCTTCGGATGGATTTGAGTAAGAGCATAACTGTTCGGACCCGAAAGATGGTGAACTATGCGTGGATAGGGTGAAGCCAGAGGAAACTCTGGTGGAGGCTCGCAGCGGTTCTGACGTGCAAATCGATCGTCAAATCTGCGCATGGGGGCGAAAGACTTATCGAACCATCTAGTAGCTGGTTACCGCCGAAGTTTCCCTCAGGATAGCAGTGTTG--TCTTCAGTTTTATGAGGTAAAGCGAATGATTAGGGACTCGGGGGCGCTATATTGCCTTCATCCATTCTCAAACTTTAAATATGTAAGAAGCCCTTGTTACTTAGTTGAACGTGGGCATTCGAATGTACCAACACTAGTGGGCCATTTTTGGTAAGCAGAACTGGCGATGCGGGATGAACCGAACGCGGGGTTAAGGTGCCAGAGTGGACGCTCATCAGACACCACAAAAGGTGTTAGTACATCTTGACAGCAGGACGGTGGCCATGGAAGTCGGAATCCGCTAAGGACTGTGTAACAACTCACCTGCCGAATGTACTAGCCCTGAAAATGGATGGCGCTCAAGCGTCT-CACCCATACCTCGCCATCGAGCTTGCTGCTAAGCCTGCCATTGTAACCAACGGACTGAAGTATTCACTCGCTACGGGTAACTGGGGTGATCAGAAGAAGGCTATGAGCTCGACAGCTGGTGTATCTCAAGTTTTGAATCGTTACACATTCGCATCGACCCTATCTCATTTGAGAAGAACAAACACACCCATCGGAAGAGATGGTAAACTAGCCAAACCTCGACAACTTCACAATACCCATTGGGGTTTGGTCTGTCCGGCTGAAACGCCTGAAGGTCAAGCTTGTGGGCTCGTGAAGAATTTGTCACTCATGTGTTCCATCAGCGTGGGTACATCGACAGATCCTATCATCGACTATATGATTACCAGGAACATGGAAGTCCTTGAGGAGTATGAACCCATGAGATACCCTAATGCCACCAAGATCTTCCTCAATGGTTCATGGATCGGTGTACACCAAGACCCCAAATCTCTCGTTAGGGATGTCCAACAGCTACGTCGAGCCAACCAGATTCCCTACGAAGTCTCTCTTGTACGCGACATTCGTGATCGTGAGTTCAAGATTTTTTCGGATGCTGGTCGTGTCATGCGTCCTTTGTTTGTCGTTCAACAAGAGGA---------------------------------------------------------TTCCGGCTCT---GTCCAGAAGGGTTCTTTAGCTCTTACCAAGGACATGATACAGAGACTAGAGGCAGATGTTGACCTAGATCCCGAAAGCGAGGATTATTTCGGATGGCAGGGTCTAGTCAACGAAGGTGTTATCGAGTATCTCGACGCTGAAGAAGAAGAGACTGCCATGATTTGCATGACACCTGAAGACTTGGAGAATTACCGATTAACCAAGGCTGGGGTTGATGTTTACCAGGACAATGGA---GATGAAATT------AACAAACGTCTCAAGACCAAGGTCAACCCAACAAC----------------------------------------------------------------------------------------CCCCTGAACGCGTCCAAATCCTCCCACGCCCCTGATTTCTTGCCCCTCACGCACACCATCGCAACACTTGATAGCTATATATATTGAGCTGCTGTCGAATTACACAACGACGTGATGAAGAATTGAAGCTAACCACCTTTTTTTATCATTATAGGTTCACCTCCAGACCGGCCAGTGCGTAAGTATCACGACTACCAACG-------AATATGCGATGAGACATTGCGGGGCTCACACAAAGTAAATAGGGAAACCAAATTGGTGCTGCCTTCTGGCAAACCATCTCTGGCGAGCACGGCCTCGACAGCAATGGCGTGTACGTAAATCAATTGCCAATTCCTATCGAGAGAATACCCAACTAATGGCCAATAAACAGCTACAACGGTACTTCGGAGCTCCAGCTCGAGCGCATGAGCGTCTACTTCAACGAGGTATGCACAGATAGAAATTGGGAAAAGATGCAAAAGATTGGTTAATAATCATCATA------ACAGGCTTCCGGCAACAAGTATGTTCCTCGCGCCGTCCTCGTCGATCTCGAGCCTGGTACCATGGATGCTGTCCGTGCCGGTCCTTTCGGCCAGCTCTTCCGACCTGACAACTTCGTCTTCGGCCAGTCTGGTGCCGGAAACAACTGGGCCAAGGGTCACTACACTGAGGGTGCTGAGCTTGTTGACAACGTCCTCGATGTCGTTCGTCGTGAGGCTGAGGGCTGTGACTGCCTTCAGGGTTTCCAGATCACCCACTCCCTCGGTGGTGGTACTGGTGCCGGTATGGGTACTCTGTTGATCTCCAAGATCCGTGAGGAGTTCCCTGACCGAATGATGGCCACCTTCTCCGTTGTTCCCTCTCCCAAGGTCTCCGACACCGTCGTCGAGCCTTACAACGCCACCCTTTCCGTCCACCAGCTGGTCGAGAACTCGGACGAGACCTTCTGCATTGACAACGAGGCTCTGTACGACATCTGCATGCGTACTCTTAAGCTGTCTAACCCCTCCTACGGCGACCTGAACCACCTCGTCTCCGCCGTCATGTCCGGTGTCACCACTTGCCTGCGTTTCCCCGGTCAGCTGAACTCTGACCTGCGCAAGCTTGCTGTCAACATGGTTCCCTTCCCTCGTCTACACTTCTTCATGGTTGGCTTCGCTCCTCTGACCAGCCGTGGCGCCCACTCTTTCCGTGCCGTCACCGTTCCCGAGTTGACTCAGCAGATGTTCGACCCCAAGAACATGATGGCTGCTTCTGACTTCCGCAACGGTCGCTACCTGACATGCTCTGCCATCTTGTAAGATATTTATTCCAGCTA--ACCCG-TTTTCGCATATTTGCTAACCCATA-------------------------
>Hypoxylon_fendleri_YMJ92092016
CATTACAGAGTTATCTAAACTCCAAACCCTATGTGAACTTTACCACTGTTGCCTTGGCGTGTGCCGCGGCTACCCTGTAGCGAC--------------------------ACCCGGGAGCTACCCTGTAGTACGCATACGGCCCGCCAAAGGACCACTAAACTCTTGTTTTACTGTGAATATCTGAATGCTTCAACTAAATAAGTTAAAACTTTCAACAACGGATCTCTTGGTTCTGGCATCGATGAAGAACGCAGCGAAATGCGATAAGTAATGTGAATTGCAGAATTCAGTGAATCATCGAATCTTTGAACGCACATTGCGCCCATTAGTATTCTAGTGGGCATGCCTATTCGAGCGTCATTTCAACCCTTAAG-CCCTGTAGCTTAGCGTTGGGAATCAGCGTCTTAGGCGCTGTTCCTTAAATTTAGTGGCGGAGTTATAGCACACTCTAAGCGTAGTAAATCTTCTCGCTTCTGAAGTTGCCCTAATTCTTAGCCGTAAAACCCCC-TATTTTCTAATGGTTGACCTCGG-----------------------------------------------------------------------------------------------------------------------------------------------------------------------------------------------------------------------------------------------------------------------------------------------------------------------------------------------------------------------------------------------------------------------------------------------------------------------------------------------------------------------------------------------------------------------------------------------------------------------------------------------------------------------------------------------------------------------------------------------------------------------------------------------------------------------------------------------------------------------------------------------------------------------------------------------------------------------------------------------------------------------------------------------------------------------------------------------------------------------------------------------------------------------------------------------------------------------------------------------------------------------------------------------------------------------------------------------------------------------------------------------------------------------------------------------------------------------------------------------------------------------------------------------------------------------------------------------------------------------------------------------------------------------------------------------------------------------------------------------------------------------------------------------------------------------------------------------------------------------------------------------------------------------------------------------------------------------------------------------------------------------------------------------------------------------------------------------------------------------------------------------------------------------------------------------------------------------------------------------------------------------------------------------------------------------------------------------------------------------------------------------------------------------------------------CCCCTGAACGCGTCCAAATCCTCCAACGCCCCTGATTTCCTGCCCCTCACGCACACCATCACAACACTTGATAGCTATATATATTAAGCTGCTGTCGAATTACACAACGACATGATAAAGAATTGAAGCTGACCATCTTTTTTTATCGCTCTAGGTTCACCTCCAGACCGGCCAGTGCGTAAGTATTACGACTACCAACG-------AATATGCGATGGGACATTGCGGGGCTCACACGAAGTAAATAGGGTAACCAAATTGGTGCTGCCTTCTGGCAAACCATCTCTGGCGAGCACGGCCTCGACAGCAATGGCGTGTACGTAAATCAATTGCCAATTCCTATCGAGAGAATACCCGACTAATGGCCAATAAACAGCTACAACGGTACTTCCGAGCTCCAGCTCGAGCGCATGAGCGTCTACTTCAACGAGGTATGCACAAATAGAAATTGGGGAAAGATGCAAAAGATCGGTTATTAATTATCATA------ACAGGCTTCCGGCAACAAGTATGTTCCTCGCGCCGTCCTCGTCGATCTCGAGCCCGGTACCATGGATGCCGTCCGTGCTGGTCCTTTTGGCCAGCTCTTCCGACCTGACAACTTCGTCTTCGGCCAGTCTGGTGCCGGAAACAACTGGGCCAAGGGTCACTACACTGAGGGTGCTGAGCTTGTTGACAACGTTCTCGATGTCGTTCGTCGCGAGGCTGAGGGCTGCGATTGCCTTCAGGGCTTCCAGATCACCCACTCGCTCGGTGGTGGTACTGGTGCCGGTATGGGTACTCTGTTGATCTCCAAGATCCGCGAGGAGTTCCCCGACCGCATGATGGCCACCTTCTCTGTTGTGCCTTCTCCTAAGGTCTCTGACACCGTCGTCGAGCCTTACAATGCCACTCTCTCCGTCCACCAGCTGGTTGAGAACTCGGACGAGACTTTCTGTATTGACAACGAGGCTCTGTACGACATCTGCATGCGTACCCTTAAGCTTTCCAACCCCTCGTACGGCGACCTGAACCACCTCGTCTCCGCTGTCATGTCGGGTGTCACCACTTGCCTGCGTTTCCCCGGTCAGCTGAACTCTGACCTGCGCAAGCTTGCCGTCAACATGGTTCCCTTCCCTCGTCTACACTTCTTCATGGTTGGCTTTGCTCCTCTGACCAGCCGTGGCGCCCACTCTTTCCGTGCCGTCACCGTTCCCGAGTTGACTCAGCAGATGTTCGACCCCAAGAACATGATGGCTGCTTCCGACTTCCGCAACGGTCGCTACCTGACGTGCTCTGCCATCTTGTAAGATATTTATTCCAGCTA--ACCCG-TTTTCGCATATTTGCTAACTCGTATTCTCTAGCCGTGGCAAGGTTTCCA
>Hypoxylon_fendleri_YMJHFA
CATTACAGAGTTATCAAAACTCCAAACCCTATGTGAAC-TTACCGCTGTTGCCTCGGCGTGTGCCGCGACTACCCTGTAGCTACCCAGTAGGTGACTACCCTGTAGTCACACCCTGGAGCTACCCTGTAGTCCGCATAAGGCCCGTCGAAGGACCACTAAACTCTTGTTATACTGTGGATATCTGAATGCTTCAACTAAATAAGTTAAAACTTTCAACAACGGATCTCTTGGTTCTGGCATCGATGAAGAACGCAGCGAAATGCGATAAGTAATGTGAATTGCAGAATTCAGTGAATCATCGAATCTTTGAACGCACATTGCGCCCATTAGTATTCTAGTGGGCATGCCTATTCGAGCGTCATTTCAACCCTTAAGCCCCTGTCGCTTAGCGTTGGGAATCTACG---TAGGCGTAGTTCCTCAAATTTAGTGGCGGAGTTGTAGCACACTCTAAGCGTAGTAGAACTTCTCGCTTCTGTAGTTACTGTGACTTTTTGCCGTAAAACCTCTAT--TTTCTAGTGGTTGACCTCGG-----------------------------------------------------------------------------------------------------------------------------------------------------------------------------------------------------------------------------------------------------------------------------------------------------------------------------------------------------------------------------------------------------------------------------------------------------------------------------------------------------------------------------------------------------------------------------------------------------------------------------------------------------------------------------------------------------------------------------------------------------------------------------------------------------------------------------------------------------------------------------------------------------------------------------------------------------------------------------------------------------------------------------------------------------------------------------------------------------------------------------------------------------------------------------------------------------------------------------------------------------------------------------------------------------------------------------------------------------------------------------------------------------------------------------------------------------------------------------------------------------------------------------------------------------------------------------------------------------------------------------------------------------------------------------------------------------------------------------------------------------------------------------------------------------------------------------------------------------------------------------------------------------------------------------------------------------------------------------------------------------------------------------------------------------------------------------------------------------------------------------------------------------------------------------------------------------------------------------------------------------------------------------------------------------------------------------------------------------------------------------------------------------------------------------------------CCCCTGAACGCGTCCAAATCCTCCAACACCCCTGATTTCCTGCCCCTCATGCACACCACCACAGCACTTTATAGCTATCTGTATCGAACTATCGTCAAATCACACAACGATGCAATGAAAAATTGAAGCTAACCACCTCTTTTTATCACTATAGGTTCACCTCCAGACCGGCCAGTGCGTAAGTATCATGACTACCAACG-------AATATGCGATGAGACATTGCGGGGCTCACACAAATTTGATAGGGTAACCAAATTGGTGCTGCCTTCTGGCAAACCATCTCTGGCGAGCACGGCCTCGACAGCAATGGCGTGTACGTAATTCAATTGCCAATTCCTATCGAGAGAGTATCCAACTAATCGTCCATAAACAGCTACAACGGAACTTCCGAGCTTCAGCTCGAGCGCATGAGCGTCTACTTCAACGAGGTATGCACATATAGAAATTAGGGGAAGATGCGAAAAATTGGTTACTAATTACTACA------ACAGGCTTCCGGCAACAAGTATGTTCCTCGCGCTGTCCTCGTCGATCTCGAGCCCGGTACCATGGATGCCGTCCGTGCTGGTCCCTTCGGCCAGCTCTTCCGACCCGACAACTTCGTCTTCGGCCAATCTGGTGCCGGCAACAACTGGGCCAAGGGTCACTACACTGAGGGTGCCGAGCTTGTCGACAACGTCCTTGACGTCGTTCGTCGTGAGGCTGAGGGCTGCGACTGCCTTCAGGGCTTCCAGATCACCCACTCCCTCGGTGGTGGTACCGGTGCCGGTATGGGTACTCTGCTGATCTCCAAGATCCGTGAGGAGTTCCCTGACCGCATGATGGCCACCTTCTCCGTTGTGCCCTCTCCCAAGGTCTCCGACACCGTCGTCGAGCCCTACAACGCCACCCTCTCCGTCCACCAGCTGGTCGAGAACTCGGACGAGACTTTCTGCATTGACAACGAGGCTCTGTACGACATCTGCATGCGTACCCTTAAGCTATCTAACCCCTCCTACGGCGATCTGAACCACCTGGTCTCTGCTGTCATGTCCGGTGTCACCACTTGTCTGCGTTTCCCCGGTCAGCTGAACTCTGATCTGCGAAAGCTTGCCGTCAACATGGTTCCCTTCCCTCGTCTGCACTTCTTCATGGTCGGTTTCGCTCCTCTGACGAGCCGCGGCGCCCACTCTTTCCGTGCTGTCACCGTTCCTGAGTTGACTCAGCAGATGTTCGACCCCAAGAACATGATGGCTGCTTCCGACTTCCGCAACGGTCGCTACTTGACGTGCTCTGCCATCTTGTAAGATTCCTGATCCAACCA--GTCTG-TATTCGCATGTTCGCTAATTCATATTCTCTAGCCGTGGCAAGGTTTCCA
>Hypoxylon_larissae_FCATAS844
CATTACAGAGTTATCAAAACTCCCAACCCTATGTGAACTTTACCACTGTTGCCTCGGCGCGTGCTGCGGCTACCCGGGAGCTACCCTGGAGTTGACTACCCTGTAGTCACACCCTGGAGCTACCCTGTAGTCCGCGTTAGGCCCGTCAGGGGACCACCAAATTCTTGTTTTACTGTGTATTTCTGAATGCTTCAATTAAATAAGTTAAAACTTTCAACAACGGATCTCTTGGTTCTGGCATCGATGAAGAACGCAGCGAAATGCGATAAGTAATGTGAATTGCAGAATTCAGTGAATCATCGAATCTTTGAACGCACATTGCGCCCATTAGCATTCTATTGGGCATGCCTATTCGAGCGTCATTTCAACCCTTAAG-CCTTGTTGCTTAGCGTTGGGAATCTACG---TAAGCGTAGTTCCTTAAAGTCAGTGGCGGAGTTATAGCACACTCTAAGCGTAGTAAATTTCCTCGCTTCTGTAGTTGCCCTAGCTTTCGGCCGTAAAACCCCC-TATATTCAA--AGGTGACCTCGGGCCCTAGTAACGGCGAGTGAAGCGGCAACAGCTCAAATTTGAAATCTGG----CC-CTA-----GCGGTCCGAGTTGTAATTTGTAGAGGATGC-TTTTGGTGAGGT-GCCTTCTGAGTTCCCTGGAACGGGACGCCAGAGAGGGTGAGAGCCCCGTACGGTCGGC-CGCCAAACCTGTATATAGCTCCTTCGACGAGTCGAGTAGTTTGGGAATGCTGCTCTAAATGGGAGGTAAATTTCTTCTAAAGCTAAATACCGGCCAGAGACC-GATAGCGCACAAGTAGAGTGATCGAAAGATGAAAAGCACTTTGAAAAGAGGGTTAAATAGCACGTGAAATTGTTGAAAGGGAAGCG-TTTGCGACCAGACTTTTTCCTGGCGGATCATCCGGT-GCTC-TCACCGGTGCACTTCGCCAGG--TCTAGGCCAGCATCGGTTTCCT---TAGGGGGATAAAGGCCTGGGGAACGTAGCTCT----TTAGGGAGTGTT-ATAGCCCCTGGCGCAATGCCCTTCG-GGGGACCGAGGATCGCGCTCT-----GCAAGGATGCTGGCGTAATGGTCGTCAACGACCCGTCTTGAAACACGGACCAAGGAGTCGAACATTTGTGCGAGTGTTTGGGTGTT--AAACCCTCACGCGTAATGAAAGTGAACGGAGGTGAGAGCCCTA-------------GGGTGCATCATCGACCGATCCTGATG-TCTTCGGATGGATTTGAGTAAGAGCATAACTGTTCGGACCCGAAAGATGGTGAACTATGCGTGGATAGGGTGAAGCCAGAGGAAACTCTGGTGGAGGCTCGCAGCGGTTCTGACGTGCAAATCGATCGTCAAATCTGCGCATGGGGGCGAAAGACTTATCGAACC------------------------------------------------------------------------------------------------------------------------------------------------------------------------------------------------------------------------------------------------------------------------------------------------------------------------------------------------------------------------------------------------------------------------------ATCGAGCTCGCTGCCAAGCCTGCAATCGTCACCAACGGACTGAAGTACTCCCTTGCCACGGGTAACTGGGGTGATCAGAAGAAGGCCATGAGCTCGACAGCAGGTGTCTCTCAGGTGCTCAACCGTTACACATTCGCGTCGACCCTCTCCCACTTGAGAAGAACGAACACGCCCATCGGACGAGATGGCAAGCTGGCCAAACCCCGACAGCTTCACAACACCCACTGGGGTCTCGTCTGTCCGGCCGAGACGCCCGAAGGCCAGGCCTGTGGACTTGTGAAGAACTTGTCGCTGATGTGTTCCATCAGCGTGGGTACAGCAGCGGAGCCCATCATCGACTATATGATCACCAGGAATATGGAAGTTCTCGAGGAGTATGAGCCCATGAGATATCCCAATGCCACAAAGATATTCCTGAATGGTTCGTGGTGCGGTATACACCAAGACCCCAAGGCTCTCGTTCGAGATGTTCAGCAGCTGCGTCGCGCCAACCAGATCCCCTACGAGGTTTCGCTTGTCCGCGACATTCGTGATCGCGAGTTCAAGATCTTTTCCGATGCTGGTCGTGTCATGCGCCCCTTGTTTGTCGTCCAGCAGGAGGAT------------------------------------------------------GTTCCCGAGACTGGTGCCCAGAAGGGTACTCTGGCTCTCACCAAGGACATGATACAGAGACTAGAGGCAGACGTCGACCTCGATCCCGAGAGCGACGACTACTTTGGTTGGCAGGGTCTGGTCAACGAAGGCGTCATCGAGTATCTCGACGCAGAGGAAGAAGAGACGACCATGATTTGCATGACACCTGAAGACTTGGAGAATTACCGATTGACTAAGGCTGGGTTTGATGTTTCTCAGGACAATGGA---GACGAGATT------AACAAGCGTCTCAAGACCAAAGTCAATCCCACCACACACATGTACACTCATTGCGAGATTCATCCTAGCATGTTGCTGGGTATCTGCGCAAGTATCATCCCGTTTCCGGATCACAATCAGGTACCCCTGAACGCGTCCAAATCCTCCAACGCCCCTGATTTCCTGCCCCTCACGCACACCACCACAACACTTCATAGCTATATATATTGAACTGTTGTCGGATTGTACAACGATATGATGAAAAGCTGAAGCTAACCACCTCTTTTTGCCACTATAGGTTCACCTCCAGACCGGCCAGTGCGTAAGTATCACGACTACCAACG-------AATATGCGATGAGACATTGCGGGGCTCACATAAAGTCGATAGGGTAACCAAATTGGTGCTGCCTTCTGGCAAACTATCTCTGGCGAGCACGGCCTCGATAGCAATGGCGTGTACGTAATTCAATTGCCAATTCCTACCGAGAGAATATTCAACTAATCACCAATAAATAGCTACAACGGAACTTCCGAGCTTCAGCTCGAGCGCATGAGCGTCTACTTCAACGAGGTATGCACACATAGAAATTGGGAAAAGATGCGAAAGATTGGTTACTAATTACCACA------ACAGGCTTCCGGCAACAAGTATGTTCCTCGCGCTGTCCTCGTCGATCTCGAACCCGGCACCATGGATGCCGTCCGTGCTGGTCCCTTCGGTCAGCTCTTCCGACCCGACAACTTCGTCTTCGGCCAGTCTGGTGCTGGCAACAATTGGGCCAAGGGTCACTACACTGAGGGTGCCGAGCTTGTCGACAATGTCCTTGACGTCGTTCGTCGCGAGGCTGAGGGCTGCGACTGCCTTCAGGGCTTCCAGATCACGCACTCTCTCGGTGGTGGTACCGGTGCCGGTATGGGTACTCTGCTGATCTCCAAGATCCGCGAGGAGTTCCCCGACCGCATGATGGCCACATTCTCCGTTGTGCCTTCTCCCAAGGTTTCCGACACCGTCGTCGAGCCCTACAATGCCACCCTCTCCGTCCACCAGCTGGTCGAGAACTCGGACGAGACCTTCTGTATTGACAACGAGGCTCTGTACGACATCTGCATGCGTACTCTTAAGCTATCCAACCCCTCCTACGGTGACCTGAACCACCTAGTTTCAGCTGTCATGTCCGGTGTCACTACTTGCCTGCGCTTCCCCGGTCAGCTGAACTCTGACCTGCGCAAGCTTGCCGTCAACATGGTTCCCTTCCCTCGTCTGCACTTTTTCATGGTTGGCTTCGCTCCTCTGACGAGTCGTGGCGCCCACTCTTTCCGTGCCGTCACCGTTCCCGAGTTGACTCAGCAGATGTTCGACCCCAAGAACATGATGGCTGCTTCCGACTTCCGTAACGGTCGCTACCTGACGTGCTCTGCCATCTTGTAAGATTCCTACTCCCACCA--GACTA-TTTTTGCATATTTGCTAATTCGCATTCTCCAGCCGTGGCAAGGTTTCCA
>479
CATTACAGAGTTATCAAAACTCCCAACCCTATGTGAAC-TTACCACTGTTGCCTCGGCGCGTGCTGCGGCTACCCGGGAGCTACCCTGGAGTTGACTACCCTGTAGTCACACCCTGGAGCTACCCTGTAGTCCGTGTTAGGCCCGTCAGGGGACCATCAAACTCTTGTTTTACTGTGTATTTCTGAATGCTTCAATTAAATAAGTTAAAACTTTCAACAACGGATCTCTTGGTTCTGGCATCGATGAAGAACGCAGCGAAATGCGATAAGTAATGTGAATTGCAGAATTCAGTGAATCATCGAATCTTTGAACGCACATTGCGCCCATTAGTATTCTATTGGGCATGCCTATTCGAGCGTCATTTCAACCCTTAAG-CCTTGTTGCTTAGCGTTGGGAATCTACG---CAAGCGTAGTTCCTTAAAGTCAGTGGCGGAGTTATAGCATACTCTAAGCGTAGTAAATTTCCTCGCTTCTGTAGTTGCCCTAGCTTTCGGCCGTAAAACCCCCTTATATTTCAAAGGTTGACCTCGG----------------------------------------------------------------------------------------------------------------------------------------------------------------------------------------------------------------------------------------------------------------------------------------------------------------------------------------------------------------------------------------------------------------------------------------------------------------------------------------------------------------------------------------------------------------------------------------------------------------------------------------------------------------------------------------------------------------------------------------------------------------------------------------------------------------------------------------------------------------------------------------------------------------------------------------------------------------------------------------------------------------------------------------------------------------------------------------------------------------------------------------------------------------------------------------------------------------------------------------------------------------------------------------------------------------------------------------------------------------------------------------------------------------------------------------------------------------------------------------------------------------------------------------------------------------------------------------------------------------------------------------------------------------------------------------------------------------------------------------------------------------------------------------------------------------------------------------------------------------------------------------------------------------------------------------------------------------------------------------------------------------------------------------------------------------------------------------------------------------------------------------------------------------------------------------------------------------------------------------------------------------------------------------------------------------------------------------------------------------------------------------------------------------------------------------------------------------------------------------------------------------------------------------------------------------------------------------------------------------------------------------------------------------------------------------------------------------------------------------------------------------------------------------------------------------------------------------------------------------------------------------------------------------------------------------------------------------------------------------------------------------------------------------------------------------------------------------------------------------------------------------------------------------------------------------------------------------------------------------------------------------------------------------------------------------------------------------------------------------------------------------------------------------------------------------------------------------------------------------------------------------------------------------------------------------------------------------------------------------------------------------------------------------------------------------------------------------------------------------------------------------------------------------------------------------------------------------------------------------
>1001
CATTACAGAGTTATCAAAACTCCCAACCCTATGTGAAC-TTACCACTGTTGCCTCGGCGCGTGCTGCGGCTACCCGGGAGCTACCCTGGAGTTGACTACCCTGTAGTCACACCCTGGAGCTACCCTGTAGTCCGTGTTAGGCCCGTCAGGGGACCATCAAACTCTTGTTTTACTGTGTATTTCTGAATGCTTCAATTAAATAAGTTAAAACTTTCAACAACGGATCTCTTGGTTCTGGCATCGATGAAGAACGCAGCGAAATGCGATAAGTAATGTGAATTGCAGAATTCAGTGAATCATCGAATCTTTGAACGCACATTGCGCCCATTAGTATTCTATTGGGCATGCCTATTCGAGCGTCATTTCAACCCTTAAG-CCTTGTTGCTTAGCGTTGGGAATCTACG---CAAGCGTAGTTCCTTAAAGTCAGTGGCGGAGTTATAGCATACTCTAAGCGTAGTAAATTTCCTCGCTTCTGTAGTTGCCCTAGCTTTCGGCCGTAAAACCCCCTTATATTTCAAAGG--------------------------------------------------------------------------------------------------------------------------------------------------------------------------------------------------------------------------------------------------------------------------------------------------------------------------------------------------------------------------------------------------------------------------------------------------------------------------------------------------------------------------------------------------------------------------------------------------------------------------------------------------------------------------------------------------------------------------------------------------------------------------------------------------------------------------------------------------------------------------------------------------------------------------------------------------------------------------------------------------------------------------------------------------------------------------------------------------------------------------------------------------------------------------------------------------------------------------------------------------------------------------------------------------------------------------------------------------------------------------------------------------ACTGAAGTACTCCCTTGCCACGGGTAACTGGGGTGATCAGAAGAAGGCCATGAGCTCGACAGCAGGTGTCTCTCAGGTGCTCAACCGTTACACATTCGCGTCGACCCTCTCCCACTTGAGAAGAACGAACACGCCCATCGGACGAGATGGCAAGCTGGCCAAACCTCGACAGCTTCACAACACCCACTGGGGTCTCGTCTGTCCGGCCGAGACGCCCGAAGGCCAGGCTTGTGGACTTGTGAAGAACTTGTCGCTGATGTGTTCCATCAGCGTGGGTACAGCAGCGGAGCCCATCATTGACTATATGATCACCAGGAATATGGAAGTTCTCGAGGAGTACGAACCCATGAGATATCCTAATGCCACAAAGATATTCCTGAATGGTTCGTGGTGCGGTGTACACCACGACCCCAAGACTCTCGTTCGAGATGTTCAGCAGCTGCGTCGCGCCAACCAGATCCCCTACGAGGTTTCGCTTGTCCGCGACATTCGTGATCGCGAGTTCAAGATCTTTTCCGATGCTGGTCGTGTCATGCGCCCCTTGTTTGTCGTCCAGCAGGAGGAT------------------------------------------------------GTTCCCGAGACTGGCGCCCAGAAGGGTACTCTGGCTCTCACCAAGGACATGATACAGAGACTAGAGGCAGACGTCGACCTCGATCCCGAAAGCGATGACTACTTTGGTTGGCAGGGTCTGGTCAACGAAGGCGTCATCGAGTATCTCG--------------------------------------------------------------------------------------------------------------------------------------------------------------------------------------------------------------------------------------------------CCCCTGAACGCGTCCAAATCCTCCAACGCCCCTGATTTCCTGCCCCTCATGCACACCACCACAACACTTTATAGCTATATATATTGAACTGTTGTCGGATTGTACAACGATATGATGAAAAGCTGAAGCTAACCACCTCTTTTTGTCACTATAGGTTCACCTCCAGACCGGCCAGTGCGTAAGTATCACGACTACCAACG-------AATATGCGATGAGACATTGCGGGGCTCAC--AAAGTCGATAGGGTAACCAAATTGGTGCTGCCTTCTGGCAAACCATCTCTGGCGAGCACGGCCTCGACAGCAATGGCGTGTACGTAATTCAATTGCCAATTCCTACCGAGAGAATATTCAACTGATCACCAATAAATAGCTACAACGGAACTTCCGAGCTTCAGCTCGAGCGCATGAGCGTCTACTTCAACGAGGTATGCACACATAGAAATTGGCAAAAGATGCAAAAGATTGGTTACTAATTACCACA------ACAGGCTTCTGGCAACAAGTATGTTCCTCGCGCTGTCCTCGTCGATCTCGAGCCCGGCACCATGGATGCCGTCCGTGCTGGTCCCTTCGGTCAGCTCTTCCGACCCGACAACTTCGTCTTCGGCCAGTCTGGTGCTGGCAACAATTGGGCCAAAGGTCACTACACTGAGGGTGCCGAGCTTGTCGACAATGTCCTCGACGTCGTTCGTCGTGAGGCTGAAGGTTGCGACTGCCTTCAGGGCTTCCAGATCACCCACTCTCTTGGTGGTGGTACCGGTGCCGGTATGGGTACTCTGCTGATCTCCAAGATCCGCGAGGAGTTCCCCGACCGCATGATGGCCACTTTCTCCGTTGTGCCTTCTCCCAAGGTTTCCGACACCGTCGTCGAGCCCTACAATGCCACCCTCTCCGTCCACCAGCTGGTCGAGAACTCGGACGAGACCTTCTGTATTGACAACGAGGCTCTGTACGACATCTGCATGCGTACTCTTAAGCTATCCAACCCCTCCTATGGTGACCTGAACCACCTGGTTTCCGCTGTCATGTCCGGTGTCACCACTTGCCTGCGCTTCCCCGGTCAGCTGAACTCTGACCTGCGCAAGCTTGCCGTCAACATGGTTCCCTTCCCTCGTCTGCACTTCTTCATGGTTGGCTTCGCTCCTCTGACGAGTCGTGGCGCCCACTCTTTCCGTGCCGTCACCGTTCCCGAGTTGACTCAGCAGATGTTCGACCCCAAGAACATGATGGCTGCTTCCGACTTCCGCAACGGTCGCTACCTAACATGCTCTGCCATCTTGTAAGATCCCTACTCTAACCA--GACTATTTTTTGCATATTTGCTAATTCGCATTCTCCAGCCGTGGCAAGGTTTCCA
>1002
CATTACAGAGTTATCAAAACTCCCAACCCTATGTGAAC-TTACCACTGTTGCCTCGGCGCGTGCTGCGGCTACCCGGGAGCTACCCTGGAGTTGACTACCCTGTAGTCACACCCTGGAGCTACCCTGTAGTCCGTGTTAGGCCCGTCAGGGGACCATCAAACTCTTGTTTTACTGTGTATTTCTGAATGCTTCAATTAAATAAGTTAAAACTTTCAACAACGGATCTCTTGGTTCTGGCATCGATGAAGAACGCAGCGAAATGCGATAAGTAATGTGAATTGCAGAATTCAGTGAATCATCGAATCTTTGAACGCACATTGCGCCCATTAGTATTCTATTGGGCATGCCTATTCGAGCGTCATTTCAACCCTTAAG-CCTTGTTGCTTAGCGTTGGGAATCTACG---CAAGCGTAGTTCCTTAAAGTCAGTGGCGGAGTTATAGCATACTCTAAGCGTAGTAAATTTCCTCGCTTCTGTAGTTGCCCTAGCTTTCGGCCGTAAAACCCCCTTATATTTCAAAGG--------------------------------------------------------------------------------------------------------------------------------------------------------------------------------------------------------------------------------------------------------------------------------------------------------------------------------------------------------------------------------------------------------------------------------------------------------------------------------------------------------------------------------------------------------------------------------------------------------------------------------------------------------------------------------------------------------------------------------------------------------------------------------------------------------------------------------------------------------------------------------------------------------------------------------------------------------------------------------------------------------------------------------------------------------------------------------------------------------------------------------------------------------------------------------------------------------------------------------------------------------------------------------------------------------------------------------------------------------------------------------------------------ACTGAAGTACTCCCTTGCCACGGGTAACTGGGGTGATCAGAAGAAGGCCATGAGCTCGACAGCAGGTGTCTCTCAGGTGCTCAACCGTTACACATTCGCGTCGACCCTCTCCCACTTGAGAAGAACGAACACGCCCATCGGACGAGATGGCAAGCTGGCCAAACCTCGACAGCTTCACAACACCCACTGGGGTCTCGTCTGTCCGGCCGAGACGCCCGAAGGCCAGGCTTGTGGACTTGTGAAGAACTTGTCGCTGATGTGTTCCATCAGCGTGGGTACAGCAGCGGAGCCCATCATTGACTATATGATCACCAGGAATATGGAAGTTCTCGAGGAGTACGAACCCATGAGATATCCTAATGCCACAAAGATATTCCTGAATGGTTCGTGGTGCGGTGTACACCACGACCCCAAGACTCTCGTTCGAGATGTTCAGCAGCTGCGTCGCGCCAACCAGATCCCCTACGAGGTTTCGCTTGTCCGCGACATTCGTGATCGCGAGTTCAAGATCTTTTCCGATGCTGGTCGTGTCATGCGCCCCTTGTTTGTCGTCCAGCAGGAGGAT------------------------------------------------------GTTCCCGAGACTGGCGCCCAGAAGGGTACTCTGGCTCTCACCAAGGACATGATACAGAGACTAGAGGCAGACGTCGACCTCGATCCCGAAAGCGATGACTACTTTGGTTGGCAGGGTCTGGTCAACGAAGGCGTCATCGAGTATCTCG--------------------------------------------------------------------------------------------------------------------------------------------------------------------------------------------------------------------------------------------------CCCCTGAACGCGTCCAAATCCTCCAACGCCCCTGATTTCCTGCCCCTCATGCACACCACCACAACACTTTATAGCTATATATATTGAACTGTTGTCGGATTGTACAACGATATGATGAAAAGCTGAAGCTAACCACCTCTTTTTGTCACTATAGGTTCACCTCCAGACCGGCCAGTGCGTAAGTATCACGACTACCAACG-------AATATGCGATGAGACATTGCGGGGCTCAC--AAAGTCGATAGGGTAACCAAATTGGTGCTGCCTTCTGGCAAACCATCTCTGGCGAGCACGGCCTCGACAGCAATGGCGTGTACGTAATTCAATTGCCAATTCCTACCGAGAGAATATTCAACTGATCACCAATAAATAGCTACAACGGAACTTCCGAGCTTCAGCTCGAGCGCATGAGCGTCTACTTCAACGAGGTATGCACACATAGAAATTGGCAAAAGATGCAAAAGATTGGTTACTAATTACCACA------ACAGGCTTCTGGCAACAAGTATGTTCCTCGCGCTGTCCTCGTCGATCTCGAGCCCGGCACCATGGATGCCGTCCGTGCTGGTCCCTTCGGTCAGCTCTTCCGACCCGACAACTTCGTCTTCGGCCAGTCTGGTGCTGGCAACAATTGGGCCAAAGGTCACTACACTGAGGGTGCCGAGCTTGTCGACAATGTCCTCGACGTCGTTCGTCGTGAGGCTGAAGGTTGCGACTGCCTTCAGGGCTTCCAGATCACCCACTCTCTTGGTGGTGGTACCGGTGCCGGTATGGGTACTCTGCTGATCTCCAAGATCCGCGAGGAGTTCCCCGACCGCATGATGGCCACTTTCTCCGTTGTGCCTTCTCCCAAGGTTTCCGACACCGTCGTCGAGCCCTACAATGCCACCCTCTCCGTCCACCAGCTGGTCGAGAACTCGGACGAGACCTTCTGTATTGACAACGAGGCTCTGTACGACATCTGCATGCGTACTCTTAAGCTATCCAACCCCTCCTATGGTGACCTGAACCACCTGGTTTCCGCTGTCATGTCCGGTGTCACCACTTGCCTGCGCTTCCCCGGTCAGCTGAACTCTGACCTGCGCAAGCTTGCCGTCAACATGGTTCCCTTCCCTCGTCTGCACTTCTTCATGGTTGGCTTCGCTCCTCTGACGAGTCGTGGCGCCCACTCTTTCCGTGCCGTCACCGTTCCCGAGTTGACTCAGCAGATGTTCGACCCCAAGAACATGATGGCTGCTTCCGACTTCCGCAACGGTCGCTACCTAACATGCTCTGCCATCTTGTAAGATCCCTACTCTAACCA--GACTATTTTTTGCATATTTGCTAATTCGCATTCTCCAGCCGTGGCAAGGTTTCCA
>Hypoxylon_invadens
CATTACAGAGTTATAAAAACTCCCAACCCTTTGTGAAC-TTACCACTGTTGCCTCGGCGCTGGCTGCGGCTACCCTATAGCTACCCTG---------------TAGGAAAACCCTGTACCTATCTTGTAGTACGCT-TAGGCCCGTCGGAGGACCATTGAACTCTTGTTTTACTGTGAATATCTGAATGCTTCAACTAAATAAGTTAAAACTTTCAACAACGGATCTCTTGGTTCTGGCATCGATGAAGAACGCAGCGAAATGCGATAAGTAATGTGAATTGCAGAATTCAGTGAATCATCGAATCTTTGAACGCACATTGCGCCCATTAGTATTCTAGTGGGCATGCCTATTCGAGCGTCATTTCAACCCTTAAGCCCCTGTTGCTTAGCGTTAGGAGACTGAGCCCCGGGCCCAGCTCCCTAAAACTAGTGGCGATGTTATGGCACATCCTAAGCGTAGTAATTCTTCTCGCTTCTGTGATTGTCGAACCTATCTGCCGTAAAACCCCTAT--ATTCTAGTGGTTGACCTCGG------------------------------------ATTTGAAATCTGG----CC-CTC-----GTGGTCCGAGTTGTAATTTGTAGAGGATGC-TTTTGGTGCGGT-GCCTTCCGAGTTCCCTGGAACGGGACGCCATAGAGGGTGAGAGCCCCGTACGGTTGGA-CGCCTACCCTATATATAGCTCCTTCGACGAGTCGAGTAGTTTGGGAATGCTGCTCTAAATGGGAGGTAAATTTCTTCTAAAGCTAAATACCGGCCAGAGACC-GATAGCGCACAAGTAGAGTGATCGAAAGATGAAAAGCACTTTGAAAAGAGGGTTAAATAGCACGTGAAATTGTTGAAAGGGAAGCG-TTTGCGACCAGACTTTTTCCAGGCGGATCATCCGGT-GTTC-TCACCGGTGCACTTCGCCTGG--TTTAGGCCAGCATCGGTTTCCT---TAGGGGGATAAAGGCCTGGGGAACGTAGCTCT----CTAGGGAGTGTT-ATAGCCCCTCGCGTAATACCCCTCG-GGGGACCGAGGATCGCGCTCT-----GCAAGGATGCTGGCGTAATGGTCGTCAACGACCCGTCTTGAAACACGGACCAAGGAGTCGAACATTTGTGCGAGTGTTTGGGTGTT--AAACCCTCACGCGTAATGAAAGTGAACGGAGGTGAGAGCCCTT----------AC-GGGTGCATCATCGACCGATCCTGATG-TCTTCGGATGGATTTGAGTAAGAGCATAACTGTTCGGACCCGAAAGATGGTGAACTATGCGTGGATAGGGTGAAGCCAGAGGAAACTCTGGTGGAGGCTCGCAGCGGTTCTGACGTGCAAATCGATCGTCAAATCTGCGCATGGGGGCGAAAGACTTATCGAACCATCTAGTAGCTGGTTACCGCCGAAGTTTCCCTCAGGATAGCAGTGTTG--TATTCAGTTTTATGAGGTAAAGCGAATGATTAGGGACTCGGGGGCGCTATTTAGCCTTCATCCATTCTCAAACTTTAAATATGTAAGAAGCCCTTGTTGCTTAGTTGAACGTGGGCATTCGAATGTACCAACACTAGTGGGCCATTTTTGGTAAGCAGAACTGGCGATGCGGGATGAACCGAACGCGGGGTTAAGGTGCCAGAGTGGACGCTCATCAGACACCACAAAAGGTGTTAGTACATCTTGACAGCAGGACGGTGGCCATGGAAGTCGGAATCCGCTAAGGACTGTGTAACAACTCACCTGCCGAATGTACTAGCCCTGAAAATGGATGGCGCTCAAGCGTCT-CACCCATACCTCGCCATTGAGCTCGCAGCCAAGCCCTCCATCGTCACCAACGGGCTAAAGTATTCCCTGGCTACAGGTAACTGGGGCGACCAGAAAAAGGCGATGAGCTCAACCGCCGGTGTGTCACAGGTGTTGAACCGATATACATTCGCATCAACCTTGTCACATTTGAGGCGAACCAACACCCCCATCGGAAGAGACGGGAAACTAGCGAAGCCTCGACAACTTCACAACACCCATTGGGGTCTGGTCTGTCCGGCCGAAACGCCCGAGGGTCAGGCCTGTGGGTTGGTGAAGAATCTGTCGCTGATGTGTTCTATCAGCGTGGGTACATCGACGGATCCTATCGTGGACTATATGATTACTAGGAATATGGAAGTCCTTGAGGAATATGAACCGATGCGATACCCCAACGCCACCAAGATTTTCCTGAATGGTTCTTGGATTGGTGTACATCAGGACCCCAAGTCTCTGGTTAGAGATGTTCAGCAGCTTCGCCGGGCTAACCAGATCCCCTCAGAAGTATCGTTGGTCCGCGATATTCGTGATCGCGAGTTCAAGATCTTCTCAGATGCCGGTCGTGTTATGCGCCCCTTGTTTGTCGTGCAACAAGATGAC------------------------------------------------------AATCCGGAAGCCGGTATCATCAAAGGCACATTGGCTCTCAACAAGGACATGATCCAACGGCTAGAGGCCGATGTTGACTTAGATCCCGACAGTGATGAGTACTTTGGCTGGCAGGGTCTGGTTAATGAGGGTGTTATCGAGTACCTTGATGCCGAGGAAGAGGAAACGGCTATGATATGCATGACGCCTGAAGACTTGGAAAATTATCGTTTGACCAAGGCTGGTGTCGAGGTGCCCCAGGATAATGGG---GATGAGGTT------AACAAACGACTGAAGACCAAGGTGAATCCTTCGACACATATGTATACGCATTGCGAGATCCACCCTAGCATGCTCCTGGGTATTTGCGCCAGTATCATTCCCTTCCCGGATCACAATCAAGTACCCCTCAACGCGTCAAAAGGCCCCAAATCCCTTGATTTACTGCCCCTCATACACTCCATGATTATATCCCCAAGTCAACATTACGATGATATCCTCGAATAGAACTGTAATACGATGGAATAAGAAAGCTGACCATA---TTTCATCTCAATAGGTTCACCTCCAGACCGGCCAATGTGTAAGTAACAACA--G-GACTACCGACGAGATATGCGTCTGGTTATAGCGATGCTCACACGAAGATAATAGGGTAACCAAATTGGTGCTGCTTTCTGGCAGACCATCTCCAGCGAGCACGGTCTCGACAGCAATGGCGTGTACGTATTCGACTCGTCAATTCATCGTGCCAAGAGAACAAACTAACGACCAATAAACAGCTACAATGGAACCTCTGAGCTACAGCTCGAGCGTATGAGCGTCTACTTTAACGAGGTACGGGGCACATAAC-----CCATATACGGAAGAGATCAGTTACTAATCACCCCAACATGCACAGGCATCTGGTAACAAATACGTTCCTCGCGCCGTCCTCGTCGATCTCGAACCCGGTACCATGGACGCCGTTCGCGCTGGTCCCTTTGGTCAACTTTTCCGTCCCGACAACTTCGTTTTCGGTCAGTCCGGTGCTGGCAACAACTGGGCCAAGGGTCACTACACTGAGGGTGCCGAGTTGGTCGACCAGGTTCTCGATGTCGTTCGTCGCGAGGCTGAGGCTTGCGACTGCCTCCAGGGTTTCCAGATTACTCACTCCCTCGGTGGTGGTACTGGTGCTGGTATGGGTACCCTGCTGATCTCCAAGATCCGCGAAGAGTTCCCAGACCGCATGATGGCCACTTTCTCGGTCGTCCCCTCTCCTAAGGTCTCTGACACTGTCGTTGAGCCTTATAACGCTACCTTATCCGTCCACCAGCTGGTCGAAAACTCTGACGAGACCTTTTGCATTGATAACGAGGCTCTCTACGATATCTGCATGCGTACTCTCAAGTTATCTAACCCTTCGTATGGTGACCTGAACTACCTGGTCTCTGCTGTCATGTCCGGCGTCACCACTTGCTTACGATTCCCTGGTCAGCTGAACTCCGACCTGCGCAAGCTCGCCGTGAACATGGTTCCGTTCCCTCGTCTCCACTTCTTCATGGTTGGATTCGCTCCTCTGACCAGCCGTGGCGCTCACTCTTTCCGTGCCGTCACCGTTCCCGAATTAACTCAGCAGATGTTTGACCCCAAGAACATGATGGCCGCCTCTGATTTCCGTAATGGTCGCTACCTAACGTGCTCTGCCATCTTGTAAGACACTCTTTTTTAAAAT-GCGTATT--CTGTTGATATACTAATTTGTTCTTTTTAGCCGTGGCAAGGTTACTG
>Hypoxylon_macrocarpum_CBS119012
CATTACAGAGTTATAAAAACTCCCAACCCTTTGTGAAC-TTACCACTGTTGCCTCGGCGTTGGCTGCGGCTACCCTATAGTTACCCTG---------------TAGGCAAACCCTGTACCTATCTCGTAGTTCGCT-TAGGCCCGTCGGAGGACCACTGAACTCTTGTTTTACTGTGAATATCTGAATGCTTCAACTAAATAAGTTAAAACTTTCAACAACGGATCTCTTGGTTCTGGCATCGATGAAGAACGCAGCGAAATGCGATAAGTAATGTGAATTGCAGAATTCAGTGAATCATCGAATCTTTGAACGCACATTGCGCCCATTAGTATTCTAGTGGGCATGCCTATTCGAGCGTCATTTCAACCCTTAAGCCCCTGTTGCTTAGCGTTGGGAGACTGAGCCCCGGGCCCAGCTCCTTAAAAGTAGTGGCGATGTCGTGGCACATCCTAAGCGTAGTAATTCTTCTCGCTTCTGTGATTGTCGCGGCTATCTGCCGTAAAACCCCTATA-TTTCTAGTGGTTGACCTCGGGCCCTAGTAACGGCGAGTGAAGCGGCAACAGCTCAAATTTGAAATCTGG----CC-CTC-----GTGGTCCGAGTTGTAATTTGTAGAGGATGC-TTTTGGTGCGGT-GCCTTCCGAGTTCCCTGGAACGGGACGCCATAGAGGGTGAGAGCCCCGTACGGTTGGA-CGCCTACCCTATATATAGCTCCTTCGACGAGTCGAGTAGTTTGGGAATGCTGCTCTAAATGGGAGGTAAATTTCTTCTAAAGCTAAATACCGGCCAGAGACC-GATAGCGCACAAGTAGAGTGATCGAAAGATGAAAAGTACTTTGAAAAGAGGGTTAAATAGCACGTGAAATTGTTGAAAGGGAAGCG-TTTGCGACCAGACTTTTTCCAGGCGGATCATCCGGT-GTTC-TCACCGGTGCACTTCGCCTGG--CTTAGGCCAGCATCGGTTTCCT---TAGGGGGATAAAGGCCTGGGGAACGTAGCTCT----CTAGGGAGTGTT-ATAGCCCCTCGCGTAATACCCCTCG-GGGGACCGAGGATCGCGCTCT-----GCAAGGATGCTGGCGTAATGGTCGTCAACGACCCGTCTTGAAACACGGACCAAGGAGTCGAACATTTGTGCAAGTGTTTGGGTGTT--AAACCCTCACGCGTAATGAAAGTGAACGGAGGTGAGAGCCCTT----AC-------GGGTGCATCATCGACCGATCCTGATG-TCTTCGGATGGATTTGAGTAAGAGCATAACTGTTCGGACCCGAAAGATGGTGAACTATGCGTGGATAGGGTGAAGCCAGAGGAAACTCTGGTGGAGGCTCGCAGCGGTTCTGACGTGCAAATCGATCGTCAAATCTGCGCATGGGGGCGAAAGACTTATCGAACCATCTAGTAGCTGGTTACCGCCGAAGTTTCCCTCAGGATAGCAGTGTTG--TATTCAGTTTTATGAGGTAAAGCGAATGATTAGGGACTCGGGGGCGCTATTTAGCCTTCATCCATTCTCAAACTTTAAATATGTAAGAAGCCCTTGTTGCTTAATTGAACGTGGGCATTCGAATGTACCAACACTAGTGGGCCATTTTTGGTAAGCAGAACTGGCGATGCGGGATGAACCGAACGCGGGGTTAAGGTGCCAGAGTGGACGCTCATCAGACACCACAAAAGGTGTTAGTACATCTTGACAGCAGGACGGTGGCCATGGAAGTCGGAATCCGCTAAGGACTGTGTAACAACTCACCTGCCGAATGTACTAGCCCTGAAAATGGATGGCGCTCAAGCGTCT-CACCCATACCTCGCC---------------------------------------------------------------------------------------------------------------------------------------------------------------------------------------------------------------------------------------------------------------------------------------------------------------------------------------------------------------------------------------------------------------------------------------------------------------------------------------------------------------------------------------------------------------------------------------------------------------------------------------------------------------------------------------------------------------------------------------------------------------------------------------------------------------------------------------------------------------------------------------------------------------------------------------------------------------------------------------------------------------------------------------------------------------------------------------CCCCTCAACGCGTCAAAAGGCCCCAAACCCCTTGGTTTACTGCCCCTCATACACTCCATGATTATATCCCCAAGTCAACATTACGATGTTATCCTCAAATAAAACAAGAATACGATGGAACAAGAAAGCTAACCATATTACTTCATCTCAATAGGTTCACCTCCAGACCGGCCAATGTGTAAGTAACAACA--A-GACTACCGACGAAATATGCGTCTATTTATAGCGAGACTTACACGAAGATAATAGGGTAACCAAATTGGTGCTGCTTTCTGGCAGACCATCTCCAGCGAGCACGGTCTCGACAGCAATGGCGTGTATGTATTCGACTCGTCAATTCATCGTGCCAAGAGAACAAACTAACCACCAATAAACAGCTACAATGGAACGTCCGAGCTACAGCTCGAGCGTATGAGCGTCTACTTTAACGAGGTACGGGGCACATAAC-----CCATATACGGAAGAGATCAGTTACTAATCACCCCAACATGCACAGGCATCTGGTAACAAATACGTTCCTCGCGCCGTCCTCGTCGATCTCGAACCCGGTACCATGGACGCCGTTCGCGCCGGTCCCTTCGGTCAACTTTTCCGTCCCGACAACTTCGTCTTCGGTCAGTCCGGTGCTGGCAACAACTGGGCCAAGGGTCACTACACTGAGGGTGCCGAGTTGGTCGACCAGGTTCTCGATGTCGTTCGTCGCGAGGCTGAGGCTTGCGATTGCCTCCAGGGTTTCCAGATTACTCACTCCCTCGGTGGTGGTACTGGTGCTGGTATGGGTACCCTGCTGATCTCCAAGATCCGCGAAGAGTTCCCAGACCGTATGATGGCCACTTTCTCGGTTGTCCCCTCTCCTAAGGTCTCCGACACTGTCGTTGAGCCTTATAACGCTACCTTATCCGTCCACCAGCTGGTCGAAAACTCTGACGAGACCTTTTGCATTGATAACGAGGCTCTCTACGATATCTGCATGCGTACTCTCAAGTTATCTAACCCTTCATWTGGTGACCTGAACTACCTGGTCTCTGCTGTCATGTCCGGCGTCACCACTTGCTTACGATTCCCTGGTCAGCTGAACTCCGACCTGCGCAAGCTCGCCGTGAACATGGTTCCGTTCCCTCGTCTCCACTTCTTCATGGTTGGATTCGCTCCTCTAACCAGCCGTGGCGCTCACTCTTTCCGTGCCGTCACCGTTCCCGAATTAACTCAGCAGATGTTTGACCCCAAGAACATGATGGCCGCCTCTGACTTCCGTAATGGTCGCTACCTAACGTGCTCTGCCATCTTGTAAGATACCCTTTTCTACAAT-ACGTGTT--CTATTGATATACTAATTTCTTCTTTTTAGCCGTGGCAAGGTTACTG
>Annulohypoxylon_fusisporum_UADY83
CATTAACGAGTTATCCAAACTCCAAACCCTTTGTGAAC-TTACCAAAGTTGCCTCGGCGGTAGCTGCGGTTACCCTGTAGTTACCCTGGAAGTGTCTACCCTGTAGGGG-ACCCTGGAACTACCCTGTAACCGGCCAACGGCCCGCCGAAGGACCAATAAACTCTGTTACCCAAGTGTATCTCTGAATGCTTAAACTAAATAAGTTAAAACTTTCAACAACGGATCTCTTGGTTCTGGCATCGATGAAGAACGCAGCGAAATGCGATAAGTAATGTGAATTGCAGAATTCAGTGAATCATCGAATCTTTGAACGCACATTGCGCCCATTAGTATTCTAGTGGGCATGCCTATTCGAGCGTCATTTCGACCCTTAAG-CCCTGTAGCTTAGCGTTGGGAGTCCGCTATTTTAGC--GGCTCCTTAAAGTTATTGGCGGAGTTATAGCATACTCAAGGCGTAGTAATTTATCTCGCTTCTGTAGTGGCCCTAACTGTTAGCCATAAAACCCCTATTTTTTCTAGTGGTTGACCTCGGGCCCTAGTAACGGCGAGTGAAGCGGCAACAGCTCAAATTTGAAATCTGG----CC-CTC-----GTGGTCCGAGTTGTAATTTGCAGAGGATGC-TTTTGGTGCGGT-GCCTTCCGAGTTCCCTGGAACGGGACGCCGGAGAGGGTGAGAGCCCCGTACGGTTGGA-CACCTACCCTATATATAGCTCCTTCGACGAGTCGAGTAGTTTGGGAATGCTGCTCTAAATGGGAGGTAAATTTCTTCTAAAGCTAAATACCGGCCAGAGACC-GATAGCGCACAAGTAGAGTGATCGAAAGATGAAAAGCACTTTGAAAAGAGGGTTAAATAGTACGTGAAATTGTTGAAAGGGAAGCG-TTTGCGACCAGACCTTTTCTAGGCGGATCATCCGGT-GTTC-TCACCGGTGCACTTCGCCTGG--TTTAGGCCAGCATCGGTTTTCT---TAGGGGGATAAAGGCTTAGGGAACGTAGCTCT----TTAGGGAGTGTT-ATAGCCCTTTGCGTAATACCTCTCA-GGGGACCGAGGACCGCGCTCT-----GCAAGGATGCTGGCGTAATGGTCGTCAACGACCCGTCTTGAAACACGGACCAAGGAGTCGAACATTTGTGCGAGTGTTTGGGTATT--AAACCCTCACGCGTAATGAAAGTGAACGGAGGTGAGAGCCCTT----AC-------GGGTGCATCATCGACCGATCCTGATG-TCTTCGGATGGATTTGAGTAAGAGCATAACTGTTCGGACCCGAAAGATGGTGAACTATGCGTGGATAGGGTGAAGCCAGAGGAAACTCTGGTGGAGGCTCGCAGCGGTTCTGACGTGCAAATCGATCGTCAAATCTGCGCATGGGGGCGAAAGACTTATCGAACCATCTAGTAGCTGGTTTACGCCGAAGTTTCCCTCAGGATAGCAGTGTTG--TATTCAGTTTTATGAGGTAAAGCGAATGATTAGGGACTCGGGGGCGCTATATAGCCTTCATCCATTCTCAAACTTTAAATATGTAAGAAGCCCTTGTTACTTAATTGAACGTGGGCATTCGAATGTACCAACACTAGTGGGCCATTTTTGGTAAGCAGAACTGGCGATGCGGGATGAACCGAACGCGGGGTTAAGGTGCCAGAGTGGACGCTCATCAGACACCACAAAAGGTGTTAGTACATCTTGACAGCAGGACGGTGGCCATGGAAGTCGGAATCCGGTAAGGACTGTGTAACAACTCACCTGCCGAATGTACTAGCCCTGAAAATGGATGGCGC--------------------------ATCGAGCTCGCCGCTAAGCCAGGCATCATCACCAGCAATTTGAAGTACTCGCTGGCCACGGGTAATTGGGGCGATCAGAAGAAGGCGATGAGCTCGGTCGCCGGCGTGTCACAGGTCTTGAACAGGTATACTTTCGCATCAACCCTTTCTCACTTGAGACGAACCAACACTCCCATCGGAAGAGACGGAAAGCTAGCCAAACCACGGCAGCTTCACAACACTCATTGGGGTCTAGTCTGTCCAGCAGAGACACCTGAAGGCCAAGCTTGCGGGTTGGTGAAGAATTTGTCCTTGATGTGTTCCATCAGCGTTGGTACATCGACAGATCCCATTGTCGACTACATGATAACCAGGAACATGGAAGTTCTTGAGGAGTATGAACCCATGAGATATCCCAACGCCACCAAGATCTTCCTCAACGGCTCTTGGATCGGTGTACATCAAGACCCTCAATCACTCGTCAGAGATATTCAGACACTTCGCCGGGCCAACCAGATTCCTGCTGAGGTATCGTTGATTCGTAATATCCGAGACCGTGAATTCAAGATCTTCTCGGATGCTGGCCGTGTGATGCGTCCCCTCTTCCGTGTACAACAGGAGACC------------------------------------------------------GACGAGGCGCAGGGCATCGAGAAGGGCACATTAGCCCTTACCAAACAGATGATTAAGCGCCTGGAGGCGGATGTTGAGTTGGATCCAGAAAGTGAAGAATATTTCGGCTGGCAAGGTCTGGTCAACGAAGGTGTTATCGAGTACCTCGACGCGGAGGAAGAGGAAACGGCCATGATTTGCATGACGCCTGAAGACTTGGACATTTATCGCATGACCAAGCTCGGATATGAGGTACCCCAGGACAACGGA---GATGACGTT------AACAAACGACTGAAGACCAAGGTGAACCCGTCAACACACATGTACACTCACTGCGAGATCCATCCCAGCATGCTCCTAGGTATCTGCGCAAGTATCATTCCGTTCCCGGATCACAATCAGGTACCCCTGAGCGCGTCAAGAA-CTCCAAAACCCCCTAATTTCTGCCCCTCCCACACACCACCACAGCTTAGCA----CTTCTGTGTTACACCAACATGAAATTTCGCAGTCATTATTCTATGAATCGAAGCTAACCGCG--TTTTCATTTCAATAGGTTCACCTCCAGACCGGCCAATGCGTAAGTGCTACAATTACGACTACCGACAAGATATGCGCTGGAATATAGCGGGGCTCACACGAA-GATCTAGGGTAACCAAATCGGTGCTGCTTTCTGGCAAACCATCTCTGGCGAGCACGGTCTCGACAGCAATGGCGTGTAAGTGTTGAAGTTGTCAATTCAAAATGCCAAGAATATCGACTAATTACGAATAAATAGCTACAACGGAACTTCCGAGCTCCAGCTCGAGCGCATGAGCGTTTACTTCAACGAGGTACGCAACCAGGGAAAACAAACATACAAACAGGAGAATAGTTACTAATCACCCCAATATGCACAGGCTTCCGGCAACAAGTATGTTCCCCGTGCCGTCCTCGTCGATCTCGAGCCCGGTACCATGGACGCCGTCCGTGCTGGTCCTTTCGGTCAGCTCTTCCGTCCCGACAACTTCGTCTTCGGCCAGTCCGGTGCCGGCAACAACTGGGCCAAGGGTCACTACACTGAGGGTGCTGAGCTTGTCGACAACGTTCTTGATGTCGTCCGTCGTGAGGCTGAAGGTTGCGACTGCCTTCAGGGTTTCCAGATCACCCACTCTCTTGGTGGTGGTACCGGTGCCGGTATGGGTACTCTGTTGATCTCCAAGATCCGTGAAGAGTTCCCCGACCGCATGATGGCCACCTTCTCCGTCGTTCCCTCTCCCAAGGTTTCCGACACCGTTGTTGAGCCTTACAACGCCACTCTTTCCGTCCACCAACTGGTTGAGAACTCGGACGAGACTTTCTGCATTGACAACGAGGCTCTGTACGACATCTGCATGCGTACCCTGAAGCTATCTAACCCCTCGTATGGCGACCTGAACCACCTGGTCTCCGCCGTCATGTCCGGTGTCACCACCTGCTTGCGTTTCCCCGGTCAGCTGAACTCTGACCTTCGCAAGCTGGCCGTGAACATGGTTCCTTTCCCCCGTCTCCACTTCTTCATGGTCGGCTTCGCTCCCCTGACCAGCCGTGGCGCCTACTCCTTCCGCGCCGTCACCGTTCCCGAGTTGACTCAGCAGATGTTCGACCCCAAGAACATGATGGCCGCTTCTGACTTCCGCAACGGTCGTTACCTGACGTGCTCTGCCATCTTGTAAGCTTACCCCTTATATCC--GATATGTTGTCGAGGAGTTGCTAACTCATAATTTTTAGCCGTGGCAAGGTCTCAA
>Jackrogersella_cohaerens
CATTACAGAGTTA-ACAAACTCCAAACCCTTTGTGAACCTTACCAAAGTTGCCTCGGCGTGCGCTGCGGCTACCCGGTTTCGGCCC------------CCCAGAAG--------GGTGGTTACCCTGTAGCCGGCCAACAGCCCGCCGAAGGACCCCTAAACTCTG-TAAAATGGTGTAT-TCTGAATTCTTAAACTAAATAAGTTAAAACTTTCAACAACGGATCTCTTGGTTCTGGCATCGATGAAGAACGCAGCGAAATGCGATAAGTAATGTGAATTGCAGAATTCAGTGAATCATCGAATCTTTGAACGCACATTGCGCCCATTAGTACTCTAGTGGGCATGCCTATTCGAGCGTCATTTCGACCATTAAG-CCCTGCAGCTTAGCGTTGGGAGCCTACGCCCTGGGCGTAGCTCCTCAAAGTCAGTGGCGGAGTTGGAGCACACTCTAAGCGTAGTAAACTATCTCGCTTCTGTAGTTGCCCCGGCTGCCTGCCGTAAAACCCCTATA-TTTCTAGTGGTTGACCTCGGGCCCTAGTAACGGCGAGTGAAGCGGCAACAGCTCAAATTTGAAATCTGG----CC-CTC-----GTGGTCCGAGTTGTAATTTGTAGAGGATGC-TTTTGGTGCGGT-GCCTTCCGAGTTCCCTGGAACGGGACGCCAGAGAGGGTGAGAGCCCCGTACGGTTGGA-CACCTACCCTATATATAGCTCCTTCGACGAGTCGAGTAGTTTGGGAATGCTGCTCTAAATGGGAGGTAAATTTCTTCTAAAGCTAAATACCGGCCAGAGACC-GATAGCGCACAAGTAGAGTGATCGAAAGATGAAAAGCACTTTGAAAAGAGGGTTAAATAGCACGTGAAATTGTTGAAAGGGAAGCG-TTTGCGACCAGACTTTTTCCAGGGGGATCATCCGGT-GTTC-TCACCGGTGCACTCCGCCTGG--TTTAGGCCAGCATCGGTTCTCT---TAGGGGGATAAAGGCTTGGGGAACGTAGCTCC----TTCGGGAGTGTT-ATAGCCCCTTGCGTAATACCCTTCG-GGGGACCGAGGATCGCGCTCT-----GCAAGGATGCTGGCGTAATGGTCGTCAACGACCCGTCTTGAAACACGGACCAAGGAGTCGAACATTTGTGCGAGTGTTTGGGTGTT--AAACCCTCACGCGTAATGAAAGTGAACGGAGGTGAGAGCCCTT----AC-------GGGTGCATCATCGACCGATCCTGATG-TCTTCGGATGGATTTGAGTAAGAGCATAACTGTTCGGACCCGAAAGATGGTGAACTATGCGTGGATAGGGTGAAGCCAGAGGAAACTCTGGTGGAGGCTCGCAGCGGTTCTGACGTGCAAATCGATCGTCAAATCTGCGCATGGGGGCGAAAGACTTATCGAACCATCTAGTAGCTGGTTACCGCCNAAGTTTCCCTCAGGATAGCAGTGTTG--TTTTCAGTTTTATGAGGTAAAGCGAATGATTAGGGACTCGGGGGCGCTATTTAGCCTTCATCCATTCTCAAACTTTAAATANNTAAGAAGCCCTTNTTACTTAATTGAACGTGGGCATTCGAATGTATCANCACTAGTGGGCCATTTTTGGTAAGCAGAACTGGCGATGCGGGATGAACCGAACGCGGGGTTAAGGTGCCAGAGTGGACGCTCATCAGNCACCACAAAAGGTGTTAGTACATCTTGACAGCAGGACGGTGGCCATGGAAGTCGGAATCCGCTAAGGAC----------------------------------------------------------------------------ATTGAACTAGCTGCCAAACCCGCCATCATCACTAATGGCTTGAAATATTCTCTCGCCACAGGTAACTGGGGTGATCAGAAAAAGGCGATGAGCTCGACGGCTGGTGTATCCCAAGTCTTGAACCGTTACACTTTCTCGTCAACTCTTTCTCATTTGAGAAGAACGAACACACCTATCGGGAGAGATGGGAAACTCGCCAAGCCGCGGCAACTTCATAACACTCATTGGGGTCTGGTCTGTCCGGCCGAGACACCCGAAGGCCAAGCCTGCGGACTGGTGAAGAATCTGTCACTCATGTGTTCTATCAGCGTGGGAACATCGACTGATCCTATTGTGGACTATATGATTACTAGAAATATGGAAGTCCTCGAGGAGTATGAACCGATGAGATATCCCAACGCTACCAAGATCTTTCTAAACGGCTCTTGGATCGGTGTTCACCAGGATCCCAAGACCCTCGTTAGGGATGTACAAAACCTTCGCCGGAACAATCAAATTCCTTCCGAAGTCTCGTTGGTTCGCGATATCCGCGATCGTGAGTTCAAGATCTTTTCAGATGCCGGCCGTGTGATGCGTCCATTGTTC------------------------------------------------------------------------------------------------------------------------------------------------------------------------------------------------------------------------------------------------------------------------------------------------------------------------------------------------------------------------------------------------------------------------------------------------------------------------------CCCCTGAACGCGTCTGATCCTCCAAAAGCCCCTTGATTTCTGCCCCTCACGCACAGCACCACCATATTCCATCGTTGTTTACTTCACGCCAGCTTCAAATTACACAATCGTGACATTC---ATCTAAGCTAACCATATTTTTTCATCCCAATAGGTTCACCTCCAGACCGGCCAATGCGTAAGTTTTATTACTACAACTACAGACGAGATATGCGCTGGAATATGGCGGGGCTAATATGAAGATGGTAGGGTAACCAAATTGGTGCTGCTTTCTGGCAAACCATCTCTGGCGAGCACGGCCTCGACAGCAATGGCGTGTAAGTATCTGAGTCGTCAATTCGCAAGGCCAAGGATATCAACTGACAACCAATAAACAGCTACAACGGAACCTCTGAGCTCCAGCTTGAGCGCATGAGCGTCTACTTCAACGAGGTACGCAATCCAAGAAACCGATCATAGA-TGCAAGGAGTAGTTACTAATCACCCCAACATACACAGGCATCTGGTAACAAGTATGTTCCTCGCGCCGTCCTCGTCGACCTCGAGCCCGGCACCATGGACGCCGTTCGCGCCGGTCCTTTCGGTCAGCTTTTCCGACCTGACAACTTCGTTTTCGGCCAGTCTGGTGCCGGAAACAACTGGGCCAAGGGTCATTACACCGAGGGTGCTGAGCTTGTCGACCAGGTTCTTGATGTCGTTCGTCGCGAGGCTGAGGGATGTGATTGCCTCCAGGGTTTCCAGATCACCCACTCCCTCGGTGGTGGTACCGGTGCCGGTATGGGAACCTTGTTGATCTCCAAGATCCGCGAGGAGTTCCCCGACCGAATGATGGCTACCTTCTCCGTCGTTCCCTCTCCCAAGGTCTCCGACACCGTCGTCGAGCCCTACAACGCCACCCTGTCCGTCCATCAGCTGGTCGAGAACTCGGACGAGACCTTCTGCATTGACAACGAGGCTCTCTACGACATCTGCATGCGCACGCTGAAGCTGTCTAACCCTTCGTACGGTGACCTGAACCACCTGGTCTCCGCCGTCATGTCTGGTGTCACCACCTGCTTGCGTTTCCCCGGCCAGCTGAACTCTGACCTGCGCAAACTCGCCGTGAACATGGTTCCTTTCCCCCGTCTCCATTTCTTCATGGTCGGCTTTGCTCCCCTGACCAGCCGTGGCGCCTACTCTTTCCGTGCCGTTACCGTTCCCGAGTTAACTCAGCAGATGTTTGACCCCAAGAACATGATGGCTGCTTCTGACTTCCGCAACGGTCGCTACCTGACGTGCTCTGCCATCTTGTAAGATAAATACACGATACGTTGGTCCGTGATACCTAATTTGCTAACCCGAACTTTTTAGCCGTGGCAAGATCTCCA
>Jackrogersella_multiformis
-------------------CTCCAAACCCTTTGTGAACCTTACCTCAGTTGCCTCGGCGCTCGCTGCGGCTACCCCGTAGCCGCCCTG---------------TAG----AACGGGCGGCTACCCTGTAGCCGGCTCACGGCCCGCCGAAGGACCCCTAAACTCTG-TAAAATAGTGTATTTCTGAATGCTCCAACAAAATAAGTTAAAACTTTCAACAACGGATCTCTTGGTTCTGGCATCGATGAAGAACGCAGCGAAATGCGATAAGTAATGTGAATTGCAGAATTCAGTGAATCATCGAATCTTTGAACGCACATTGCGCCCATTAGTATTCTAGTGGGCATGCCTATTCGAGCGTCATTTCGACCATTAAG-CCCTGTAGCTTAGCGTTGGGAGCCTACGG--TGAGCGTAGCTCCTCAAAGTCAGTGGCGGAGTTATGGCGTACTCTGAGCGTAGTAAATTTTCTCGCTTCTGTAGTCGCCCTAGCTGCCTGC------------------------------------------------------------------------------------------C-CTA-----GCGGTCCGAGTTGTAATTTGCAGAGGATGC-TTTTGGTGCGGT-GCCTTCCGAGTTCCCTGGAACGGGACGCCGGAGAGGGTGAGAGCCCCGTACGGTTGGA-CACCTACCCTATACATAGCTCCTTCGACGAGTCGAGTAGTTTGGGAATGCTGCTCTAAATGGGAGGTAAATTTCTTCTAAAGCTAAATACCGGCCAGAGACC-GATAGCGCACAAGTAGAGTGATCGAAAGATGAAAAGCACTTTGAAAAGAGGGTTAAATAGCACGTGAAATTGTTGAAAGGGAAGCG-TTTGCGACCAGACCTTTTCCAGGCGGATCATCCGGC-GTTC-TCGCCGGTGCACTCCGCCTGG--TCTAGGCCAGCATCGGTTTCCT---TAGGGGGATAAAGGCCTGGGGAACGTAGCTCT----TCAGGGAGTGTT-ATAGCCCCTAGCGTAATACCCTTCA-GGGGACCGAGGACCGCGCTTC---G-GCAAGGATGCTGGCGTAATGGTCGTCAACGACCCGTCTTGAAACACGGACCAAGGAGTCGAACATTTGTGCGAGTGTTTGGGTGTC--AAACCCTCACGCGTAATGAAAGTGAACGGAGGTGAGAGCCCTT----AC-------GGGTGCATCATCGACCGATCCTGAAG-TCTTCGGATGGATTTGAGTAAGAGCATAACTGTTCGGACCCGAAAGATGGTGAACTATGCGTGGATAGGGTGAAGCCAGAGGAAACTCTGGTGGAGGCTCGCAGCGGTTCTGACGTGCAAATCGATCGTCAAATCTGCGCATGGGGGCGAAAGACTTATCGAACCATCTAGTAGCTGGTTACCGCCGAAGTTTCCCTCAGGATAGCAGTGTTG--TCTTCAGTTTTATGAGGTAAAGCGAATGATTAGGGACTCGGGGGCGCTATTTTGCCTTCATCCATTCTCAAACTTTAAATATGTAAGAAGCCCTTGTTGCTTAATTGAACGTGGGCATTCGAATGTATCAACACTAGTGGGCCATTTTTGGTAAGCAGAACTGGCGATGCGGGATGAACCGAACGCGGGGTTAAGGTGCCAGAGTGGACGCTCATCAGACACCACAAAAGGTGTTAGTACATCTTGACAGCAGGACGGTGGCCATGGAAGTCGGAATCCGCTAAGGACTGTGTAACAACTCACCTGCCGAATGTACTAGCCCTGAAAATGGATGGCGCTCAAGCGTCT-CACCCATACCTCGCCATCGAACTAGCTGCCAAGCCCGCCATCATCACTAACGGTTTGAAATATTCTCTCGCTACAGGTAACTGGGGTGATCAGAAAAAGGCGATGAGCTCGACGGCTGGTGTATCACAAGTCTTGAACCGCTACACTTTCTCATCAACTCTTTCCCATTTGAGAAGGACAAACACACCTATCGGAAGAGACGGGAAGCTCGCCAAGCCACGACAGCTTCATAACACTCACTGGGGCCTGGTGTGTCCGGCCGAGACGCCCGAAGGCCAAGCCTGCGGGCTGGTGAAGAATCTGTCGCTCATGTGTTCCATCAGCGTGGGAACCTCGACGGATCCTATTGTCGATTATATGATAACGAGAAATATGGAAGTCCTCGAGGAGTATGAGCCGATGAGATATCCCAACGCCACTAAGATCTTTCTGAACGGTTCTTGGATCGGTGTTCACCAGGACCCCAAGTCCCTCGTTCGAGACGTACAGACGCTCCGCCGTAACAACCAAATTCCTTCTGAAGTCTCGTTGGTTCGCGATATCCGCGATCGTGAATTCAAGATCTTCTCGGATGCCGGTCGTGTGATGCGTCCTCTGTTCCGTGTACAACAGGATGAT------------------------------------------------------CTTCCCGAGGAGGGCATAAACAAGGGCACCTTAGCTCTAACCAAGGATATGATCCAGCGTTTAGAGGCCGACCTTGATTTGGATCCGGATAGTGAAGAATACTTCGGTTGGCAAGGACTAGTCAACGAGGGTGTTGTTGAATTCCTTGATGCCGAGGAAGAGGAGACAGCCATGATTTGCATGACGCCCGAGGATTTAGAAAACTTCCGACTGGCCAAGGCTGGATACCAGGTAGTTCTAGACAACGGA---GACGAGGTG------AACAAGCGATTGAAGACTAAGTTCAACCCGTCAACGCACATGTACACTCATTGCGAAATCCACCCCAGTATGCTCCTAGGCATCTGCGCAAGCATCATTCCGTTCCC----------------CCCCTGAACGCGTCCGAAACTCCAAAAAACCCTTGATTCCTGCCCCTCACGCACAGCACTGCCGTATTTCGCAATTGTTTACTTCACATCATCTTCAAACTACGCAACGATGACATGCTCGATCCATGCTAACCATATTTTTTCATCTCGATAGGTTCACCTCCAGACCGGCCAATGCGTAAGTTTTACCGCCTCGACCACGGACGGAACGTGCGCGGGAATATAGCGGGGCTAACGTGAAGATGGTAGGGTAACCAAATTGGTGCTGCTTTCTGGCAAACCATCTCTGGCGAGCACGGCCTCGACAGCAATGGCGTGTAAGTATTTTAGTCGTCAATTCGCAACGCCAGGATATGCAACTGACAGCCAATAAACAGCTACAATGGAACTTCGGAGCTCCAGCTTGAGCGCATGAGCGTCTACTTCAACGAGGTACGCAATCCAAGAAACCCACGATAGCATCCAAGGAGCAGTTACTAATCACCCCAACATACACAGGCATCTGGTAACAAGTATGTTCCCCGCGCCGTCCTCGTCGATCTCGAGCCCGGCACCATGGACGCCGTTCGTGCCGGTCCTTTCGGCCAGCTTTTCCGACCTGACAACTTCGTCTTCGGCCAGTCCGGTGCCGGAAACAACTGGGCCAAGGGTCATTACACTGAGGGTGCTGAGCTTGTCGACCAAGTTCTCGATGTCGTCCGTCGCGAGGCTGAGGGCTGTGACTGCCTCCAGGGTTTCCAGATCACCCACTCCCTCGGTGGTGGTACCGGTGCCGGTATGGGAACCCTGTTGATCTCCAAGATCCGCGAGGAGTTCCCTGACCGAATGATGGCTACCTTCTCCGTCGTTCCCTCTCCAAAGGTCTCCGACACCGTCGTCGAGCCTTACAACGCCACCCTCTCCGTCCATCAGCTAGTCGAGAACTCCGATGAGACCTTCTGCATCGACAACGAGGCCCTCTACGACATCTGCATGCGCACGCTGAAGCTGTCTAACCCCTCGTACGGTGACCTGAACCACCTGGTCTCCGCTGTCATGTCTGGTGTCACCACCTGCTTGCGTTTCCCCGGCCAGCTGAACTCTGACCTGCGCAAACTCGCCGTGAACATGGTTCCCTTCCCCCGTCTCCATTTCTTCATGGTCGGCTTCGCTCCTCTGACCAGCCGTGGCGCTTACTCCTTCCGCGCCGTCACCGTTCCCGAGTTGACTCAGCAGATGTTCGACCCCAAGAACATGATGGCTGCCTCCGACTTCCGCAACGGTCGCTACCTGACGTGCTCTGCCATCTTGTAAGATGATATGTTCCATCC--GGTCTATGATAACTAATTTGCTAACTTGACTTTTCTAGCCGTGGCAAGATCTCCA
>Jackrogersella_minutella
CATTACTGAGTAAACAAAACTCCAAACCCTTTGTGAACCTTACCTTAGTTGCCTCGGCGTGCGCCGCGGCTACCCGGGAGGACCGCTG---------------TAG--------GGCGGTTACCCTGTAGCCGGCCCACGGCCCGCCGAAGGACCACTGAACTCTTGTATCACATTGCATCTCTGATTTAAACTATTAAATAAGTTAAAACTTTCAACAACGGATCTCTTGGTTCTGGCATCGATGAAGAACGCAGCGAAATGCGATAAGTAATGTGAATTGCAGAATTCAGTGAATCATCGAATCTTTGAACGCACATTGCGCCCATTAGTATTCTAGTGGGCATGCCTATTCGAGCGTCATTTCGACCATTAAGCCCCTGTAGCTTAGCGTTGGGAGCCTACGTCCCGGGCGCAGCTCCTCAAAGTCAGTGGCGGAGTCGGGTCGTGCTCTGAGCGTAGTAGTTTATCTCGCTTCTGCGGTGCCCCCGGCTGCCTGCCGTAAAACCCCTATACTTTCTATTGGTTGACCTCGGGCCCTAGTAACGGCGAGTGAAGCGGCAACAGCTCAAATTTGAAATCTGG----CC-CTA-----GCGGTCCGAGTTGTAATTTGCAGAGGATGC-TTTTGGTGCGGT-GCCTTCCGAGTTCCCTGGAACGGGACGCCAGAGAGGGTGAGAGCCCCGTACGGTTGGA-CGCCTACCCTATATATAGCTCCTTCGACGAGTCGAGTAGTTTGGGAATGCTGCTCTAAATGGGAGGTAAATTTCTTCTAAAGCTAAATACCGGCCAGAGACC-GATAGCGCACAAGTAGAGTGATCGAAAGATGAAAAGCACTTTGAAAAGAGGGTTAAATAGCACGTGAAATTGTTGAAAGGGAAGCG-TTTGCGACCAGACCTTCTCCAGGCGGAACATCCGGT-GTTC-TCACCGGTGCACTTCGCCTGG--TCTAGGCCAGCATCGGTTTCCT---TAGGGGGATAAAGGCCTGGGGAACGTAGCTCT----TTAGGGAGTGTT-ATAGCCCCTAGCGTAATACCCCTCG-GGGGACCGAGGACCGCGCTTC---G-GCAAGGATGCTGGCGTAATGGTCGTCAACGACCCGTCTTGAAACACGGACCAAGGAGTCGAACATTTGTGCGAGTGTTTGGGTGTC--AAACCCTCACGCGTAATGAAAGTGAACGGAGGTGAGAGCCCTT----AG-------GGGTACATCATCGACCGATCCTGATG-TCTTCGGATGGATTTGAGTAAGAGCATAACTGTTCGGACCCGAAAGATGGTGAACTATGCGTGGATAGGGTGAAGCCAGAGGAAACTCTGGTGGAGGCTCGCAGCGGTTCTGACGTGCAAATCGATCGTCAAATCTGCGCATGGGGGCGAAAGACTTATCGAACCATC---------------------------------------------------------------------------------------------------------------------------------------------------------------------------------------------------------------------------------------------------------------------------------------------------------------------------------------------------------------------------------------------------------------------------------------------------------------------------------------------------------------------------------------------------------------------------------CATCTTAGACGAACGAACACCCCCATCGGAAGAGACGGAAAGTTGGCCAAACCGCGACAGCTTCACAACACCCATTGGGGTCTCGTCTGTCCGGCCGAGACGCCCGAAGGTCAAGCTTGCGGGTTGGTGAAGAACTTGTCTCTGATGTGTTCCATCAGCGTGGGAACATCGACCGATCCTATCGTGGACTATATGATTACTAGAAATATGGAAGTCCTCGAGGAGTACGAGCCGATGAGATACCCCAACGCGACCAAGATCTTCCTCAACGGCTCCTGGATCGGTGTGCACCAGGACGCCAAGACCCTGGTTCGAGACGTCCAGGCGCTTCGTCGCGCTAATCAGATCCCCTCCGAGGTATCATTAGTGCGTGACATTCGTGATCGCGAGTTCAAGATCTTCTCAGATGCCGGCCGTGTGATGCGCCCCTTGTTTCGCGTACAACAAGAGGAC------------------------------------------------------ATCCCCGAGAGCGGCATTAGCAAGGGCACTCTAGCTCTTAGCAAAGACATGATCCAGCGCTTAGAGGCGGATGTTGATCTGGATCCTGAGAGCGAAGAATACTTTGGCTGGCAAGGCCTGGTCAACGAGGGTGTCATCGAATTCCTCGATGCGGAGGAGGAGGAGACCGCGATGATTTGCATGACGCCCGAAGATCTAGAAATCTTTCGCATGACAAAGCTCGGATACGACATGGTCCAAGACAACGGC---GACGAGGTG------AATAAGCGACTGAAGACCAAGGTAAACCCGTCGACACACATGTATACCCACTGCGAGATCCATCCCAGCATGCTCCTGGGTATCTGCGCGAGCATCATCCCGTTCCCGGATCACAACCAGGTACCCCTGAACGCGTC-AAACCCTCCAAATCCCCCTGATTTCTGCCCCTCACGCACAGAACAACAAGTCCCAATAGCTACCTGCGTTACGCCATCTTGGAAATTCAAAACAATGCAATTATATATCAATGCTAACCGCA---TATTCTCTCAATAGGTTCACCTTCAGACCGGCCAATGCGTAAGTTTTA---TCACGACTACAGACGAAATATGCGATAGAAGATAGCGGGGCTCACACAAATATTGTAGGGTAACCAAATCGGTGCTGCTTTCTGGCAAACCATCTCTGGCGAGCACGGCCTCGACAGCAATGGCGTGTAAGTATCTAAGTCGTCAATTCATATCGCCAAGAATATATACTAATCACCAATGAACAGTTACAATGGAACTTCTGAGCTCCAGCTTGAGCGCATGAGCGTCTACTTCAACGAGGTACGCAGCTAGATAAACCATCAACATGATTCAGAGAGTAGTTACTAATCACCCCAACATGCACAGGCATCTGGTAACAAGTACGTCCCTCGTGCCGTCCTTGTCGACCTCGAGCCCGGTACCATGGACGCCGTTCGTGCCGGCCCCTTCGGACAGCTTTTCCGACCTGACAACTTCGTCTTCGGCCAGTCTGGTGCCGGAAACAACTGGGCCAAAGGTCATTACACTGAGGGTGCTGAGCTTGTCGACCAGGTTCTCGATGTCGTTCGTCGCGAGGCTGAGGGATGCGACTGCCTCCAGGGTTTCCAAATCACTCACTCCCTCGGTGGTGGTACCGGTGCCGGTATGGGTACTCTGTTGATCTCCAAGATCCGTGAGGAGTTCCCCGACCGAATGATGGCTACCTTCTCCGTCGTTCCCTCCCCCAAGGTCTCCGACACCGTTGTTGAGCCTTACAACGCTACCCTCTCCGTCCACCAGCTGGTCGAGAACTCCGACGAGACCTTCTGCATTGACAACGAGGCTCTCTACGACATCTGCATGCGTACGCTGAAGCTGTCCAACCCCTCGTACGGTGACTTGAACCACCTGGTCTCCGCCGTCATGTCTGGTGTCACCACCTGTCTACGTTTCCCTGGCCAGCTGAACTCCGACTTGCGCAAGCTCGCCGTGAACATGGTTCCCTTCCCCCGTCTTCACTTCTTCATGGTCGGCTTCGCTCCTTTGACCAGCCGTGGCGCTTACTCCTTCCGTGCCGTCACCGTTCCCGAGTTGACGCAGCAGATGTTCGACCCCAAGAACATGATGGCTGCTTCCGACTTCCGCAACGGTCGTTACCTGACGTGCTCTGCCATCTTGTAAGATACCCTATTCCCACATG--TCTTGTAATACCAATTCGCTAACACTATATTTTTAGCCGTGGTAAGATCTCCA
>Hypoxylon_papillatum
CATTAGCGAGTT-TCAAAACTCCAAACCCTTTGTGAACCTTACCATTGTTGCCTCGGCGTGAGCCGCGGCTACCTGGTAGCTACCCTGTAA-TTGTTACCCTGTAA-TGAACCCGGGAGCTACCCTGTAGTACGCGGAAGGCCCGCCGGTGGACCACTAAACTCTG-TATCATTGTGGAATTCTGAATACTT-AACTAAATACGTTAAAACTTTCAACAACGGATCTCTTGGTTCTGGCATCGATGAAGAACGCAGCGAAATGCGATAAGTAATGTGAATTGCAGAATTCAGTGAATCATCGAATCTTTGAACGCACATTGCGCCCATTAGTATTCTAGTGGGCATGCCTATTCGAGCGTCATTACAACCCTTAAGCCCTTGTTGCTTAGTGTTGGGACTCTACGGCCTAGGCGTAGTTCCTTAAAGTTAGTGGCGGAGTTAGGGTACACTCTCAGCGTAGTAGTTTTTCTCGCTTTTGTAGTGGTCCTAACGGCTAGCCGTAAAACCCTTAT--ATTCTAGTGGTTGACCTCGG------------------GAAGCGGCAACAGCTCAAATTTGAAATCTGG----CC-CTC-----GTGGTCCGAGTTGTAATTTGTAGAGGATGC-TTTTGGCGCGGT-GCCTTCTGAGTTCCCTGGAACGGGACGCCAGAGAGGGTGAGAGCCCCGTACGGTTGGA-CACCTAGCCTCTGTATAGCTCCTTCGACGAGTCGAGTAGTTTGGGAATGCTGCTCTAAATGGGAGGTAAATTTCTTCTAAAGCTAAATACCGGCCAGAGACC-GATAGCGCACAAGTAGAGTGATCGAAAGATGAAAAGCACTTTGAAAAGAGGGTTAAATAGCACGTGAAATTGTTGAAAGGGAAGCG-TTTGCGACCAGACCTTTTCCTGGCGGATCATCCGGT-GTTC-TCACCGGTGCACTTCGCTTGG--TTTAGGCCAGCATCGGTTTTCT---TAGGGGGATAAAGGCTTAGGGAACGTAGCTCC----TCCGGGAGTGTT-ATAGCCCTCTGCGTAATACCCTTCA-GGGGACCGAGGACCGCGCTCT-----GCAAGGATGCTGGCGTAATGGTCGTCAACGACCCGTCTTGAAACACGGACCAAGGAGTCGAACATTTGTGCGAGTGTTTGGGTGTT--AAACCCTCACGCGTAATGAAAGTGAACGGAGGTGAGAGCCCTT----AC-------GGGTGCATCATCGACCGATCCTGATG-TCTTCGGATGGATTTGAGTAAGAGCATAACTGTTCGGACCCGAAAGATGGTGAACTATGCGTGGATAGGGTGAAGCCAGAGGAAACTCTGGTGGAGGCTCGCAGCGGTTCTGACGTGCAAATCGATCGTCAAATCTGCGCATGGGGGCGAAAGACTTATCGAACCATCTAGTAGCTGGTTACCGCCGAAGTTTCCCTCAGGATAGCAGTGTTG--TCTTCAGTTTTATGAGGTAAAGCGAATGATTAGGGACTCGGGGGCGCTATTTAGCCTTCATCCATTCTCAAACTTTAAATATGTAAGAAGCCCTTGTTACTTAATTGAACGTGGGCATTCGAATGTACCAACACTAGTGGGCCATTTTTGGTAAGCAGAACTGGCGATGCGGGATGAACCGAACGCGGGGTTAAGGTGCCAGAGTGGACGCTCATCAGACACCACAAAAGGTGTTAGTACATCTTGACAGCAGGACGGTGGCCATGGAAGTCGGAATCCGCTAAGGACTGTGTAACAACTCACCTGCCGAATGTACTAGCCCTGAAAATGGATGGCGCTCAAGCGTCT-CACCCATACCTCGCC-------------------------------------------------------------------------------------------------------------------------ATCGATATACTTTCGCATCGACTCTCTCCCATCTAAGGAGAACGAACACCCCCATCGGACGTGATGGGAAGCTTGCGAAACCCCGGCAGCTACACAATACCCATTGGGGTCTAGTCTGTCCGGCGGAAACGCCTGAAGGCCAGGCCTGCGGGCTTGTAAAGAACTTATCGCTAATGTGCTCGATCAGTGTGGGTACGTCGACAGATCCCATCGTCGATTATATGATTACCCGAAACATGGAGGTTCTTGAAGAATACGAGCCTATGCGATATCCCAACGCTACCAAGATCTTCCTCAACGGTTCATGGATCGGTGTGCACCAGGACCCCAAGGCTCTGGTCAGAGATGTCCAGAACCTTCGCCGGACCAATCAGATCCCCGCTGAGGTGTCCTTAGTTCGGGACATCCGCGATCGTGAATTCAAGATCTTCTCGGATGCTGGTCGGGTTATGCGTCCCTTATTCGTCGTCGAACAGGAGGGTGAG---------------------------------------------------------------------AGGAAAGGGTCGTTAACCCTCACCAAGGAGATGATTCACAGGCTGGAGGCAGATGTAGACCTGCCGCAGGATAGTGAGGAGTACTTTGGCTGGCAAGGTCTAGTGAACGAGGGCGTCATCGAATTCCTAGATGCCGAAGAAGAGGAGACAGCCATGATTTGTATGACGCCCGAAGACCTGGAAGCTTACCGTCAGGCCAAAGCCGGTTATGAGCCGGAGGAGAAGGAAGCCCCTCAGGAGATT------AACAGGCGACTGAAGACCAAGATGAATCCGACGACGCACATGTACACACACTGCGAAATCCATCCCAGTATGCTCTTGGGTATCTGCGCCAGCATTATCCCGTTCCCCGACCACAATCAGGTACCCCTGAACGCGTCGAAAA-----------------TTGATGCCCCTCACACGCATCACTAGCGCATCCTGGAGTTCTCTACATCCATCCACCGTCAACCTCTACCACAACACGATGGAAAACTGAAGCTAACCGTGTCTCTTCATCTCTACAGGTCCATCTCCAGACCGGCCAATGCGTAAGTACCACAACC-------CCGAACAGCTATGCGCTGGGACATTGCGGGGCTCACATGAA-ATCGCAGGGTAACCAAATTGGTGCTGCCTTCTGGCAAACCATCTCCGGTGAGCATGGTCTCGACAGCAATGGCGTGTAAGTATCTTCGACCCCCGATTCAGCCCATGGGAATGATAATTGATCATCTGTAAATAGCTACAACGGAACCTCCGAGCTCCAGCTCGAGCGCATGAGCGTCTACTTCAACGAGGTATGCGGGCATGGTAA--GGGAATAGATGCAAGGGATGAGGTACTAAT----CTATTAATAATAGGCTTCCGGCAACAAGTATGTTCCTCGCGCTGTCCTCGTCGATCTTGAGCCCGGTACCATGGATGCCGTCCGTGCTGGTCCCTTCGGCCAGCTCTTCCGACCTGACAACTTCGTCTTCGGCCAGTCCGGTGCTGGAAACAACTGGGCCAAGGGTCACTACACCGAGGGCGCCGAGCTTGTCGACAACGTTCTCGATGTCGTCCGTCGCGAGGCTGAGGGTTGCGATTGCCTCCAGGGTTTCCAGATCACCCACTCTCTCGGTGGTGGTACCGGTGCCGGTATGGGTACCCTGCTGATCTCTAAGATCCGTGAGGAGTTCCCCGACCGCATGATGGCTACTTTCTCCGTCGTGCCCTCCCCCAAGGTTTCCGACACCGTCGTCGAGCCTTACAATGCCACCCTCTCCGTCCACCAGCTGGTCGAGAACTCTGACGAGACTTTCTGCATTGACAACGAGGCCCTTTACGACATCTGCATGCGCACTCTGAAGTTGTCCAACCCCTCGTACGGCGATCTCAACCACCTGGTCTCCGCTGTCATGTCCGGCGTCACTACTTGCCTACGTTTCCCGGGCCAGCTGAACTCTGACCTGCGCAAGCTCGCCGTGAACATGGTGCCTTTCCCCCGTCTACACTTCTTCATGGTCGGATTCGCTCCTCTGACCAGCCGTGGTGCTCACTCCTTCCGCGCTGTCACTGTTCCCGAGTTGACTCAGCAGATGTTCGACCCCAAGAACATGATGGCTGCCTCTGATTTCCGCAATGGCCGCTACCTCACATGCTCTGCCATCTTGTAAGCTTTCCCCCCCTTTCTTTCTCTATCCTTGACGATCTTGCTGACTTAATTAATCTAGCCGTGGCAAGGTTTCCA
>Parahypoxylon_ruwenzoriense_MUCL51392
CATTAGCGAGTT-TCAAAACTCCAAACCCTTTGTGAACCTTACCACTGTTGCCTCGGCGTGAGCTGCGTCTACCTGGTAGTTACCCTGTATTTTATTACCCTGTAA-TGAACCCGGGAGCTACCCTGTAATTCGCGGAAGGCCCGCCGGTGGACCACTAAACTCTG-TATCACTGTGGAATTCTGAATACCTAAACTAAATACGTTAAAACTTTCAACAACGGATCTCTTGGTTCTGGCATCGATGAAGAACGCAGCGAAATGCGATAAGTAATGTGAATTGCAGAATTCAGTGAATCATCGAATCTTTGAACGCACATTGCGCCCATTAGTATTCTAGTGGGCATGCCTATTCGAGCGTCATTACAACCCTTAAGCCCTTGTTGCTTAGCGTTGGGACTCTACGGCCTAGGCGTAGTTCCTTAAAGTTAGTGGCGGAGTTAGGGTACACTCTAAGCGTAGTAGTTCTTCTCGCTTTTGCAGTGGCCTTAGCTGCTAGCCGTAAAACCCCTAT--ATTCTAGTGGTTGACCTCGGGCCCTAGTAACGGCGAGTGAAGCGGCAACAGCTCAAATTTGAAATCTGG----CC-CTC-----GTGGTCCGAGTTGTAATTTGTAGAGGATGC-TTTTGGCGCGGT-GCCTTCTGAGTTCCCTGGAACGGGACGCCAGAGAGGGTGAGAGCCCCGTACGGTTGGA-CACCTAGCCTTTGTATAGCTCCTTCGACGAGTCGAGTAGTTTGGGAATGCTGCTCTAAATGGGAGGTAAATTTCTTCTAAAGCTAAATACCGGCCAGAGACC-GATAGCGCACAAGTAGAGTGATCGAAAGATGAAAAGCACTTTGAAAAGAGGGTTAAATAGCACGTGAAATTGTTGAAAGGGAAGCG-TTTGCGACCAGACCTTTTCCAGGCGGATCATCCGGT-GTTC-TCACCGGTGCACTTCGCCTGG--TTTAGGCCAGCATCGGTTTTCT---TAGGGGGATAAAGGCTTAGGGAACGTAGCTCC----TCAGGGAGTGTT-ATAGCCCTTTGCGTAATACCCCTCG-GGGGACCGAGGACCGCGCTCT-----GCAAGGATGCTGGCGTAATGGTCGTCAACGACCCGTCTTGAAACACGGACCAAGGAGTCGAACATTTGTGCGAGTGTTTGGGTGTT--AAACCCTCACGCGTAATGAAAGTGAACGGAGGTGAGAGCCCTT----AC-------GGGTGCATCATCGACCGATCCTGATG-TCTTCGGATGGATTTGAGTAAGAGCATAACTGTTCGGACCCGAAAGATGGTGAACTATGCGTGGATAGGGTGAAGCCAGAGGAAACTCTGGTGGAGGCTCGCAGCGGTTCTGACGTGCAAATCGATCGTCAAATCTGCGCATGGGGGCGAAAGACTTATCGAACCATCTAGTAGCTGGTTACCGCCGAAGTTTCCCTCAGGATAGCAGTGTTG--TCTTCAGTTTTATGAGGTAAAGCGAATGATTAGGGACTCGGGGGCGCTATTTAGCCTTCATCCATTCTCAAACTTTAAATATGTAAGAAGCCCTTGTTACTTAATTGAACGTGGGCATTCGAATGTACCAACACTAGTGGGCCATTTTTGGTAAGCAGAACTGGCGATGCGGGATGAACCGAACGCGGGGTTAAGGTGCCAGAGTGGACGCTCATCAGACACCACAAAAGGTGTTAGTACATCTTGACAGCAGGACGGTGGCCATGGAAGTCGGAATCCGCTAAGGACTGTGTAACAACTCACCTGCCGAATGTACTAGCCCTGAAAATGGATGGCGCTCAAGCGTCT-CACCCATACCTCGCCATCGAGCTTGCTGCCAAGCCCGGCATCATCAGCAATGGTTTGRAATACTCCCTAGCCACGGGCAATTGGGGCGACCAGAAGAAGGCGATGAGCTCAACCGCCGGTGTGTCGCAGGTCCTGAATCGATATACTTTCGCATCCACGCTTTCCCATCTAAGAAGAACGAACACGCCCATCGGACGCGATGGGAAGCTTGCGAAACCCCGGCAACTGCACAACACCCATTGGGGCCTAGTCTGTCCGGCAGAAACGCCTGAAGGCCAGGCCTGCGGGCTTGTCAAGAACTTATCGCTAATGTGTTCGATCAGTGTGGGTACGTCGACAGATCCCATTGTCGATTATATGATTACCCGAAACATGGAGGTTCTTGAAGAATACGAGCCCATGCGGTATCCCAACGCTACCAAGATCTTCCTCAACGGATCATGGATCGGTGTTCACCAGGACCCGAAGGCTCTGGTCAGAGACGTCCAGAACCTTCGCCGGACCAATCAGATCCCCGCTGAGGTGTCCTTAGTCCGAGACATCCGTGACCGTGAATTCAAGATCTTTTCGGATGCCGGTCGTGTTATGCGTCCCTTATTTGTCGTCGAACAGGAGGGTGAG---------------------------------------------------------------------AGGAAAGGGTCGTTAATCCTCACCAAGGAGATGATTCACAGGCTGGAGGCAGATGTGGACCTACCTCAGGATAGTGAGGACTACTTTGGCTGGCAAGGTCTAGTGAACGAAGGCGTCATCGAATTTTTAGATGCTGAGGAAGAAGAGACCGCCATGATTTGTATGACACCCGAAGACTTGGAAGCTTACCGTCAGGCCAAAGCCGGTTATGAGCCGGAGAAAGAAAATACC---CAGGAGATT------AACAGGCGACTCAAGACCAAGATGAATCCGACGACTCACATGTACACGCACTGCGAGATCCATCCAAGTATGCTCTTGGGTATCTGCGCTAGCATTATCCCATTCCCCGACCACAACCAGGTA----------------------------------------------------------------------------------------------------------------------A--ATTGAAGCTAACCGTGTCTCTTCATCGCTATAGGTTCACCTCCAGACCGGCCAATGCGTAAGTACCATAACC-------CCAAACAACTATGCGCTGGGACATCGCGGGGCTCACATAAA-ATCGCAGGGTAACCAAATTGGTGCCGCCTTCTGGCAAACCATCTCTGGCGAGCACGGTCTCGACAGCAATGGCGTGTATGTATTTTTCGCCTCCTGTCCAGCCCATAAGAGCAGCAACTGATCATCCGTAAATAGCTACAATGGAACCTCCGAGCTCCAGCTCGAGCGCATGAGCGTCTACTTCAACGAGGTATGCGGACACAGGAA--GGGAATAGATGCAGGGGATGAGGTGCTAATTCTCCTATTAATAATAGGCTTCCGGCAACAAGTACGTTCCTCGCGCCGTTCTCGTCGATCTTGAGCCCGGTACCATGGATGCCGTCCGTGCTGGTCCCTTCGGCCAGCTCTTCCGACCTGACAACTTCGTCTTCGGCCAGTCCGGTGCTGGCAACAACTGGGCCAAGGGTCACTACACCGAGGGTGCCGAGCTTGTCGATAACGTTCTCGATGTCGTCCGTCGCGAGGCTGAGGGCTGCGATTGCCTCCAGGGTTTCCAGATCACCCACTCCCTCGGTGGTGGTACCGGTGCCGGTATGGGTACTCTGCTGATCTCCAAGATCCGTGAGGAGTTCCCTGACCGCATGATGGCTACTTTCTCCGTCGTCCCCTCCCCCAAGGTTTCCGACACCGTTGTCGAGCCTTACAATGCCACTCTCTCTGTCCACCAGCTGGTCGAGAACTCTGACGAGACTTTCTGCATTGACAACGAGGCCCTGTACGACATCTGCATGCGCACTCTGAAGCTGTCCAACCCCTCATATGGCGATCTCAACCACCTGGTCTCTGCTGTCATGTCCGGTGTCACTACTTGTCTGCGTTTCCCGGGCCAGCTGAACTCCGACCTGCGCAAGCTTGCCGTGAACATGGTGCCCTTCCCCCGTCTGCACTTCTTCATGGTCGGATTCGCTCCTCTGACCAGCCGTGGCGCCCACTCCTTCCGCGCCGTTACTGTTCCCGAGTTGACTCAGCAGATGTTCGACCCCAAGAACATGATGGCTGCCTCTGATTTCCGTAATGGCCGCTACCTCACATGCTCTGCCATCTTGTAAGTTTTTTCTCCATTCTCTTCTCTATCCTCGACAGTCTTACTGACTTAATTAATCTAG-----------------
>Hypoxylon_cercidicola
CATTACTGAGTTCTCAAAACTCCCAACCCTTTGTGAACCCTACCGTCGTTGCCTCGGCGTGAGCGGCGGCTACCCGGGAGCTACCCTGGAGACACCTACCCTGTAGGTGGACCCTGGAGTTACCCTGTAGTGCACTTACGTTCCGCCGGAGGACCACCAAACTCTTCTATTCTGGTGTATCTCTGAGTACGT-AACAAAATAAGTTAAAACTTTCAACAACGGATCTCTTGGTTCTGGCATCGATGAAGAACGCAGCGAAATGCGATAAGTAATGTGAATTGCAGAATTCAGTGAATCATCGAATCTTTGAACGCATATTGCGCCCATTAGTATTCTAGTGGGCATGCCTATTCGAGCGTCATTTCAACCCTTAAG-CCCTGTTGCTTAGCGTTGGGACCCTACCCTGACGGCGTAGTTCCCTAAAGGTAGTGGCAGTGTTA-GGTACACTCGTAGCGTAGTAATCTTTCTCGCTCCTGTGGTGGCCCTGACGACTCGCCGTAAAACCCCTACAACTTCTAGTGG----------GCCCTAGTAACGGCGAGTGAAGCGGCAACAGCTCAAATTTGAAATCTGG----CC-CTC-----GTGGTCCGAGTTGTAATTTGTAGAGGATGC-TTTTGGTGCGGT-GCCTTCCGAGTTCCCTGGAACGGGACGCCAGAGAGGGTGAGAGCCCCGTACGGTTGGA-CACCTACCCTATATATAGCTCCTTCGACGAGTCGAGTAGTTTGGGAATGCTGCTCTAAATGGGAGGTAAATTTCTTCTAAAGCTAAATACCGGCCAGAGACC-GATAGCGCACAAGTAGAGTGATCGAAAGATGAAAAGCACTTTGAAAAGAGGGTTAAATAGCACGTGAAATTGTTGAAAGGGAAGCG-TTTGCGACCAGACCTTTTCTAGGCGGATCATCCGGT-GTTC-TCACCGGTGCACTTCGCCTAG--TCTAGGCCAGCATCGGTTTTCG---TAGGAGGATAAAGGCCTGGGGAACGTATCTCT----TTCGGGAGTGTT-ATAGCCCCTCGTGTAATACTCTTAC-GGGGACCGAGGACCGCGCTTC---G-GCAAGGATGCTGGCGTAATGGTCGTCAACGACCCGTCTTGAAACACGGACCAAGGAGTCGAACATTTGTGCGAGTGTTTGGGTATT--AAACCCTCACGCGTAATGAAAGTGAACGGAGGTGAGAGCCCTT----CG-------GGGTGCATCATCGACCGATCCTGATG-TCTTCGGATGGATTTGAGTAAGAGCATAACTGTTCGGACCCGAAAGATGGTGAACTATGCGTGGATAGGGTGAAGCCAGAGGAAACTCTGGTGGAGGCTCGCAGCGGTTCTGACGTGCAAATCGATCGTCAAATCTGCGCATGGGGGCGAAAGACTTATCGAACCATCTAGTAGCTGGTTACCGCCGAAGTTTCCCTCAGGATAGCAGTGTTG--TTTTCAGTTTTATGAGGTAAAGCGAATGATTAGGGACTCGGGGGCGCTTTATTGCCTTCATCCATTCTCAAACTTTAAATATGTAAGAAGCCCTTGTTGCTTAATTGAACGTGGGCATTCGAATGTATCAACACTAGTGGGCCATTTTTGGTAAGCAGAACTGGCGATGCGGGATGAACCGAACGCGGGGTTAAGGTGCCAGAGTGGACGCTCATCAGACACCACAAAAGGTGTTAGTACATCTAGACAGT-GGACGGTGGCCATGGAAGTCGGAATCCGCTAAGGACTGTGTAACAACTCACCAACCGAATGTACTAGCCCTGAAAATGGATGGCGCTCAAGCGTCT-CACCCATACCTCGCC----------------------------------------------------------------------------------------------------------------------TGAACCGATACACATTCTCCTCGACGCTTTCTCATTTGCGACGAACCAACACGCCCATTGGGCGAGACGGAAAGCTTGCGAAGCCTCGTCAGCTTCATAATACCCATTGGGGTCTGGTTTGCCCGGCCGAGACGCCTGAGGGTCAGGCTTGCGGCCTGGTGAAGAACTTGTCATTGATGTGTTCAATCAGCGTGGGTACTTCGACGGATCCTATCGTGGATTATATGATTACGAGGAATATGGAGGTTCTCGAGGAGTACGAGCCCTTGCGATACCCCGACGCTACCAAGATCTTCCTCAACGGCTCTTGGATCGGAGTACATCAGAACCCCAAGGCTCTGGTGAGAGATGTGCAGAATCTGCGCCGGGCTAATCAGATTCCGGCCGAAGTGTCGTTGGTCCGCGACATTCGTGACCGTGAATTCAAGATCTTTTCCGATGCCGGTCGGGTCATGCGTCCCTTGTTTGTCGTACAACAAGAGGAT------------------------------------------------------A---CCGAAGCTGGCACTAAGAAGGGGACGCTAGCTCTTACCAAGGAAATGATCCAGAGGCTCGAGGCAGACGTTGATCTGGACCCCGACGGCGAGGAGTACTTTGGCTGGCAAGGCTTGGTCAATGAAGGTGTCATCGATTACCTTGACGCCGAGGAAGAGGAGACGGCTATGATTTGCATGACGCCCGAGGACCTCGAGATATACCGTCAGACCAAGGCCGGATTCGTAGTGTCCCAGGATAACGGG---GATGAGATT------AACAAGCGACTGCGGACCAAGGTGAACCCGACTACGCACATGTACACTCACTGCGAGATTCATCCCAGCATGCTCCTAGGTATCTGCGCGAGCATCATTCCGTTCCCGGATC-----------CCCCTGAACGCGTCCGAAA-CCCCAA--CCCCTGATTTCCTGTTCCTCACCCACAACACCACAGACAACAGATCCGATATCAAAT-CCTCATCGC-AAACCAC-C-ACAGGATTCTGGAAAACGAAAGCTAACCATATATCTTTATCGGAATAGGTTCACCTTCAGACCGGCCAATGCGTAAGAACTACCTACACTACAACCAGCGAACCAAGCGGAGAAAGATGGTGGGGCTCACATGAATTTTACAGGGTAACCAAATTGGTGCTGCTTTCTGGCAAACCATCTCTGGCGAGCACGGTCTCGACAGCAATGGCGTGTACGTATTCCATTGGTCAATTCCCATCGACGAGACTGAAACTAATAAATTTGTAAATAGCTACAACGGAACCTCTGAGCTCCAGTTGGAGCGCATGAGCGTCTACTTCAACGAGGTATGCCACAATCAGGA--AGAAATCCGTGCGCGAGACATGGTACTAATTACACCGAAATTTGCAGGCTTCCGGCAACAAGTATGTACCCCGTGCCGTCCTCGTCGATCTCGAGCCCGGTACCATGGATGCCGTCCGTGCTGGTCCCTTCGGTCAGCTCTTCCGACCCGACAACTTCGTTTTCGGTCAGTCTGGTGCTGGCAACAACTGGGCCAAGGGTCACTACACTGAGGGTGCCGAGCTCGTTGACCAGGTTTTGGATGTCGTTCGTCGTGAGGCTGAGGGCTGCGACTGCCTTCAGGGTTTCCAGATTACCCACTCGCTCGGTGGTGGTACCGGTGCCGGTATGGGTACCTTGTTGATCTCCAAGATCCGCGAGGAGTTCCCTGACCGCATGATGGCTACTTTCTCCGTCGTTCCCTCTCCTAAGGTCTCTGATACCGTTGTCGAGCCTTACAACGCCACCCTCTCCGTCCACCAGCTGGTCGAGAACTCGGACGAGACCTTCTGCATTGATAACGAGGCCCTGTACGACATCTGCATGCGTACCCTGAAGCTATCCAACCCCTCGTACGGTGACCTGAACCACCTGGTTTCCGCCGTCATGTCTGGTGTCACCACCTGCTTGCGATTCCCTGGCCAGCTGAACTCTGACCTCCGAAAGTTGGCTGTCAACATGGTGCCCTTCCCTCGTCTGCACTTCTTCATGGTCGGCTTCGCTCCCTTGACCAGCCGTGGTGCTTACTCTTTCCGTGCTGTCACCGTTCCCGAGTTGACTCAGCAAATGTTCGACCCCAAGAACATGATGGCTGCCTCTGACTTCCGTAACGGTCGTTACCTGACGTGCTCTGCCATCTTGTAAGATGCCTGTTTCAAGTT--GTCGATT--GTGCTTATTTGCTGACCTT--CACTCTAGCCGTGGCAAGATCTCCA
>Hypoxylon_petriniae
CATTACTGAGTTCTCAAAACTCCCAACCCTTTGTGAACCTTACCGTCGTTGCCTCGGCGTGAGCGGTAGCTACCTGGGAGCTACCCTGGAGACACCTACCCTGTAGGTGGACCCTGGAGCTACCCTGTAGTGCACTTACGCTCCGCCGGAGGACCACCAAACTCTTCTTTTATGGTGTATCTCTGAATCG-TTAACTAAATACGTTAAAACTTTCAACAACGGATCTCTTGGTTCTGGCATCGATGAAGAACGCAGCGAAATGCGATAAGTAATGTGAATTGCAGAATTCAGTGAATCATCGAATCTTTGAACGCATATTGCGCCCATTAGTATTCTAGTGGGCATGCCTATTCGAGCGTCATTTCAACCCTTAAGCCCCTGTTGCTTAGCGTTGGGACTCTACCCTGTCGGTGTAGTTCCCTAAAGGTAGTGGCAGTGTTA-GGTACACTCGTAGCGTAGTAATTTTTCTCGCTTCGGTGGTGGCCCTAGCTACTCGCCGTGAAACCCCTATAACTTCTAGTGGTTGACCTCGG------------------------------------------------------C-CTC-----GTGGTCCGAGTTGTAATTTGTAGAGGATGC-TTTTGGTGCGGT-GCCTTCCGAGTTCCCTGGAACGGGACGCCAGAGAGGGTGAGAGCCCCGTACGGTTGGA-CACCTACCCTATATGTAGCTCCTTCGACGAGTCGAGTAGTTTGGGAATGCTGCTCTAAATGGGAGGTAAATTTCTTCTAAAGCTAAATACCGGCCAGAGACC-GATAGCGCACAAGTAGAGTGATCGAAAGATGAAAAGCACTTTGAAAAGAGGGTTAAATAGCACGTGAAATTGTTGAAAGGGAAGCG-TTTGCGACCAGACCTTTTCTAGGCGGATCATCCGGT-GTTC-TCACCGGTGCACTTCGCCTGG--TTTAGGCCAGCATCGGTTTTCG---TAAGAGGATAAAGGCTCGGGGAACGTATCTCT----CTCGGGAGTGTT-ATAGCCCCTTGTGTAATACTCTTAT-GGGGACCGAGGACCGCGCTTC---G-GCAAGGATGCTGGCGTAATGGTCGTCAACGACCCGTCTTGAAACACGGACCAAGGAGTCGAACATTTGTGCGAGTGTTTGGGTATT--AAACCCTCACGCGTAATGAAAGTGAACGGAGGTGAGAGCCCTT----CG-------GGGTGCATCATCGACCGATCCTGATG-TCTTCGGATGGATTTGAGTAAGAGCATAACTGTTCGGACCCGAAAGATGGTGAACTATGCGTGGATAGGGTGAAGCCAGAGGAAACTCTGGTGGAGGCTCGCAGCGGTTCTGACGTGCAAATCGATCGTCAAATCTGCGCATGGGGGCGAAAGACTTATCGAACCATCTAGTAGCTGGTTACCGCCGAAGTTTCCCTCAGGATAGCAGTGTTG--TTTTCAGTTTTATGAGGTAAAGCGAATGATTAGGGACTCGGGGGCGCTTTATTGCCTTCATCCATTCTCAAACTTTAAATATGTAAGAAGCCCTTGTTGCTTAATTGAACGTGGGCATTCGAATGTATCAACACTAGTGGGCCATTTTTGGTAAGCAGAACTGGCGATGCGGGATGAACCGAACGTGGAGTTAAGGTGCCAGAGTGGACGCTCATCAGACACCACAAAAGGTGTTAGTACATCTAGACAGT-GGACGGTGGCCATGGAAGTCGGAATCCGCTAAGGACTGTGTAACAACTCACCAACCGAATGTACTAGCCCTGAAAATGGATGGCGCTCAAGCGTCT-CACCCATACTTCACC----------------------------------------------------------------------------------------------------------------------TGAACCGATACACATTCGCCTCGACGCTTTCACATTTGCGAAGAACCAACACGCCCATTGGGCGAGATGGAAAGCTCGCGAAGCCTCGGCAGCTTCATAATACCCATTGGGGTCTGGTCTGCCCAGCCGAGACACCCGAGGGTCAGGCTTGCGGTCTGGTGAAGAACTTATCATTGATGTGTTCAATCAGTGTCGGCACCTCGACGGATCCTATCGTGGATTATATGATTACTAGGAATATGGAGGTCCTCGAGGAGTACGAACCTTTGCGATACCCCGACGCTACCAAGATCTTCCTCAACGGCTCTTGGATCGGTGTACATCAGAACCCCAAGGCTCTAGTGAGAGACGTGCAGAATCTGCGCCGGGCTAATCAGATTCCGGCCGAAGTGTCGTTGGTCCGCGACATTCGTGACCGTGAATTCAAGATCTTTTCCGATGCCGGTCGGGTCATGCGCCCCTTGTTTGTCGTACAACAAGAGGAT------------------------------------------------------A---CCGAGGCTGGCATTAAGAAGGGGACGCTAGCTCTTACTAAGGACATGATCCAGAGGCTCGAGGCAGACGTCGATCTGGATCCCGACGGCGAGGAGTACTTTGGCTGGCAAGGCTTGGTCAATGAAGGTGTCATCGACTACCTTGACGCCGAGGAGGAAGAAACGGCCATGATTTGTATGACGCCCGAAGACCTTGAGACATACCGCCAGACCAAGGCGGGATTCGCAGTGTCCCAGGATAACGGG---GATGAGATT------AACAAGCGACTGCGGACCAAGGTTAACCCGACTACGCACATGTACACCCACTGCGAGATTCATCCTAGCATGCTCCTAGGTATCTGCGCGAGCATT---------------------------CCCCTGAACGCGTCCGAAA-CCCCAG--CCCCTGATTTCCTGTTCCTCACGCACAACACCACAAACAC-AGACCCGATATCAAAT-CCTCGTCGC-AAACTAC-C-ACAGGAT--TGGAAAATGAAAGCTAACCATATATCTTTATCGGAATAGGTTCACCTTCAGACCGGCCAATGTGTAAGAACTATCTACACTACAACCAGCGA-TCAAGCGAAGCAAGATGGTGGGGCTCACATGAATTTTATAGGGTAACCAAATTGGTGCTGCTTTCTGGCAGACCATCTCTGGCGAGCACGGCCTCGACAGCAATGGCGTGTACGTATTCCATTGGTCAATTCCTCCGACGAGA--CCAAAACTAATAATTTGTCAACAGCTACAACGGAACCTCTGAGCTCCAGCTGGAGCGCATGAGCGTCTACTTCAACGAGGTATGTCACAATCAAGAGCAGGAACCCGTGCGCGAGACCTGTTACTAAC---CCCGACTTGCGCAGGCTTCCGGCAACAAGTATGTACCTCGTGCCGTCCTCGTCGATCTCGAGCCCGGTACCATGGATGCCGTCCGTGCTGGTCCCTTCGGTCAGCTCTTCCGACCCGACAACTTCGTTTTCGGTCAGTCCGGTGCTGGCAACAACTGGGCCAAGGGTCATTACACTGAGGGTGCCGAGCTCGTTGACCAGGTTTTGGATGTCGTTCGTCGTGAGGCTGAGGGCTGCGACTGCCTTCAGGGTTTCCAGATTACCCACTCGCTTGGTGGTGGTACCGGTGCCGGTATGGGTACCTTGTTGATCTCTAAGATCCGCGAGGAGTTCCCCGACCGCATGATGGCTACTTTCTCCGTCGTTCCCTCCCCCAAGGTTTCTGACACCGTTGTCGAGCCTTACAACGCCACCCTCTCTGTCCACCAGCTGGTCGAGAACTCGGACGAGACCTTCTGCATTGATAACGAGGCTCTGTACGACATCTGCATGCGTACCCTGAAGCTATCCAACCCCTCGTACGGTGACCTGAACCACCTGGTCTCCGCCGTCATGTCCGGTGTTACCACCTGCTTGCGATTCCCTGGCCAGCTGAACTCTGACCTCCGAAAGTTGGCTGTCAACATGGTGCCCTTCCCTCGTCTGCACTTCTTCATGGTCGGCTTCGCTCCCCTGACCAGCCGCGGTGCTTACTCCTTCCGTGCTGTCACCGTTCCCGAGTTGACTCAGCAGATGTTCGACCCCAAGAACATGATGGCCGCCTCCGACTTCCGCAACGGTCGCTACCTGACGTGCTCTGCCATCTTGTAAGATACCTGTTCCGATTT--GTCGATT--GTGCT--TTTGCTAAC------------------------------
>Hypoxylon_texense
CATTACTGAGTTCTCAAAACTCCCAACCCTTTGTGAACCTTACCGTCGTTGCCTCGGCGCGAGCGGCGGCTACCCTGGAGCTACCCGGGAGACACCTACCCCGTAGGTGGACCCTGGAGCTACCCTGTAGTGCTCTTACGCTCCGCCGGTGGACCTCTACACTCTGTTTGTATAGTGTATCTCTGAAACCTATAACTTAATACGTTAAAACTTTCAACAACGGATCTCTTGGTTCTGGCATCGATGAAGAACGCAGCGAAATGCGATAAGTAATGTGAATTGCAGAATTCAGTGAATCATCGAATCTTTGAACGCATATTGCGCCCATTAGTATTCTAGTGGGCATGCCTATTCGAGCGTCATTTCAACCCTTACG-CCCTGCTGCGTAGTGTTGGGAACCTACACCCAAGGTGTAGCTCCCTAAAGGTAGTGGCGGTGTTA-GGTACACTCGTAGCGTAGTACGTTTTCTCGCTTCTGTAGTGCACCTAG-GGCCTGCCGTGAAACCCTTATACCTTCTAGTGGTTGACCTCGG------------------------------------------------------------------------AATTGTAATTTGTAGAGGATGC-TTTTGGTGCGGC-GCCTTCCGAGTTCCCTGGAACGGGACGCCAGAGAGGGTGAGAGCCCCGTACGGTTGGA-TACCTAGCCTCTATATAGCTCCTTCGACGAGTCGGGTAGTTTGGGAATGCTGCTCTAAACGGGAGGTAAATTTCTTCTAAAGCTAAATACCGGCCAGAGACC-GATAGCGCACAAGTAGAGTGATCGAAAGATGAAAAGCACTTTGAAAAGAGGGTTAAATAGCACGTGAAATTGTTGAAAGGGAAGCG-TTTGCGACCAGACCTTTTCCGGGCGGATCATCCGGT-GTTC-TCACCGGTGCACTTCGCCCGG--TTTAGGCCAGCATCGGTTTTCG---TAGGGGGATAAAGGCCTGGGGAACGTATCTCC----TTCGGGAGTGTT-ATAGCCCCTCGCGTAATACCCTTAC-GGGGACCGAGGACCGCGCTCT-----GCAAGGATGCTGGCGTAATGGTCGTCAACGACCCGTCTTGAAACACGGACCAAGGAGTCGAACATTTGTGCGAGTGTTTGGGTGTT--AAACCCTCACGCGTAATGAAAGTGAACGGAGGTGAGAGCCCTT----CG-------GGGTGCATCATCGACCGATCCTGATG-TCTTCGGATGGATTTGAGTAAGAGCATAACTGTTCGGACCCGAAAGATGGTGAACTATGCGTGGATAGGGTGAAGCCAGAGGAAACTCTGGTGGAGGCTCGCAGCGGTTCTGACGTGCAAATCGATCGTCAAATCTGCGCATGGGGGCGAAAGACTTATCGAACCATCTAGTAGCTGGTTACCGCCGAAGTTTCCCTCAGGATAGCAGTGTTG--TTTTCAGTTTTATGAGGTAAAGCGAATGATTAGGGACTCGGGGGCGCTTTATTGCCT-CATCCATTCTCAAACTTTAAATATGT----------------------------------------------------------------------------------------------------------------------------------------------------------------------------------------------------------------------------------------------------------------------------------------ATCGCTCTAGCCGCCAAGCCGGCTATTATTACGAATGGCCTCAAGTACTCGCTCGCCACAGGAAACTGGGGCGATCAGAAGAAGGCCATGAGTTCGACGGCTGGTGTCTCGCAGGTGTTGAACCGATATACATTCGCCTCGACTCTCTCTCATTTGAGAAGAACCAATACGCCCATCGGCCGAGACGGAAAGCTGGCGAAGCCCCGTCAGCTTCACAATACCCATTGGGGCTTGGTCTGCCCGGCCGAAACGCCCGAGGGCCAGGCCTGCGGTCTCGTGAAGAATTTGTCATTGATGTGCTCAATCAGTGTCGGTACGTCTACTGATCCTATCGTCGACTATATGATCACGAGGAATATGGAGGTTCTTGAGGAGTACGAGCCGCTACGATATCCAGATGCCACCAAGATCTTTCTCAACGGTTCTTGGATCGGTGTGCATCAGAACCCCAAGGCTCTGGTAAGAGATGTCCAGAACCTGCGCCGAACCAATCAGATCCCGGCCGAGGTGTCGTTGGTCCGCGATATTCGCGATCGTGAATTCAAGATCTTTTCGGATGCCGGTCGGGTCATGCGCCCCCTGTTTGTGGTACAGCAAGAGGAT------------------------------------------------------A---CCGAGGCTGGCATCAAGAAAGGAACGTTAGCTCTTACCAAGGAGATGATCCAGAGGCTCGAGGCGGATGTCGATATCGATCCCGATAGCGACGAGTATTTTGGCTGGCAAGGCCTGGTCAACGAAGGTGTCATCGATTATCTTGACGCCGAGGAAGAAGAGACGGCGATGATATGTATGACGCCCGAGGACCTCGAGACCTACCGCCAGACCAAGGCCGGTTACGCGGTGTCCCAGGATAACGGG---GATGAGATT------AACAAGCGACTGAGGACCAAGGTTAACCCGACCACCCACATGTACACGCACTGCGAAATTCATCCTAGTATGCTGCTAGGTATCTGCGCCAGTATTATTCCGTTCCCAGACCACAATCAGGTACCCCTGAACGCGTCCAAA--CCCCAACTCCCCTGATTTCCTGTTCCTCACGCACAACACCACAAGCACGAACGGCTATTTCAATT-TCTTATCGCGAAACCAC-C-ACGATATCTTGGAATAGGAAAGCTAACCATATATCTTCATTTCAATAGGTTCACCTTCAGACCGGCCAATGCGTAAGAACTACCCACACAACAACCACCAAATCGAGCGATAGAATATGGCGGGGCTCACACGAATTATTTAGGGTAACCAAATCGGTGCTGCTTTCTGGCAAACCATCTCTGGCGAGCACGGTCTCGACAGCAATGGCGTGTACGTATATGGTTGGGCAATTCCCTCGAAAGGAGTACAAAATTAATAGTTTGTCAACAGCTACAACGGAACCTCTGAGCTCCAGCTGGAGCGAATGAGTGTCTACTTTAACGAGGTACGCCATAATCAAGACTAGGAATACATGCGCAAATCCCTTTACTAATTACATCGATTTGCGCAGGCTTCCGGAAACAAGTATGTGCCCCGTGCCGTCCTCGTCGATCTCGAGCCCGGCACCATGGATGCCGTCCGTGCTGGTCCTTTCGGTCAGCTCTTCCGACCCGACAACTTTGTCTTCGGTCAGTCCGGTGCCGGCAACAACTGGGCCAAGGGTCACTACACTGAGGGTGCCGAGCTCGTTGACCAGGTTTTGGATGTCGTTCGTCGTGAGGCTGAGGGCTGCGACTGCCTTCAGGGTTTCCAGATCACCCACTCGCTCGGTGGTGGTACTGGTGCCGGTATGGGTACCCTGTTGATCTCCAAGATCCGCGAGGAGTTCCCCGACCGCATGATGGCTACTTTCTCCGTCGTGCCTTCCCCCAAGGTCTCTGACACCGTCGTCGAGCCTTACAACGCCACTCTCTCTGTCCACCAGCTGGTCGAGAACTCCGACGAGACCTTCTGCATTGACAACGAGGCTCTGTACGACATCTGCATGCGTACCCTCAAGCTATCCAACCCCTCGTATGGTGACCTGAACCACCTGGTCTCGGCCGTTATGTCTGGTGTCACCACCTGCTTGCGATTCCCAGGCCAGCTGAACTCTGATCTCCGCAAGTTGGCTGTGAACATGGTGCCCTTCCCTCGTCTGCACTTCTTCATGGTTGGCTTCGCTCCCCTGACCAGCCGCGGTGCTTACTCTTTCCGTGCCGTCACCGTTCCCGAGTTGACTCAGCAGATGTTCGACCCCAAGAACATGATGGCTGCCTCTGACTTCCGCAACGGTCGTTACTTGACGTGCTCTGCCATCTTGTAAGATACCTGCTCCAAGTT--ATTAATA----TTTCGTATGCTGACCCT-GAATTCTAGCCGTGGCAAGATCTCCA
>Hypoxylon_guilanense
CATTACTGAGTTCTCAAAACTCCCAACCCTTTGTGAACCTTACCGTCGTTGCCTCGGCGCGAGCGGCGGCTACCCTGGAGCTACCCGGGAGCCACCTACCCTGTAGGTGGACCCTGGAGCTACCCTGTAGTGCATTTACGCTCCGCCGGCGGACCTCTACACTCTGTTTGTATAGTGTATCTCTGAAACCTATAACGTAATACGTTAAAACTTTCAACAACGGATCTCTTGGTTCTGGCATCGATGAAGAACGCAGCGAAATGCGATACGTAATGTGAATTGCAGAATTCAGTGAATCATCGAATCTTTGAACGCATATTGCGCCCATTAGTATTCTAGTGGGCATGCCTATTCGAGCGTCATTTCAACCCTTACGCCCCTGTTGCGTAGTGTTGGGAACCTACACCTAGGGTGTAGCTCCCTAAAGGTAGTGGCGGTGTTA-GGTACACTCGTAGCGTAGTAACTTTTCTCGCTCCTGCAGTGTACCTAA-GGCCTGCCGTGAAACCCCTATAACTTCTAGTGGTTGACCTCGGGCCCTAGTAACGGCGAGTGAAGCGGCAACAGCTCAAATTTGAAATCTGG----CC-CTC-----GTGGTCCGAATTGTAATTTGTAGAGGATGC-TTTGGGTGCGGT-GCCTTCCGAGTTCCCTGGAACGGGACGCCAGAGAGGGTGAGAGCCCCGTACGGTTGGC-CACCTAGCCTCTATATAGCTCCTTCGACGAGTCGGGTAGTTTGGGAATGCTGCTCTAAATGGGAGGTAAATTTCTTCTAAAGCTAAATACCGGCCAGAGACC-GATAGCGCACAAGTAGAGTGATCGAAAGATGAAAAGCACTTTGAAAAGAGGGTTAAATAGCACGTGAAATTGTTGAAAGGGAAGCG-TTTACGACCAGACCTTCTCCAGGCGGATCATCCGGT-GTTC-TCACCGGTGCACTTCGTCTGG--TGTAGGCCAGCATCGGTTTTCG---TAAGGGGATAAAGGCCTGGGGAACGTATCTCC----TTCGGGAGTGTT-ATAGCCCCTCGCGTAATACCCTTAC-GGGGACCGAGGACCGCGCTCT---ACGCAAGGATGCTGGCGTAATGGTCGTCAACGACCCGTCTTGAAACACGGACCAAGGAGTCGAACATTTGTGCGAGTGTTTGGGTGGT--AAACCCTCACGCGTAATGAAAGTGAACGGAGGTGAGAGCCCCTC---CG-------GGGTGCATCATCGACCGATCCTGATG-TCTTCGGATGGATTTGAGTAAGAGCATAACTGTTCGGACCCGAAAGATGGTGAACTATGCGTGGATAGGGTGAAGCCAGAGGAAACTCTGGTGGAGGCTCGCAGCGGTTCTGACGTGCAAATCGATCGTCAAATCTGCGCATGGGGGCGAAAGACTTATCGAACCATCTAGTAGCTGGTTACCGCCGAAGTTTCCCTCAGGATAGCAGTGTTG--TTTTCAGTTTTATGAGGTAAAGCGAATGATTAGGGACTCGGGGGCGCTTTATTGCCTTCATCCATTCTCAAACTTTAAATATGTAAGAAGCCCTTGTTACTTAACTGAACGTGGGCATTCGAATGTATCAACACTAGTGGGCCATTTTTGGTAAGCAGAACTGGCGATGCGGGATGAACCGAACGTGGGGTTAAGGTGCCAGAGTGGACGCTCATCAGACACCACAAAAGGTGTTAGTACATCTAGACAGT-GGACGGTGGCCATGGAAGTCGGAATCCGCTAAGGACTGTGTAACAACTCACCAACCGAATGTACTAGCCCTGAAAATGGATGGCGCTCAAGCGTCT-CACCCATACCTCACCATCGCCCTAGCCGCCAAGCCGGCTATTATTACGAATGGCCTCAAGTACTCGCTCGCTACAGGAAACTGGGGCGATCAGAAGAAGGCCATGAGTTCGACAGCTGGTGTCTCGCAGGTCCTGAACCGATATACATTCGCCTCGACTCTCTCTCATTTGAGAAGAACCAATACGCCCATTGGCCGAGACGGAAAGCTGGCGAAGCCCCGTCAGCTTCACAATACCCATTGGGGCTTGGTCTGCCCGGCCGAAACGCCCGAGGGTCAGGCTTGCGGTCTCGTGAAGAACTTGTCATTGATGTGCTCAATCAGTGTCGGTACGTCTACTGACCCTATCGTCGACTATATGATCACTAGAAATATGGAGGTTCTCGAGGAGTACGAACCGCTACGATATCCCGATGCCACCAAGATCTTTCTCAACGGTTCTTGGATCGGTGTCCATCAGAACCCCAAGGCTCTGGTGAGAGATGTCCAGAATCTGCGTCGAACCAATCAGATCCCGGCCGAGGTGTCGTTGGTCCGCGACATCCGCGATCGTGAATTCAAGATCTTTTCGGATGCCGGTCGGGTCATGCGCCCCCTGTTTGTAGTCCAGCAAGAGGAT------------------------------------------------------A---CCGAGGCTGGCATTAAGAAGGGAACGTTAGCTCTTACCAAGGAGATGATCCAGAGGCTCGAGGCGGATGTCGATATCGATCCCGATAGCGATGAGTATTTTGGCTGGCAGGGTCTGGTCAACGAAGGTGTCATCGATTATCTTGACGCCGAGGAAGAAGAGGGGGCGATGATATGTATGACGCCCGAGGACCTCGAGACCTACCGCCAAACCAAGGCCGGTTACGCGGTGTCCCAGGATAACGGG---GATGAGATT------AACAAGCGACTGAGGACCAAGGTTAACCCGACCACCCACATGTACACGCACTGCGAGATTCATCCTAGTATGCTCCTAGGTATCTGCGCCAGTATTATTCCGTTCCCGGATCATAATCAGGTACCCCTGAACGCGTCCAAA--CCCCAACTCCCCTGATTTCCTGTTCCTCACGCACAACACCACAAGCACGAACGGCTATTTCAATTCTCTTATCGCGAAACCAC-C-ACGATATCTTGGAATATGAAAGCTAACCATATATCTTCATTTCAATAGGTTCACCTTCAGACCGGCCAATGCGTAAGAACTACCTACACAACAACCACCAAATCGAGCGATAGAATATGGCGGGGCTCACACGAATTATTTAGGGTAACCAAATCGGAGCTGCTTTCTGGCAAACCATCTCTGGCGAGCACGGTCTCGACAGCAATGGCGTGTACGTATATGATTGGGCAATTCCCTCGAAAGGAGTACAAAATTAATAGTTTATCAATAGCTACAACGGAACCTCTGAGCTCCAACTGGAGCGAATGAGCGTCTACTTCAACGAGGTATGCCATAATTAAGCCTAGAAATACATGCGCAAAACCCTTTACTAATTACATCGATTCGCGCAGGCTTCCGGAAACAAGTATGTGCCTCGTGCCGTCCTCGTCGATCTCGAGCCCGGCACCATGGATGCCGTTCGTGCTGGTCCCTTCGGTCAGCTCTTCCGACCCGACAACTTTGTCTTCGGTCAGTCCGGTGCCGGCAACAACTGGGCGAAGGGTCACTACACTGAGGGTGCCGAGCTCGTTGACCAGGTTTTGGATGTCGTTCGTCGTGAGGCTGAGGGCTGCGATTGCCTTCAGGGTTTCCAGATCACCCACTCGCTCGGAGGTGGTACTGGTGCCGGTATGGGTACCCTGTTGATCTCCAAGATCCGTGAGGAGTTCCCCGACCGCATGATGGCCACTTTCTCCGTTGTGCCTTCCCCCAAGGTCTCTGACACCGTCGTCGAGCCTTACAACGCCACTCTTTCTGTCCACCAGCTGGTCGAGAACTCTGACGAGACCTTCTGCATTGACAACGAGGCTCTGTACGACATCTGCATGCGTACCCTCAAGCTATCCAACCCCTCGTATGGTGATCTGAACCATCTGGTCTCCGCTGTCATGTCCGGTGTCACCACCTGTCTGCGATTCCCTGGCCAGCTGAACTCTGATCTCCGCAAGTTGGCCGTGAACATGGTGCCCTTCCCTCGTCTGCACTTCTTCATGGTTGGCTTTGCTCCCCTGACCAGCCGCGGTGCTTACTCTTTCCGTGCCGTCACCGTTCCCGAGTTGACTCAGCAGATGTTCGACCCCAAGAACATGATGGCTGCTTCTGACTTCCGCAACGGTCGTTACCTGACGTGCTCCGCCATCTTGTAAGAAACCTGCTCCGAGTC--GTTAATGAATGCT------------------------------------------
>Hypoxylon_zangii_FCATAS4029
CATTACTGAGTTCTCAAAACTCCCAACCCTTTGTGAACCTTACCGTCGTTGCCTCGGCGTGAGCGGCGGCTACCCGGGAGCTACTCGGGAGCCACCTACCCTGTAGGTGGACCCGGGAGCTACCCTGTAGTGCACTCACGCTCCGCCGGTGGACCTCTACACTCTGTTATTATAGTGTATCTCTGATAT-TCTAACTTAATACGTTAAAACTTTCAACAACGGATCTCTTGGTTCTGGCATCGATGAAGAACGCAGCGAAATGCGATAAGTAATGTGAATTGCAGAATTCAGTGAATCATCGAATCTTTGAACGCATATTGCGCCCATTAGTATTCTAGTGGGCATGCCTATTCGAGCGTCATTTCAACCCTTAAG-CCCTGTTGCTTAGTGTTGGGAACCTACACCGAAAGCGTAGCTCCCTAAAGGTAGTGGCGGTGTTA-GGTACACTCGTAGCGTAGTAAATTTTCTCGCTCCTGCAGTGTACCTAG-GGCCTGCCGTGAAACCCCTATATCTTCTAGTGGTTGACCTCGGGCCCTAGTAACGGCGAGTGAAGCGGCAACAGCTCAAATTTGAAATCTGG----CC-CTC-----GTGGTCCGAATTGTAATTTGTAGAGGATGC-TTTTGGTGCGGT-GCCTTCCGAGTTCCCTGGAACGGGACGCCAGAGAGGGTGAGAGCCCCGTACGGTTGGA-CACCTACCCTATATATAGCTCCTTCGACGAGTCGGGTAGTTTGGGAATGCTGCTCTAAATGGGAGGTAAATTTCTTCTAAAGCTAAATACCGGCCAGAGACC-GATAGCGCACAAGTAGAGTGATCGAAAGATGAAAAGCACTTTGAAAAGAGGGTTAAATAGCACGTGAAATTGTTGAAAGGGAAGCG-TTTGCGACCAGACCTTTTCCAGGCGGATCATCCGGT-GTTC-TCACCGGTGCACTTCGCCTGG--TTTAGGCCAGCATCGGTTCTCG---TAGGGGGATAAAGGCCTGGGGAACGTATCTCC----TTCGGGAGTGTT-ATAGCCCCTCGCGTAATACCCTTAC-GGGGACCGAGGACCGCGCTCT-----GCAAGGATGCTGGCGTAATGGTCGTCAACGACCCGTCTTGAAACACGGACCAAGGAGTCGAACATTTGTGCGAGTGTTTGGGTATC--AAACCCTCACGCGTAATGAAAGTGAACGGAGGTGAGAGCCCTT----CG-------GGGTGCATCATCGACCGATCCTGATG-TCTTCGGATGGATTTGAGTAAGAGCATAACTGTTCGGACCCGAAAGATGGTGAACTATGCGTGGATAGGGTGAAGCCAGAGGAAACTCTGGTGGAGGCTCGCAGCGGTTCTGACGTGCAAATCGATCGTCAAATCTGCGCATGGGGGCGAAA-------------------------------------------------------------------------------------------------------------------------------------------------------------------------------------------------------------------------------------------------------------------------------------------------------------------------------------------------------------------------------------------------------------------------------------------ATCGCCCTGGCCGCCAAACCGGCTATTATTACCAACGGCCTGAAGTACTCGCTCGCTACAGGAAACTGGGGCGATCAGAAGAAGGCCATGAGTTCGACGGCTGGTGTCTCGCAGGTCTTGAACCGATATACGTTCGCTTCGACTCTGTCTCATTTGAGAAGAACCAATACGCCCATCGGCCGAGACGGAAAGCTGGCGAAACCCCGTCAGCTTCACAATACCCATTGGGGCTTGGTCTGCCCGGCCGAAACGCCCGAGGGTCAGGCCTGCGGTCTCGTGAAGAACTTGTCATTGATGTGCTCAATCAGTGTCGGTACGTCTACTGACCCTATCGTCGACTATATGATCACTAGGAACATGGAGGTTCTTGAGGAGTACGAACCGCTGCGATATCCCGATGCAACCAAAATTTTCCTCAACGGTTCTTGGATCGGTGTCCATCAGAACCCCAAGGCTCTAGTGAGAGACGTCCAGAATCTGCGCCGAACCAATCAGATCCCGGCCGAGGTGTCGTTGGTTCGCGACATTCGCGATCGTGAATTCAAGATCTTTTCGGATGCCGGTCGGGTCATGCGCCCCCTGTTTGTAGTACAGCAGGAGGAT------------------------------------------------------A---CCGAGGCTGGCATTAAGAAGGGAACGCTAGCTCTTACCAAGGAGATGATCCAGAGGCTCGAGGCGGATGTTGATATCGACCCCGATAGCGATGAGTATTTTGGTTGGCAAGGTCTAGTCAACGAAGGTGTCATCGATTATCTTGACGCCGAGGAAGAAGAGGGGGCGATGATATGTATGACACCCGAGGATCTCGAGACCTACCGCCAGACCAAGGCCGGTTACGCTGTGTCCCAGGATAACGGG---GATGAGATT------AACAAGCGACTGAGGACCAAGGTTAACCCGACCACGCACATGTACACCCACTGCGAGATTCATCCTAGCATGCTTCTAGGTATTTGCGCGAGTATTATTCCGTTCCCGGATCATAATCA----CCCCTGAACGCGTCCAAA--CCCCAAC-CCCCTGATTTCCTGTTCCTCACGCACAACACCACAAGCACGAACGGCTATTCCAGTT-TTGTATCGCGAAACCAT-C-ATAAAATCTTGGAATATGAAAGCTAACCATATATCTTCATTCCAATAGGTTCACCTTCAGACTGGCCAATGCGTAAGAACTACCTACACAAAAACCGCCAAATCGAGCGATAGAATATGGCGGGGCTCACATGAATTATTTAGGGTAACCAAATTGGTGCTGCTTTCTGGCAAACCATCTCGGGCGAGCACGGTCTCGACAGTAATGGCGTGTACGTATTTGGGTTGGGAATTGCTTTAATGAGAGTACAAAATTAATAGTTTGTCAACAGCTACAACGGAACCTCTGAGCTCCAACTGGAGCGCATGAGCGTTTACTTCAACGAGGTATGCCACCATTACGAGCGAAAATACACGCGCCAACACATTTACTGATTACTCTGATATGCACAGGCTTCCGGAAACAAGTATGTGCCCCGTGCTGTCCTTGTCGATCTCGAGCCCGGTACCATGGATGCCGTCCGTGCTGGTCCTTTCGGTCAGCTCTTCCGACCCGACAACTTCGTCTTCGGCCAATCCGGTGCCGGCAACAACTGGGCGAAGGGTCACTACACTGAGGGTGCCGAGCTCGTTGACCAGGTTTTGGATGTCGTTCGTCGCGAGGCCGAGGGCTGCGACTGCCTCCAGGGTTTCCAGATCACCCACTCGCTCGGTGGTGGTACCGGTGCCGGTATGGGTACCCTGTTGATCTCCAAGATCCGTGAGGAGTTCCCCGACCGCATGATGGCCACTTTCTCCGTCGTGCCTTCCCCCAAGGTCTCTGACACCGTCGTCGAGCCGTACAATGCCACTCTCTCCGTTCACCAGCTGGTCGAGAACTCGGACCAGACCTTCTGCATTGATAACGAGGCTCTGTACGACATCTGCATGCGTACCCTAAAGCTATCCAACCCCTCGTATGGTGACCTGAACCACCTGGTCTCGGCCGTCATGTCTGGTGTCACCACCTGTTTGCGATTCCCTGGCCAGCTGAACTCTGACCTTCGCAAGTTGGCTGTGAACATGGTGCCCTTCCCTCGTCTGCACTTCTTTATGGTCGGCTTCGCCCCCCTGACCAGCCGCGGTGCTTACTCTTTCCGTGCCGTCACCGTTCCCGAGTTGACTCAGCAGATGTTTGACCCCAAGAACATGATGGCTGCCTCTGACTTCCGCAACGGTCGTTACCTAACATGCTCTGCCATCTTGTAAGATACCTGTTCCGAGCC--GTTGATAGGTGCTTTATATGCTAACCCCCAAATTCTAGCCGTGGCAAGATCTCCA
>Hypoxylon_rubiginosum
CATTACTGAGTTCTCAAAACTCCCAACCCTTTGTGAACCTTACCGTCGTTGCCTCGGCGCGAGCGGCGGCTACCCGGGAGCTACCCTGTAGACACCTACCCTGTAGGTGCACCCTGTAGCTACCCTGTAGTGCACTTACGCTCCGCCGGTGGACTACCCAACTCTGTTTTAATGGTGTATCTCTGAAAACAAAAACAAAATAAGTTAAAACTTTCAACAACGGATCTCTTGGTTCTGGCATCGATGAAGAACGCAGCGAAATGCGATAAGTAATGTGAATTGCAGAATTCAGTGAATCATCGAATCTTTGAACGCATATTGCGCCCACTAGTATTCTGGTGGGCATGCCTATTCGAGCGTCATTTCAACCCTTAAG-CCCTGTTGCTTAGTGTTAGGAGCCTACTACCTAGGCGTAGCTCCCTAAAGGCAGTGGCGGTGTTA-GGTACACTCGTAGCGTAGTAATTTTTCTCGCTCCTGCTGTGTACCTAG-GGCCTGCCGTAAAACCC-TATA-CTTCTAGTG-----------------GTAACGGCGAGTGAAGCGGCAACAGCTCAAATTTGAAATCTGG----CC-CTA-----GCGGTCCGAATTGTAATTTGTAGAGGATGC-TTTTGGTGCGGT-GCCTTCCGAGTTCCCTGGAACGGGACGCCAGAGAGGGTGAGAGCCCCGTACGGTTGGA-CACCTACCCTATATATAGCTCCTTCGACGAGTCGAGTAGTTTGGGAATGCTGCTCTAAATGGGAGGTAAATTTCTTCTAAAGCTAAATACCGGCCAGAGACC-GATAGCGCACAAGTAGAGTGATCGAAAGATGAAAAGCACTTTGAAAAGAGGGTTAAATAGCACGTGAAATTGTTGAAAGGGAAGCG-TTTACGACCAGACCTCTTCCAGGCGGATCATCCGGT-GTTC-TCACCGGTGCACTTCGTCTGG--TTTAGGCCAGCATCGGTTTTCG---TAGGGGGATAAAGACCTGGGGAACGTATCTCC----TTCGGGAGTGTT-ATAGCCCCTCGTGTAATACCTCTAC-GGGGACCGAGGACCGCGCACT-----GCAAGGATGCTGGCGTAATGGTCGTCAACGACCCGTCTTGAAACACGGACCAAGGAGTCGAACATTTGTGCGAGTGTTTGGGTATT--AAACCCTCACGCGTAATGAAAGTGAACGGAGGTGAGAGCCCTT----CG-------GGGTGCATCATCGACCGATCCTGATG-TCTTCGGATGGATTTGAGTAAGAGCATAACTGTTCGGACCCGAAAGATGGTGAACTATGCGTGGATAGGGTGAAGCCAGAGGAAACTCTGGTGGANGCTCGCAGCGGTTCTGACGTGCAAATCGATCGTCAAATCTGCGCATGGGGGCGAAAGACTTATCGAACCATCTAGTAGCTGGTTACCGCCGAAGTTTCCCTCAGGATAGCAGTGTTG--TGTTCAGTTTTATGAGGTAAAGCGAATGATTAGGGACTCGGGGGCGCTTTATTGCCTTCATCCATTCTCAAACTTTAAATATGTAAGAAGCCCTTGTTACTTAATTGAACGTGGGCATTCGAATGTATCAACACTAGTGGGCCATTTTTGGTAAGCAGAACTGGCGATGCGGGATGAACCGAACGTGGGGTTAAGGTGCCAGAGTGGACGCTCATCAGACACCACAAAAGGTGTTAGTACATCTAGACAGTAGGACGGTGGCCATGGAAGTCGGAATCCGCTAAGGACTGTGTAACAACTCACCAACCGAATGTACTAGCCCTGAAAATGGATGGCGCTCAAGCGTCT-CACCCATACCTCACCATCGCCCTAGCCGCCAAGCCGGCTATTATTACGAACGGCCTCAAGTACTCGCTCGCTACAGGAAACTGGGGCGATCAGAAGAAGGCCATGAGTTCAACGGCCGGTGTGTCGCAGGTCCTGAATCGATACACGTTCGCCTCGACGCTTTCTCATTTGAGAAGAACCAATACGCCCATCGGGCGAGACGGAAAGCTTGCGAAGCCCCGTCAGCTTCACAATACTCATTGGGGCCTGGTCTGCCCGGCCGAAACGCCCGAGGGTCAGGCCTGCGGTCTGGTGAAGAACTTATCATTGATGTGTTCAATCAGCGTCGGTACGTCCACGGATCCTATCGTGGATTATATGATTACTAGGAATATGGAGGTTCTCGAGGAGTACGAGCCGCTGCGATATCCCGATGCTACCAAGATCTTCCTGAACGGCTCTTGGATCGGTGTACATCAGAACCCCAAGGCTCTGGTGAGAGATGTCCAGAATCTGCGCCGAACTAATCAGATCCCGTCCGAGGTGTCGTTGGTCCGCGACATTCGCGATCGTGAATTCAAGATCTTTTCGGATGCCGGTCGGGTCATGCGCCCCTTGTTTGTGGTACAGCAAGAGGAT------------------------------------------------------A---CCGAAGCTGGCGCCAAGAAGGGAACGTTAGCTCTTACCAAGGACATGATCCAGAGGCTCGAGGCGGATGTCGAAATAGATCCCGACAGTGATGAGTATTTTGGCTGGCAAGGTTTGGTCAACGAAGGTGTCATCGATTATCTCGACGCCGAGGAAGAAGAGGGGGCGATGATATGTATGACGCCCGAGGACCTCGAGACCTACCGCCAGACCAAGGCCGGATACGCGGTGTCTCAGGATAACGGG---GATGAGATT------AACAAGCGACTGAGGACCAAGGTTAACCCGACCACGCACATGTACACTCACTGCGAGATTCATCCTAGCATGCTCTTGGGTATTTGCGCCAGCATCATTCCATTC------------------CCCCTGAACGCGTCCAAAACCCCCAATTCCCCTGATTTCCTGTTCCTCACGCAC--CACCAGAGGCACGAACGACTATCTCCATTGCGTTATCGCGAAACCAC-C-ACAAGACCTTGGAATACAAAAGCTAACCATACATCTTTATTTCGATAGGTTCATCTTCAGACCGGCCAATGCGTAAGAATTACCTATACAAGAACCACCGAAACAAGCGATAAGATATGGCGGGGCTCACATGAATTTGTTAGGGTAACCAAATTGGTGCTGCTTTCTGGCAAACCATCTCTGGCGAGCACGGTCTCGACAGCAATGGCGTGTATGTGTTTGACCAGCGAATTCCCCCGACGAGAGTTCAAAATTAATATTTTGTCAACAGCTACAACGGAACCTCTGAGCTCCAGCTGGAGCGCATGAGCGTCTACTTCAACGAGGTACGCCACAATCAAATCCGACAATCCATGCGCAGGACTCGTTACTAATTACTTCGATATGCGCAGGCTTCCGGAAACAAGTATGTGCCCCGTGCCGTCCTCGTCGATCTCGAGCCTGGTACCATGGATGCCGTCCGCGCTGGTCCCTTCGGTCAGCTCTTCCGACCCGACAACTTCGTTTTCGGTCAGTCCGGTGCTGGCAACAACTGGGCCAAGGGTCACTACACTGAGGGTGCCGAACTCGTTGACCAGGTTTTGGATGTCGTTCGTCGTGAGGCTGAGGGCTGCGACTGCCTTCAGGGTTTCCAGATCACTCACTCGCTCGGTGGTGGTACCGGTGCCGGTATGGGTACCTTGTTGATCTCCNAGATCCGCGAGGANTTCCCCGACCGCATGATGGCTACTTTCTCCGTCGTCCCCTCCCC------------------------------------------------------------------------------------------------------------------------------------------------------------------------------------------------------------------------------------------------------------------------------------------------------------------------------------------------------------------------------------------------------------------------------------------------------------------------------------------------------------------------------
>Hypoxylon_canariense_MUCL47224
CATTACTGAGTTCTTAAAACT-CCTACCCTTTGTGAACCTTACCGTCGTTGCCTCGGCGCGAGCGGCGGCTACCCTGGAGCTACCCTGTAGACTCCTACCCTGGAGATGGACCCTGGAGCTACCCTGTAGTGCAATCACGCTCCGCCGGTGGACCTCTACACTCTGTTTGTATAGTGTATCTCGGAAAACCATAACTTAATACGTTAAAACTTTCAACAACGGATCTCTTGGTTCTGGCATCGATGAAGAACGCAGCGAAATGCGATAAGTAATGTGAATTGCAGAATTCAGTGAATCATCGAATCTTTGAACGCATATTGCGCCCATTAGTATTCTAGTGGGCATGCCATTTCGAGCGTCATTTCGACCCTTAAG-CCCTGCTGCTTAGCGTTGGGAACCTACGCCTACGGTGTAGCTCCCTAAAGGTAGTGGCGGTGTTA-GGTACACTCGTAGCGTAGTAAATTTTCTCGCTCCTGCGGTGTACCTGA-GGCCTGCCGTGAAACCCTTATAAATTTACATGGTTGACCTCGGGCCTCAGTAACGGCGAGTGAAGCGGCAACAGCTCAAATTTGAAATCTGG----CC-CTC-----GTGGTCCGAATTGTAATTTGTAGAGGATGC-TTTGGGCGCGGT-GCCTTCCGAGTTCCCTGGAACGGGACGCCAGAGAGGGTGAGAGCCCCGTACGGTCGGATCACCTAGCCTATCTATAGCTCCTTCGACGAGTCGGGTAGTTTGGGAATGCTGCTCTAAATGGGAGGTAAATTTCTTCTAAAGCTAAATACCGGCCAGAGACC-GATAGCGCACAAGTAGAGTGATCGAAAGATGAAAAGCACTTTGAAAAGAGGGTTAAATAGCACGTGAAATTGTTGAAAGGGAAGCG-TTTACGACCAGACCTCTTCCAGGCGGATCATCCGGT-GTTC-TCACCGGTGCACTTCGCCTGG--TTCAGGCCAGCATCGGTTTTCG---TAGGGGGAGAAAGGCCTGGGGAACGTATCTCC----TTAGGGAGTGTT-ATAGCCCCTTGCGTAATACCCTTAC-GGGGACCGAGGACCGCGCTCC---G-GCAAGGATGCTGGCGTAATGGTCGTCAACGACCCGTCTTGAAACACGGACCAAGGAGTCGAACATTTGTGCGAGTGTTTGGGTAGT--AAACCCTCACGCGTAATGAAAGTGAACGGAGGTGAGAGCCCCT----CG-------GGGTGCATCATCGACCGATCCTGATG-TCTTCGGATGGATTTGAGTAAGAGCATAACTGTTCGGACCCGAAAGATGGTGAACTATGCGTGGATAGGGTGAAGCCAGAGGAAACTCTGGTGGAGGCTCGCAGCGGTTCTGACGTGCAAATCGATCGTCAAATCTGCGCATGGGGGCGAAAGACTTATCGAACCATCTAGTAGCTGGTTACCGCCGAAGTTTCCCTCAGGATAGCAGTGTTG--TTTTCAGTTTTATGAGGTAAAGCGAATGATTAGGGACTCGGGGGCGCTATATTGCCTTCATCCATTCTCAAACTTTAAATATGTAAGAAGCCCTTGTTACTTTATTGAACGTGGGCATTCGAATGTATCAACACTAGTGGGCCATTTTTGGTAAGCAGAACTGGCGATGCGGGATGAACCGAACGTGGGGTTAAGGTGCCAGAGTGGACGCTCATCAGACACCACAAAAGGTGTTAGTACATCTAGACAGT-GGACGGTGGCCATGGAAGTCGGAATCCGCTAAGGACTGTGTAACAACTCACCAACCGAATGTACTAGCCCTGAAAATGGATGGCGCTCAAGCGTCT-CACCCATACCTCACCATCGCCCTAGCCGCCAAGCCGGCCATTATTACGAACGGCCTCAAGTACTCGCTCGCTACAGGAAACTGGGGCGATCAGAAGAAGGCCATGAGTTCGACGGCAGGTGTATCGCAGGTCTTGAACCGATATACGTTCGCCTCGACGCTTTCTCATTTGAGAAGAACCAACACGCCCATCGGCCGAGACGGAAAGCTAGCGAAGCCCCGTCAGCTTCACAATACCCATTGGGGCTTGGTCTGTCCGGCCGAAACGCCCGAGGGTCAGGCCTGCGGTCTCGTGAAGAACTTATCATTGATGTGTTCAATCAGTGTCGGTACGTCTACTGACCCTATCGTCGACTATATGATCACTAGGAACATGGAAGTTCTTGAGGAGTACGAACCGCTGCGATATCCAGATGCCACCAAGATCTTCCTCAACGGTTCTTGGATCGGTGTCCATCAGAACCCCAAGGCTCTAGTGAGAGATGTCCAGAATCTGCGCCGGACTAATCAGATCCCGGCCGAGGTGTCGTTGGTCCGCGACATTCGCGATCGTGAATTCAAGATCTTTTCGGATGCCGGTCGGGTCATGCGCCCCTTGTTTGTAGTACAGCAAGAGGAT------------------------------------------------------A---GCGAGGCTGGCGTTAAGAAGGGAACGCTAGCTCTTACCAAGGAGATGATCCAGAGGCTCGAGGCGGATGTCGATACCGATCCCGATAGCCATGAGTATTTTGGCTGGCAAGGTCTGGTCAACGAAGGTGTCATCGATTACCTTGACGCCGAGGAAGAAGAGACGGCGATGATATGTATGACGCCCGAGGACCTCGAGACCTACCGCCAGACCAAGGCCGGTTACGTCGTATCCCAGGATAACGGG---GACGAGATT------AATAAACGGCTAAGGACCAAGGTGAACCCGACCACGCACATGTACACCCACTGCGAAATTCATCCTAGCATGCTCCTAGGTATTTGCGCCAGTATCATTCCTTTCCCAGATCATAATCAGGTACCCCTGAACGCGTCCAAAA-CCCCAAC-CCCCTGATTTCCTGTTCCTCACGCACAACACCACAAGCACGAACGACTATTTCGATT-CCTTATCGCGAAATCAC-C-ATGCAATCTTGGAATATGAAAGCTAACCATATATCTTGATTTGAATAGGTTCACCTTCAGACCGGCCAATGCGTAAGAACTACCTACTCAACAACCGCCAAATCGAGCGATAGAACATAGCGGGGCTCACATA--TTTATTAGGGTAACCAAATTGGTGCTGCTTTCTGGCAGACCATCTCTGGCGAGCACGGTCTCGACAGCAATGGCGTGTACGTATTTGGCTGGGCAATTTATTCAACGAGAGTACAAAATTAATAGTTTGTCAACAGCTACAACGGAACCTCTGAGCTCCAGCTGGAGCGCATGAGCGTTTACTTCAACGAGGTAGGTCATAATCAGGACCAGGAATGCATGCGCAAGAGTCGTTACTAATTACTTTCATACGCGCAGGCCTCTGGAAACAAGTATGTGCCCCGTGCCGTTCTCGTCGATCTCGAGCCCGGTACCATGGATGCCGTCCGTGCTGGTCCCTTTGGTCAGCTCTTCCGACCCGACAACTTCGTCTTCGGTCAGTCCGGTGCTGGCAACAACTGGGCCAAGGGTCACTACACCGAGGGTGCCGAGCTCGTTGACCAGGTTTTGGATGTCGTTCGTCGCGAGGCCGAGGGCTGCGACTGCCTTCAAGGTTTCCAGATCACCCACTCGCTCGGTGGTGGTACCGGTGCCGGTATGGGTACCTTGTTGATCTCCAAGATCCGCGAGGAGTTTCCCGACCGCATGATGGCCACTTTCTCCGTCGTGCCCTCCCCCAAGGTCTCCGACACCGTCGTCGAGCCTTACAACGCCACCCTCTCCGTCCACCAGCTGGTCGAGAACTCGGACGAGACCTTCTGCATTGACAATGAGGCTCTGTACGACATCTGCATGCGTACCCTCAAGCTGTCCAACCCCTCGTATGGTGACCTGAACCACCTGGTCTCGGCCGTCATGTCTGGTGTCACCACCTGCCTGCGATTCCCTGGTCAGCTGAACTCGGATCTCCGCAAGTTAGCCGTCAACATGGTGCCCTTCCCTCGTCTGCACTTCTTCATGGTCGGCTTTGCTCCCCTGACCAGCCGCGGTGCTTACTCTTTCCGTGCCGTCACCGTTCCCGAATTGACCCAGCAGATGTTCGACCCCAAGAACATGATGGCTGCTTCCGACTTCCGTAACGGTCGTTACCTGACGTGCTCTGCCATCTTGTAAGATACCCGTTCCGAGTC--GTCGATAAGYGTTTTATATGCTAACCCT-GAATTCTAGCCGTGGCAAGATCTCCA
>Hypoxylon_inaequale_KUNCC2210798
CATTACTGAGTTCTCAAAACTCCCAACCCTTTGTGAATTATACCGTCGTTGCCTCGGCGGGGTGGGCATCTACCCGGGAGCTACCCTG----TACTTACCCTGTAAGAGAT--GGGGAGCTACCCTGGAGTGCCCGTACGCCCCGCTGGTGGACCACCAAACTCTGTATAACTGGTGTATCTCTGAATTCTTTAACTAAATACGTTAAAACTTTCAACAACGGATCTCTTGGTTCTGGCATCGATGAAGAACGCAGCGAAATGCGATAAGTAATGTGAATTGCAGAATTCAGTGAATCATCGAATCTTTGAACGCATATTGCGCCCACTAGTATTCTGGTGGGCATGCCTATTCGAGCGTCATTTCAACCCTTAAG-CCCTGTTGCTTAGCGTTGGGAACCTACCCTGCAGGCGTAGCTCCCTAAAAGTAGTGGCAGTGTTA-GGTACACTCGTAGCGTAGTAAATTTTCTCGCTCCTGTAGTGCCCCTGACGACTCGCCGTAAAACCCCTATAACTTCAAGTGGTTGACCTCGG-------------CGAGTGAAGCGGCAACAGCTCAAATTTGAAATCTGG----CC-CTC-----GTGGTCCGAATTGTAATTTGTAGAGGATGC-TTTTGGTGCGGT-GCCTTCCGAGTTCCCTGGAACGGGACGCCAGAGAGGGTGAGAGCCCCGTACGGTTGGA-CACCTACCCTATATATAGCTCCTTCGACGAGTCGGGTAGTTTGGGAATGCTGCTCTAAATGGGAGGTAAATTTCTTCTAAAGCTAAATACCGGCCAGAGACC-GATAGCGCACAAGTAGAGTGATCGAAAGATGAAAAGCACTTTGAAAAGAGGGTTAAATAGCACGTGAAATTGTTGAAAGGGAAGCG-TTTACGACCAGACCTTTTCCAGGCGGATCATCCGAT-GTTCTTCACCGGTGCACTTCGTCTGG--TTTAGGCCAGCATCGGTTTTCG---TAGGGGGAGAAAGGCCTGGGGAACGTATCTCC----CTCGGGAGTGTT-ATAGCCCCTAGCGTAATACCCTTAC-GGGGACCGAGGACCGCGCTTC---G-GCAAGGATGCTGGCATAATGGTCGTCAACGACCCGTCTTGAAACACGGACCAAGGAGTCGAACATTTGTGCGAGTGTTTGGGTATT--AAACCCTCACGCGTAATGAAAGTGAACGGAGGTGAGAGCCCTT----CG-------GGGTGCATCATCGACCGATCCTGATG-TCTTCGGATGGATTTGAGTAAGAGCATAACTGTTCGGACCCGAAAGATGGTGAACTATGCGTGGATAGGGTGAAGCCAGAGGAAACTCTGGTGGAGGCTCGCAGCGGTTCTGACGTGCAAATCGATCGTCAAATCTGCGCATGGGGGCGAAA---------------------------------------------------------------------------------------------------------------------------------------------------------------------------------------------------------------------------------------------------------------------------------------------------------------------------------------------------------------------------------------------------------------------------------------------------------------------------------------------------------------------------------------------------------------------------------------------------------------------------------------------------------------------------------------------------------------------------------------------------------------------------------------------------------------------------------------------------------------------------------------------------------------------------------------------------------------------------------------------------------------------------------------------------------------------------------------------------------------------------------------------------------------------------------------------------------------------------------------------------------------------------------------------------------------------------------------------------------------------------------------------------------------------------------------------------------------------------------------------------------------------------------------------------------------------------------------------------------------------------------------------------------------------------------------------------------------------------------------------------------------------------------------------------------------------------------------------------------------------------------------------------------------------------------------------------------------------------------------------------------------------------------------------------------------------------------------------------------------------------------------------------------------------------------------------------------------------------------------------------------------------------------------------------------------------------------------------------------------------------------------------------------------------------------------------------------------------------------------------------------------------------------------------------------------------------------------------------------------------------------------------------------------------------------------------------------------------------------------------------------------------------------------------------------------------------------------------------------------------------------------------------------------------------------------------------------
>Hypoxylon_laschii_MUCL52796
------------------------------TTGTGAACCTTACCGTCGTTGCCTCGGCGCGAGCGGCGGCTACCCTGGAGCTACCCTG----TACCTGCTCTGTAAGTAGACCTTGTAGCTACCCTGGAGTGCACTTACGCTCCGCCGGAGGACCACTACACTCTGTTTTTCTAGTGTATCTCTGAAATCTT-AACTTAATACGTTAAAACTTTCAACAACGGATCTCTTGGTTCTGGCATCGATGAAGAACGCAGCGAAATGCGATAAGTAATGTGAATTGCAGAATTCAGTGAATCATCGAATCTTTGAACGCATATTGCGCCCATTAGTATTCTAGTGGGCATGCCTATTCGAGCGTCATTTCAACCCTTAAG-CCCTGTAGCTTAGCGTTGGGAA-CTACGCCCAGGGCGTAGCTCCCTAAAGGTAGTGGCGGTGTTA-GGTACACTCGTAGCGTAGTAGCTCTTCTCG--------------------------------------------------------------GCCTCAGTAACGGCGAGTGAAGCGGCAACAGCTCAAATTTGAAATCTGG----CC-CTC-----GTGGTCCGAGTTGTAATTTGTAGAGGATGC-TTTTGGTGCGGT-ACCTTCCGAGTTCCCTGGAACGGGACGCCAGAGAGGGTGAGAGCCCCGTACGGTCGGA-TACCTACCCTATATATAGCTCCTTCGACGAGTCGGGTAGTTTGGGAATGCTGCTCTAAATGGGAGGTAAATTTCTTCTAAAGCTAAATACCGGCCAGAGACC-GATAGCGCACAAGTAGAGTGATCGAAAGATGAAAAGCACTTTGAAAAGAGGGTTAAATAGCACGTGAAATTGTTGAAAGGGAAGCG-TTTACGACCAGACCTCTTCCAGGCGGATCATCCGGT-GTTC-TCACCGGTGCACTTCGCCTGG--TTTAGGCCAGCATCGGTTTTCG---TAGGGGGATAAAGGCCTGGGGAACGTATCTCT----CTAGGGAGTGTT-ATAGCCCCTCGTGTAATACCCTTAC-GGGGACCGAGGACCGCGCTCT-----GCAAGGATGCTGGCGTAATGGTCGTCAACGACCCGTCTTGAAACACGGACCAAGGAGTCGAACATTTGTGCGAGTGTTTGGGTATA--AAACCCTCACGCGTAATGAAAGTGAACGGAGGTGAGAGCCCTT----CG-------GGGTGCATCATCGACCGATCCTGATG-TCTTCGGATGGATTTGAGTAAGAGCATAACTGTTCGGACCCGAAAGATGGTGAACTATGCGTGGATAGGGTGAAGCCAGAGGAAACTCTGGTGGAGGCTCGCAGCGGTTCTGACGTGCAAATCGATCGTCAAATCTGCGCATGGGGGCGAAAGACTTATCGAACCATCTAGTAGCTGGTTACCGCCGAAGTTTCCCTCAGGATAGCAGTGTTG--TTTTCAGTTTTATGAGGTAAAGCGAATGATTAGGGACTCGGGGGCGCTTTATTGCCTTCATCCATTCTCAAACTTTAAATATGTAAGAAGCCCTTGTTACTTTATTGAACGTGGGCATTCGAATGTATCAACACTAGTGGGCCATTTTTGGTAAGCAGAACTGGCGATGCGGGATGAACCGAACGCGGGGTTAAGGTGCCAGAGTGGACGCTCATCTGACACCACAAAAGGTGTTAGTACATCTAGACAGT-GGACGGTGGCCATGGAAGTCGGAATCCGCTAAGGACTGTGTAACAACTCACCAACCGAATGTACTAGCCCTGAAAATGGATGGCGCTCAAGCGTCT-CACCCATACCTCGCCATCGCCCTAGCCGCCAAGCCGGCTATCATTACGAACGGCCTCAAGTACTCGCTCGCTACGGGAAACTGGGGCGATCAGAAGAAGGCTATGAGCTCGACGGCTGGTGTGTCGCAGGTCCTGAACCGATATACGTTCTCCTCGACGCTTTCTCACTTGAGAAGAACCAATACGCCCATCGGGCGAGACGGAAAGTTGGCCAAGCCCCGTCAGCTTCACAACACCCATTGGGGCCTGGTATGCCCGGCCGAAACGCCCGAGGGCCAGGCCTGCGGCCTCGTGAAGAACTTGTCATTGATGTGTTCAATCAGTGTCGGTACGTCTACTGACCCTATCGTCGACTATATGATCACTAGAAATATGGAGGTTCTCGAGGAGTACGAGCCGTTGCGATATCCCGATGCCACCAAGATCTTCCTCAACGGCTCTTGGATCGGTGTCCACCAGAACCCCAAAGCTCTGGTGAGAGACGTCCAGAATCTGCGCCGAACCAATCAGATCCCGGCCGAGGTGTCGTTGGTCCGCGACATTCGCGATCGTGAATTCAAGATCTTTTCGGATGCCGGCCGGGTCATGCGCCCCTTGTTTGTAGTACAGCAAGAGGAT------------------------------------------------------A---CCGAGACTGGTCCTAAGAAGGGAACGTTGGCTCTTACCAAGGAGATGATCCAGAGGCTGGAGGCGGATGTCGATATAGACCCCGATAGCGATGAGTATTTCGGCTGGCAAGGTCTGGTCAACGAAGGTGTCATCGATTATCTCGACGCCGAGGAAGAAGAGACGGCGATGATATGTATGACGCCCGAGGATCTCGAGACCTACCGCCAGGCCAAGGCCGGTTACGCCGTGTCCCAGGATAACGGG---GATGAGATT------AACAAGCGACTGAGGACCAAGGTTAATCCGACCACGCACATGTATACCCACTGCGAGATCCATCCCAGCATGCTGCTAGGGATTTGCGCAAGTATTATTCCGTTCCCGGATCACAATCAGGTACCCCTGAACGCGTTCCAAA-CCCCAATTCCCCTGATTTCCTGCTCCTCACGCACAACACCACAAGCACGAACGACTATTCCGATT-TCTTATCGCGAAACCAC-C-TTGAGAACTTGAAAAATGAAAGCTAACCATATATCTTCATCTGGATAGGTTCACCTTCAGACCGGCCAATGCGTAAGAACTACCTACATAATAACCACCCAATCAAGCGATAGAACATAGCGGGGCTCACATGGATTTATTAGGGTAACCAAATTGGTGCTGCTTTCTGGCAAACCATCTCTGGCGAGCACGGTCTCGACAGCAATGGCGTGTACGTATCTGGCTGGGCAATCCCCTCAACAGGAGTGCAAAATTAATATTTCGTCAACAGCTACAACGGAACCTCTGAGCTCCAACTGGAGCGCATGAGCGTCTACTTCAACGAGGTACGCCACAATCAAGATCTGGAATACATGCGCAAGACTCGTTACTGATTACTTGGATATGCGTAGGCTTCCGGCAACAAGTACGTACCCCGTGCTGTTCTCGTCGATCTCGAGCCCGGTACCATGGATGCCGTCCGTGCTGGTCCTTTCGGTCAGCTCTTCCGACCCGACAACTTCGTCTTCGGTCAGTCGGGTGCTGGCAACAACTGGGCCAAGGGTCACTACACTGAGGGTGCCGAGCTCGTTGACCAGGTTTTGGATGTCGTTCGTCGCGAGGCCGAGGGCTGCGACTGCCTTCAGGGTTTCCAGATCACCCACTCGCTCGGTGGTGGTACCGGTGCCGGTATGGGTACCTTGTTGATCTCCAAGATCCGCGAGGAGTTCCCCGACCGCATGATGGCTACTTTCTCCGTCGTGCCCTCCCCCAAGGTCTCTGACACGGTCGTCGAGCCTTACAACGCCACCCTCTCGGTCCACCAGCTGGTCGAGAACTCGGACGAGACCTTCTGCATTGACAACGAGGCTCTGTACGACATCTGCATGCGTACCCTGAAGCTATCCAACCCCTCGTATGGTGACCTGAACCACCTAGTCTCGGCCGTCATGTCCGGTGTCACCACCTGCTTGCGATTCCCCGGCCAGCTGAACTCTGATCTCCGCAAGTTGGCTGTCAACATGGTGCCCTTCCCTCGTCTGCACTTCTTCATGGTCGGCTTCGCTCCTCTGACCAGCCGCGGTGCTTACTCCTTCCGTGCTGTCACCGTTCCCGAGTTGACTCAGCAGATGTTCGACCCCAAGAACATGATGGCTGCTTCTGACTTCCGCAACGGTCGTTACCTGACGTGCTCTGCCATCTTGTAAGATACCCGCCCCAAGTC--AGTAACAAGTGCTTTATTYGCTGACCCT-GAACTCTAGCCGTGGCAAGATCTCCA
>Hypoxylon_perforatum
CATTACTGAGTTCTCAAAACTCCCAACCCTTTGTGAATTATACCTTAGTTGCCTCGGCGCGAGCGGCAGCTACCCTGGACCTACCCTGTAGAGACCTACCCTGTAGACGGACCCTGGAGCTACCCTGTAGTGCACTTTCGCGTCGCCGGTGGACTACCAAACTCTTAATGTATAGTGTATCTCTGAATTCTT-AACAAAATTAGTTAAAACTTTCAACAACGGATCTCTTGGTTCTGGCATCGATGAAGAACGCAGCGAAATGCGATAAGTAATGTGAATTGCAGAATTCAGTGAATCATCGAATCTTTGAACGCATATTGCGCCCAGTAGTATTCTACTGGGCATGCCTATTCGAGCGTCATTTCAACCCTTACG-CCCTGTAGCGTAGTGTTAGGACTCTACTCTTTAAGAGCAGTTCCCTAAAACCAGTGGCAGTGTTC-GGTACACTCATAGCGTAGTAATTCTTCTCGCTTCTGCAGTGGCCCGTACTACTCGCCGTAAAACCCTAAT--TTTCTAATGGTTGACCTCGGGCCCTAGTAACGGCGAGTGAAGCGGCAACAGCTCAAATTTGAAATCTGG----CC-CTC-----GTGGTCCGAGTTGTAATTTGTAGAGGATGC-TTTTGGCGCGGT-GCCTTCTGAGTTCCCTGGAACGGGACGCCAGAGAGGGTGAGAGCCCCGTACGGTTGGA-CACCTAGCCTCTGTATAGCTCCTTCGACGAGTCGAGTAGTTTGGGAATGCTGCTCTAAATGGGAGGTAAATTTCTTCTAAAGCTAAATACCGGCCAGAGACC-GATAGCGCACAAGTAGAGTGATCGAAAGATGAAAAGCACTTTGAAAAGAGGGTTAAATAGCACGTGAAATTGTTGAAAGGGAAGCG-TTTGCGACCAGACCTTTTCCTGGCGGATCATCCGGT-GTTC-TCACCGGTGCACTTCGCTTGG--TTTAGGCCAGCATCGGTTTTCT---TAGGGGGATAAAGGCTTAGGGAACGTAGCTCC----TCCGGGAGTGTT-ATAGCCCTCTGCGTAATACCCTTCA-GGGGACCGAGGACCGCGCTCT-----GCAAGGATGCTGGCGTAATGGTCGTCAACGACCCGTCTTGAAACACGGACCAAGGAGTCGAACATTTGTGCGAGTGTTTGGGTGTT--AAACCCTCACGCGTAATGAAAGTGAACGGAGGTGAGAGCCCTT----AC-------GGGTGCATCATCGACCGATCCTGATG-TCTTCGGATGGATTTGAGTAAGAGCATAACTGTTCGGACCCGAAAGATGGTGAACTATGCGTGGATAGGGTGAAGCCAGAGGAAACTCTGGTGGAGGCTCGCAGCGGTTCTGACGTGCAAATCGATCGTCAAATCTGCGCATGGGGGCGAAAGACTTATCGAACCATCTAGTAGCTGGTTACCGCCGAAGTTTCCCTCAGGATAGCAGTGTTG--TCTTCAGTTTTATGAGGTAAAGCGAATGATTAGGGACTCGGGGGCGCTATTTAGCCTTCATCCATTCTCAAACTTTAAATATGTAAGAAGCCCTTGTTACTTAATTGAACGTGGGCATTCGAATGTACCAACACTAGTGGGCCATTTTTGGTAAGCAGAACTGGCGATGCGGGATGAACCGAACGCGGGGTTAAGGTGCCAGAGTGGACGCTCATCAGACACCACAAAAGGTGTTAGTACATCTTGACAGCAGGACGGTGGCCATGGAAGTCGGAATCCGCTAAGGACTGTGTAACAACTCACCTGCCGAATGTACTAGCCCTGAAAATGGATGGCGCTCAAGCGTCT-CACCCATACCTCGCC------------------------------------------------------------------------------------------------------------------------------TACACTTTCGCCTCGACGCTTTCTCATTTGAGAAGAACTAACACGCCCATCGGGCGAGATGGAAAGCTGGCAAAGCCTCGACAGCTTCACAATACCCATTGGGGTCTGGTCTGCCCCGCCGAAACGCCTGAGGGTCAAGCCTGCGGTCTGGTGAAGAACTTATCACTGATGTGTTCCATCAGCGTCGGCACATCTACGGATCCCATCGTAGATTACATGATTACGAGAAATATGGAGGTACTCGAGGAGTACGAACCCTTACGATACCCCGACGCCACGAAAATCTTCCTCAACGGCTCTTGGATCGGCGTGCACCAGAACCCTAAAGCTCTGGTGAGAGATGTTCAGAATCTGCGCCGGACCAATCAGATCCCGGCCGAGGTGTCGTTGGTCCGCGACATACGTGATCGTGAATTCAAGATCTTTTCAGATGCTGGCCGCGTTATGCGCCCCATGTTCGTTGTTAACCAAGAGGAC------------------------------------------------------A---CGGAGGGTGGCGCTAAGAAGGGAACGCTAGCTCTCACCAAGGAGATGATTCAGAGGCTCGAAGCAGATGTCGAGATAGATCCTAACAGTCAGGAGTACTTTGGCTGGCAAGGCTTGGTCAACGAAGGTGCCATCGATTATCTTGATGCCGAGGAGGAAGAAACGGCCATGATCTGCATGACACCCGAAGACCTCGAGACCTACCGACAGACTAAGGCCGGATACCAAGTGTCGCAAGACAACGGG---GATGAGGTT------AACAAACGTCTGAGGACCAAAGTCAATCCGACCACTCACATGTACACTCACTGTGAGATCCACCCTAGCATGCTTCTAGGTATCTGTGCCAGCATCATTCCGTTCCCGGATCACAACCAGGTACCCCTGAACGCGTCCGAAA-CCCCAA--CCCCTGATTTCATGCTCCTCACGCACAACACCACAAACACAAAACGATATCTCCATT-CCTCATCGC-AGACTTC-A-GCAGAGTTTTGGGAAATGAAAGCTAACCTTATATCTTCGTCTCAATAGGTTCACCTCCAGACCGGCCAATGCGTAAGAATTACCTACCCTACAACTACCGAATCAAGCGATAAACGATAGCGGGGCTCACGAATATTATATAGGGTAACCAAATTGGTGCTGCTTTCTGGCAAACCATCTCTGGCGAGCACGGTCTCGACAGCAATGGCGTGTACGTATTTCATTGGTCAATCCTTCGGATGGGAGTTGGATATTAATGGTTTATCAACAGCTACAACGGAACCTCTGAGCTACAGCTGGAGCGCATGAGCGTCTACTTCAACGAGGTACGTCGAAATCAAGAACAAGAATACATGCGCAAAGCCCGTTACTAATTATCTTGACTTGTGCAGGCTTCCGGCAACAAGTATGTTCCCCGTGCCGTCCTCGTCGATCTCGAGCCCGGTACCATGGACGCCGTCCGTGCTGGTCCCTTCGGTCAACTCTTCCGACCCGACAACTTCGTCTTTGGTCAATCCGGTGCCGGCAACAACTGGGCCAAGGGTCACTACACTGAGGGTGCTGAGCTGGTCGACCAGGTTTTGGATGTTGTTCGTCGTGAGGCTGAGGGCTGTGACTGCCTCCAGGGTTTCCAGATTACCCACTCGCTCGGTGGTGGTACCGGTGCCGGTATGGGTACCTTGTTGATCTCCAAGATCCGCGAGGAGTTCCCCGACCGAATGATGGCCACCTTCTCCGTCGTTCCCTCCCCCAAGGTCTCTGACACCGTTGTCGAGCCTTACAACGCTACCCTTTCCGTCCACCAGCTGGTCGAGAACTCGGACGAGACCTTCTGCATTGATAACGAGGCTCTATACGATATCTGCATGCGTACCCTGAAGCTATCCAACCCCTCGTACGGTGACCTGAACCACCTGGTCTCTGCTGTCATGTCGGGTGTCACCACTTGCCTGCGATTCCCCGGTCAGCTGAACTCTGACCTCCGCAAGTTGGCTGTCAACATGGTGCCCTTCCCCCGTCTGCACTTCTTCATGGTCGGCTTCGCTCCTCTGACCAGCCGCGGCGCTTACTCCTTCCGTGCTGTCACCGTTCCCGAGTTGACGCAGCAGATGTTCGACCCCAAGAACATGATGGCTGCCTCTGACTTCCGCAACGGTCGTTACCTGACATGCTCTGCCATCTTGTAAGATACTAGCTCCAAATC--GTCAATA--ATGTTTATTTGCTAACCCTTAATCTCTAGCCGTGGCAAGATCTCCA
>Hypoxylon_perforatum_STMA23134
CATTACTGAGTTCTCAAAACTCCCAACCCTTTGTGAATTATACCTTAGTTGCCTCGGCGCGAGCGGCACCTACCCTGGACCTACCCTGTAGAGACCTACCCTGTAGACGGACCCTGGAGCTACCCTGTAGTGCACTTTTGCGTCGCCGGTGGACTACCAAACTCTTAATGTATAGTGTATCTCTGAATTCTT-AACAAAATTAGTTAAAACTTTCAACAACGGATCTCTTGGTTCTGGCATCGATGAAGAACGCAGCGAAATGCGATAAGTAATGTGAATTGCAGAATTCAGTGAATCATCGAATCTTTGAACGCATATTGCGCCCAGTAGTATTCTACTGGGCATGCCTATTCGAGCGTCATTTCAACCCTTACG-CCCTGTAGCGTAGTGTTAGGACTCTACTCTTTAAGAGCAGTTCCCTAAAACCAGTGGCAGTGTTC-GGTACACTCATAGCGTAGTAATTCTTCTCGCTTCTGCAGTGGCCCGTACTATTCGCCGTAAAACCCCTA-----------------------GCCCTAGTAACGGCGAGTGAAGCGGCAACAGCTCAAATTTGAAATCTGG----CC-CTC-----G-GGTCCGAATTGTAATTTGTAGAGGATGC-TTTTGGTGCGGT-GCCTTCCGAGTTCCCTGGAACGGGACGCCAGAGAGGGTGAGAGCCCCGTACGGTTGGA-CACCTACCCTATATATAGCTCCTTCGACGAGTCGAGTAGTTTGGGAATGCTGCTCTAAATGGGAGGTAAATTTCTTCTAAAGCTAAATACCGGCCAGAGACC-GATAGCGCACAAGTAGAGTGATCGAAAGATGAAAAGCACTTTGAAAAGAGGGTTAAATAGCACGTGAAATTGTTGAAAGGGAAGCG-TTTGTGACCAGACTTTTTCCTAGTGGATCATCCGGT-GTTC-TCACCGGTGCACTTCACTGGG--TTTAGGCCAGCATCGGTTTCCG---GAGGGGGACAAAAGCATGGGGAATGTGGCTCT----TTCGGGAGTGTT-ATAGCCCCTAGCATAATACCTCTCCTGGGGACCGAGGACCGCGCTTC---G-GCAAGGATGCTGGCGTAATGGTTATCAACGACCCGTCTTGAAACACGGACCAAGGAGTCGAACATTTGTGCGAGTGTTTGGGTATC--AAACCCTCACGCGTAATGAAAGTGAACGGAGGTGAGAGCCCTT----CG-------GGGTGCATCATCGACCGATCCTGATG-TCTTCGGATGGATTTGAGTAAGAGCATAACTGTTCGGACCCGAAAGATGGTGAACTATGCGTGGATAGGGTGAAGCCAGAGGAAACTCTGGTGGAGGCTCGCAGCGGTTCTGACGTGCAAATCGATCGTCAAATCTGCGCATGGGGGCGAAAGACTTATCGAACCATCTAGTAGCTGGTTACCGCCGAAGTTTCCCTCAGGATAGCAGTGTTG--TTTTCAGTTTTATGAGGTAAAGCGAATGATTAGGGACTCGGGGGCGCTTTATTGCCTTCATCCATTCTCAAACTTTAAATATGTAAGAAGCCTTTGTTACTTCATTGAACGTAGGCATTCGAATGTATCAACACTAGTGGGCCATTTTTGGTAAGCAGAACTGGCGATGCGGGATGAACCGAACGCGAGGTTAAGGTGCCAGAGTGGACGCTCATCAGACACCACAAAAGGTGTTAGTACATCTAGACAGT-GGACGGTGGCCATGGAAGTCGGAATCCGCTAAGGACTGTGTAACAACTCACCGACCGAATGTACTAGCCCTGAAAATGGATGGCGCTCAAGCGTCT-CACCCATACCTCGCC------------------------------------------------------------------------------------------AGCTCGACGGCTGGTGTATCTCAGGTCTTGAACCGATACACTTTCGCCTCGACGCTTTCTCATTTGAGAAGAACTAACACGCCCATCGGGCGAGATGGAAAGCTAGCGAAGCCTCGACAACTTCACAATACCCATTGGGGTCTGGTCTGCCCCGCCGAAACGCCTGAGGGTCAAGCCTGCGGTCTGGTGAAGAACTTATCACTGATGTGTTCCATCAGCGTCGGCACGTCTACGGATCCCATCGTAGATTACATGATTACGAGAAATATGGAGGTACTCGAGGAGTACGAACCCTTACGATACCCCGACGCCACGAAAATCTTCCTCAACGGCTCTTGGATCGGCGTGCACCAGAACCCTAAAGCTCTGGTGAGAGATGTTCAGAATCTGCGCCGAACCAATCAGATCCCGGCCGAGGTGTCGTTGGTCCGCGACATACGCGATCGTGAATTCAAGATCTTTTCAGATGCTGGCCGCGTTATGCGCCCCATGTTCGTTGTTAACCAAGAGGAC------------------------------------------------------A---CGGAGGGTGGCGCTAAAAAGGGAACGCTAGCTCTCACCAAGGAGATGATTCAGAGGCTTGAAGCAGATGTCGAGATAGATCCTAACAGTCAGGAGTACTTTGGCTGGCAAGGCTTGGTCAACGAAGGTGCCATCGATTATCTTGATGCCGAGGAGGAAGAAACGGCCATGATCTGCATGACACCCGAGGACCTCGAGACCTACCGACAAACTAAGGCCGGATACCAAGTGTCGCAAGACAACGGG---GATGAGGTT------AACAAACGTCTGAGGACCAAAGTCAATCCGACCACTCACATGTACACTCACTGTGAGATCCACCCTAGCATGCTTCTAGGTATCTGTGCCAGCATCATCCCGTTCCCGGATCACAACCAGGTA-----------------------------------------------------------------------------------------------------------------------------------------------------------------------------------------------------------------------------AATAGCGGGGCTCACGAATATTATATAGGGTAACCAAATTGGTGCTGCTTTCTGGCAAACCATCTCTGGCGAGCACGGTCTCGACAGCAATGGCGTGTATGTATTTTATTGGTCAATTCTTCCGATGGGAATTGGATATTGATGGTTTATCAACAGCTACAACGGAACCTCTGAGCTCCAGCTGGAGCGCATGAGCGTCTACTTCAACGAGGTACGTCGAAATCAAGAACAAGAATACATGCGCAAGGCCAGTTACTAATTATCCTGACTTGCGCAGGCTTCCGGCAACAAGTATGTTCCCCGAGCTGTCCTCGTCGATCTCGAGCCCGGTACCATGGACGCCGTCCGTGCTGGTCCCTTCGGTCAGCTCTTCCGACCCGACAACTTCGTCTTTGGTCAATCCGGTGCCGGCAACAACTGGGCCAAGGGTCACTACACTGAGGGTGCTGAGCTGGTCGACCAAGTTTTGGATGTCGTTCGTCGTGAGGCTGAGGGCTGCGACTGCCTCCAGGGTTTCCAGATTACCCACTCGCTCGGTGGTGGTACCGGTGCTGGTATGGGTACCTTGTTGATCTCCAAGATCCGCGAGGAGTTCCCCGACCGAATGATGGCCACCTTCTCCGTCGTTCCCTCCCCTAAGGTCTCCGACACCGTTGTCGAGCCTTACAACGCTACCCTCTCCGTCCACCAGCTGGTCGAGAACTCGGACGAGACTTTCTGCATTGATAACGAGGCTCTATACGATATCTGCATGCGTACCCTGAAGCTATCCAACCCCTCGTACGGTGACCTGAACCACCTGGTCTCTGCTGTCATGTCGGGTGTTACCACTTGCTTGCGATTCCCTGGTCAGCTGAACTCTGACCTCCGCAAGTTGGCTGTCAACATGGTGCCCTTCCCTCGTCTGCACTTCTTCATGGTCGGCTTCGCTCCTCTGACCAGCCGTGGCGCTTACTCCTTCCGTGCTGTCACCGTTCCCGAGTTGACGCAGCAGATGTTCGACCCCAAGAACATGATGGCTGCCTCCGACTTCCGCAACGGTCGCTACCTGACGTGCTCTGCCATCTTGTAAGATACTAGCTCCAAGCC--GTCAATA--GTATTTATTTGCTAACCCTTAATCTCTAGCCGTGGCAAGATCTCC-
>Hypoxylon_hongheensis_HKAS122663
[truncated: 431,949 more chars]
